# Supplementary material for: Detecting known neoepitopes, gene fusions, transposable elements, and circular RNAs in cell-free RNA
Source: Bioinformatics. 2025 May 2;41(5):btaf138. doi: 10.1093/bioinformatics/btaf138 (PMC12057812; doi:10.1093/bioinformatics/btaf138)
Supplement: btaf138_Supplementary_Data [file btaf138_supplementary_data.zip]

Archive with 2 entries (2 files):
- Supplementary DataFastNeo.xlsx
- SupplmentaryFiguresFastNeo.pdf
