# Supplementary material for: Detecting known neoepitopes, gene fusions, transposable elements, and circular RNAs in cell-free RNA
Source: Bioinformatics. 2025 May 2;41(5):btaf138. doi: 10.1093/bioinformatics/btaf138 (PMC12057812; doi:10.1093/bioinformatics/btaf138)
Supplement: btaf138_Supplementary_Data [file btaf138_supplementary_data.zip › Supplementary DataFastNeo.xlsx]

## Sheet: Datasets
Table S1. Summary of the datasets used in this study
			Bases per sample
No.	GEO Accession	Mean	Mean (million bases)	std. deviation	std. deviation (million bases)	read length	Sequencing technology	Cancer types (No.of Samples used)
1	GSE174302	11786571504	10.9771	5190634545	4.83416	150x2	Illumina HiSeq X Ten	Colorectal (54), easophagal (31), HCC (27), lung (35), stomach (37), healthy (46)
2	GSE142987	8660487865	8.06571	1648137870	1.53495	150x2 bp	Illumina HiSeq X Ten	HCC (35), healthy (30)
3	GSE182824	7093540952	6.60637	792821657	0.738373	100x2 bp	Illumina HiSeq 4000	HCC (8), multiple myeloma (10), healthy (20)
4	GSE136651	778795471	0.72531	484929710	0.451626	150x2 bp	Ilumina NextSeq 500	Pancreatic (10), healthy(22)

## Sheet: NeoEpitope_to_nullomers
Table S2. Summary of the neoepitope-wildtype pairs retrived from the IEDB and TSNAdb, and their characterisation using nullomers, MHC binding and common germline variants
Descrption	IEDB	TSNAdb
Neoepitope-wildtype pairs extracted from the databases	13582	85185
Neoepitope-wildtype pairs not found in the given CDS	2810	601
Neoepitopes with frameshifts >2 substitutions	481	0
Neoepitope-wildtype pairs without a nullomer on mutated CDS	40	743
Neoepitope-wildtype pairs with nullomers	12526	79871
Unique Neoepitopes with assigned nullomers	12448	77269
Unique Neoepitopes with assigned nullomers with 8-11 amino acids	3661	77269
Unique Neoepitopes with assigned nullomers with 12-37 amino acids	8787	0
Unique neoepitopes with predicted HLA-I binding	2833	69095
Unique wildtype epitopes with predicted HLA-I binding	2459	59886
Unique neoepitopes with predicted HLA-II binding	13	0
Unique wildtype epitopes with predicted HLA-II binding	15	0
Unique neoepitopes assigned as common germline variants	645	9811

## Sheet: NeoEpitope_HLA_gnomAD
Table S3a: Presence or occurence of neoepitope producting missense mutations among the healthy individuals from one or more ancestrally diverse population groups.
grp max column shows sum the ancestry group with highest frequency of the neoepitope associated allele. In case of multiple mutations resulting in same neopitope, the grp max for each mutation was counted seperately.
AF>=1e-5 column shows sum of all the ancestry groups wherever the frequency of the neoepitope associated allele >=1e-5. In case of presence of allele in multiple ancestry groups, each group is counted seperately
Genetic Ancestry Group	IEDB (grp max)	TSNAdb(grp max)	IEDB (AF>=1e-5)	TSNAdb(AF>1e-5)
African/African American (AFR)	151	2375	300	5071
Non-finnish european (NFE)	150	2097	365	5910
South Asian (SAS)	122	1904	388	6532
East Asian (EAS)	120	1785	272	4356
Admixed American (AMR)	108	1723	291	4947
Middle Eastern (MID)			134	2033
Finnish (FIN)			125	2132
Ashkenazi Jewish (ASJ)			67	1466
Females (XX)			436	6876
Males (XY)			454	7117
Table S3b: Number of wildtype epitopes or neoepitopes predicted to bind with each HLA allele. In case of multiple binding predictions per epitope, each HLA allele was counted seperated for each epitope
	IEDB	IEDB	TSNAdb	TSNAdb
HLA allele	WildType	neoepitopes	WildType	neoepitopes
HLA-A*01:01	263	302	8855	9902
HLA-A*02:01	788	1037	7812	10662
HLA-A*03:01	365	436	8399	10432
HLA-A*11:01	368	433	8658	10640
HLA-A*24:02	339	418	9494	12340
HLA-A*33:03	144	160	6636	5888
HLA-B*07:02	453	433	9153	8944
HLA-B*08:01	403	466	10158	10745
HLA-B*35:01	419	454	10398	11584
HLA-B*40:01	167	192	7866	9100
HLA-B*51:01	370	356	7778	8744
HLA-C*01:02	513	598	10010	10960
HLA-C*03:03	492	529	9566	10514
HLA-C*03:04	492	529	9566	10514
HLA-C*04:01	523	605	11327	12777
HLA-C*06:02	422	515	13462	13743
HLA-C*07:01	461	552	15247	15244
HLA-C*07:02	472	558	14583	15501
HLA-C*08:01	498	568	9813	10872
HLA-DPA10103-DPB10201	0	2
HLA-DPA10103-DPB10402	1	1
HLA-DQA10102-DQB10501	1	1
HLA-DQA10103-DQB10501	2	2
HLA-DQA10501-DQB10201	0	1
DRB1_0101	4	3
DRB1_0301	3	2
DRB1_0401	2	3
DRB1_0403	4	4
DRB1_0701	1	2
DRB1_1101	2	1
DRB1_1201	2	2
DRB1_1301	5	4
DRB1_1302	2	4
DRB1_1501	1	3
DRB1_1502	5	3
DRB3_0101	4	3
DRB3_0202	3	3
DRB3_0301	2	1
DRB4_0101	2	2
DRB5_0101	6	7

## Sheet: Top_Neoepitopes_generic
Table S4. Top generic neoepitopes in the cancer patients and healthy donors in the merged dataset
Epitope_No	cancerCount	healthyCount	cancerMeanExpression	healthyMeanExpression	gene_id	HGNC_symbol	neoepitopes	annotation	db_name	wildTypeHLA	neoEpitopeHLA	GeneticAncestry
1	220	77	1.46489	1.09354	ENSG00000198886	MT-ND4	TLGSLNILL->TPGSLNILL;TLGSLNIL->TPGSLNIL;IYTHNTLGSLNI->IYTHNTPGSLNI;IYTHNTLGSL->IYTHNTPGSL;PLLIALIYTHNTLGSLNILLLTLTA->PLLIALIYTHNTPGSLNILLLTLTA;YTHNTLGSL->YTHNTPGSL;HNTLGSLNI->HNTPGSLNI	mitochondrially encoded NADH:ubiquinone oxidoreductase core subunit 4	IEDB	Epitope:TLGSLNILL,HLA-A*02:01;52.81,Epitope:TLGSLNIL,-,Epitope:IYTHNTLGSLNI,-,Epitope:IYTHNTLGSL,HLA-A*24:02;386.79,Epitope:PLLIALIYTHNTLGSLNILLLTLTA,-,Epitope:YTHNTLGSL,HLA-B*07:02;1098.79,HLA-C*01:02;828.16,HLA-C*03:03;14.36,HLA-C*03:04;14.36,HLA-C*06:02;1623.03,HLA-C*08:01;2634.79,Epitope:HNTLGSLNI,-	Epitope:TPGSLNILL,HLA-B*07:02;514.62,HLA-B*35:01;1472.71,HLA-B*51:01;8334.00,HLA-C*04:01;15165.83,Epitope:TPGSLNIL,HLA-B*07:02;2005.16,HLA-B*51:01;14716.30,HLA-C*01:02;7768.01,Epitope:IYTHNTPGSLNI,-,Epitope:IYTHNTPGSL,HLA-A*24:02;1236.89,Epitope:PLLIALIYTHNTPGSLNILLLTLTA,-,Epitope:YTHNTPGSL,HLA-B*07:02;1534.65,HLA-C*01:02;991.10,HLA-C*03:03;12.80,HLA-C*03:04;12.80,HLA-C*04:01;11099.79,HLA-C*06:02…
2	213	71	1.29881	1.00403	ENSG00000198727	MT-CYB	GVLALLLSI->GILALLLSI;KLGGVLALL->KLGGILALL	mitochondrially encoded cytochrome b	IEDB	Epitope:GVLALLLSI,HLA-A*02:01;49.88,Epitope:KLGGVLALL,HLA-A*02:01;19.76	Epitope:GILALLLSI,HLA-A*02:01;33.25,Epitope:KLGGILALL,HLA-A*02:01;18.12
3	209	71	1.3031	0.891328	ENSG00000198886	MT-ND4	GSLNILLLTL->SSLNILLLTL;IYTHNTLGSL->IYTHNTLSSL;LGSLNILLL->LSSLNILLL	mitochondrially encoded NADH:ubiquinone oxidoreductase core subunit 4	IEDB	Epitope:GSLNILLLTL,-,Epitope:IYTHNTLGSL,HLA-A*24:02;386.79,Epitope:LGSLNILLL,-	Epitope:SSLNILLLTL,-,Epitope:IYTHNTLSSL,HLA-A*24:02;300.30,HLA-C*07:02;937.49,Epitope:LSSLNILLL,HLA-C*01:02;3807.53,HLA-C*03:03;132.28,HLA-C*03:04;132.28,HLA-C*08:01;2155.17
4	154	66	0.809823	0.904157	ENSG00000188820	CALHM6	TQISAAAAL->AQISAAAAL	calcium homeostasis modulator family member 6	TSNAdb_ICGC	Epitope:TQISAAAAL,HLA-B*40:01;277.49,HLA-C*01:02;3117.33,HLA-C*03:03;83.77,HLA-C*03:04;83.77,HLA-C*08:01;3768.27	Epitope:AQISAAAAL,HLA-A*02:01;302.66,HLA-B*40:01;117.47,HLA-C*01:02;4023.49,HLA-C*03:03;132.34,HLA-C*03:04;132.34,HLA-C*08:01;4457.95
5	211	66	1.36002	0.94327	ENSG00000198804	MT-CO1	TYYSGKKEPF->TYYPGKKEPF;ISHIVTYYSGK->ISHIVTYYPGK;IVTYYSGKK->IVTYYPGKK;SHIVTYYSGK->SHIVTYYPGK;YYSGKKEPF->YYPGKKEPF;HIVTYYSGK->HIVTYYPGK;HIVTYYSGKK->HIVTYYPGKK	mitochondrially encoded cytochrome c oxidase I	IEDB	Epitope:TYYSGKKEPF,HLA-A*24:02;110.25,HLA-C*06:02;10213.08,HLA-C*07:02;1320.29,Epitope:ISHIVTYYSGK,-,Epitope:IVTYYSGKK,HLA-A*03:01;223.03,HLA-A*11:01;233.08,Epitope:SHIVTYYSGK,-,Epitope:YYSGKKEPF,HLA-A*24:02;121.76,HLA-C*04:01;14832.02,HLA-C*06:02;7596.46,HLA-C*07:01;3086.22,HLA-C*07:02;187.57,HLA-B*08:01;9319.42,Epitope:HIVTYYSGK,HLA-A*03:01;143.65,HLA-A*11:01;148.16,Epitope:HIVTYYSGKK,-	Epitope:TYYPGKKEPF,HLA-A*24:02;120.56,HLA-C*06:02;8340.86,HLA-C*07:01;5573.67,HLA-C*07:02;930.68,Epitope:ISHIVTYYPGK,-,Epitope:IVTYYPGKK,HLA-A*03:01;236.86,HLA-A*11:01;269.48,Epitope:SHIVTYYPGK,-,Epitope:YYPGKKEPF,HLA-A*24:02;260.65,HLA-C*01:02;4735.08,HLA-C*04:01;12223.67,HLA-C*06:02;8215.82,HLA-C*07:01;5425.81,HLA-C*07:02;275.02,HLA-B*08:01;11418.83,Epitope:HIVTYYPGK,HLA-A*03:01;223.16,HLA-A*11…
6	178	43	0.896939	0.451374	ENSG00000168497	CAVIN2	NDQEEESFAEGHSEASLASALVEGE->NDQEEESFAEGHAEASLASALVEGE	caveolae associated protein 2	IEDB	Epitope:NDQEEESFAEGHSEASLASALVEGE,-	Epitope:NDQEEESFAEGHAEASLASALVEGE,-
7	190	37	1.10741	0.448559	ENSG00000198938	MT-CO3	FTSKHHFGF->FTSKHHFSF;HFTSKHHFGF->HFTSKHHFSF	mitochondrially encoded cytochrome c oxidase III	IEDB	Epitope:FTSKHHFGF,HLA-A*01:01;1829.89,HLA-A*24:02;601.19,HLA-B*35:01;425.87,HLA-C*03:03;262.82,HLA-C*03:04;262.82,HLA-C*04:01;7937.35,HLA-C*06:02;3454.58,HLA-C*07:01;658.97,HLA-C*07:02;1082.76,HLA-C*08:01;4424.84,Epitope:HFTSKHHFGF,HLA-A*24:02;719.97	Epitope:FTSKHHFSF,HLA-A*01:01;1217.93,HLA-A*24:02;216.90,HLA-B*35:01;56.54,HLA-C*01:02;2726.08,HLA-C*03:03;29.74,HLA-C*03:04;29.74,HLA-C*04:01;5414.78,HLA-C*06:02;1836.43,HLA-C*07:01;252.46,HLA-C*07:02;290.62,HLA-C*08:01;1301.66,HLA-B*08:01;352.41,Epitope:HFTSKHHFSF,HLA-A*24:02;348.02,HLA-C*07:02;1999.12,HLA-B*08:01;2557.30
8	187	37	1.00416	0.448455	ENSG00000198727	MT-CYB	ITNLLSAIPY->ITNLLFAIPY	mitochondrially encoded cytochrome b	IEDB	Epitope:ITNLLSAIPY,HLA-A*01:01;352.98	Epitope:ITNLLFAIPY,-
9	99	27	0.510082	0.315495	ENSG00000150867	PIP4K2A	IYIDDNNKKVF->IYIDDNSKKVF;KIYIDDNNKK->KIYIDDNSKK;KIYIDDNNK->KIYIDDNSK;NNKKVFLEK->NSKKVFLEK;YIDDNNKKV->YIDDNSKKV	phosphatidylinositol-5-phosphate 4-kinase type 2 alpha	TSNAdb_ICGC	Epitope:IYIDDNNKKVF,HLA-A*24:02;373.82,HLA-C*04:01;13558.25,HLA-C*07:02;2120.68,Epitope:KIYIDDNNKK,HLA-A*03:01;170.32,HLA-A*11:01;291.23,Epitope:KIYIDDNNK,HLA-A*03:01;236.39,HLA-A*11:01;165.35,Epitope:NNKKVFLEK,HLA-A*33:03;1414.42,Epitope:YIDDNNKKV,HLA-A*01:01;8058.93,HLA-A*02:01;305.98,HLA-C*01:02;9870.11,HLA-C*03:03;3836.48,HLA-C*03:04;3836.48,HLA-C*04:01;2978.81,HLA-C*07:01;9745.95,HLA-C*07:02…	Epitope:IYIDDNSKKVF,HLA-A*24:02;451.36,HLA-C*04:01;11915.37,HLA-C*07:02;2155.34,Epitope:KIYIDDNSKK,HLA-A*03:01;71.64,HLA-A*11:01;278.84,Epitope:KIYIDDNSK,HLA-A*03:01;208.90,HLA-A*11:01;192.91,Epitope:NSKKVFLEK,HLA-A*03:01;735.55,HLA-A*11:01;146.74,HLA-A*33:03;448.38,Epitope:YIDDNSKKV,HLA-A*01:01;6636.66,HLA-A*02:01;228.20,HLA-C*01:02;7641.39,HLA-C*03:03;2414.99,HLA-C*03:04;2414.99,HLA-C*04:01;252…
10	111	25	0.436355	0.261695	ENSG00000180871	CXCR2	IYAFIGQKFR->IYAFIGQKFC	C-X-C motif chemokine receptor 2	TSNAdb_TCGA;TSNAdb_ICGC	Epitope:IYAFIGQKFR,HLA-A*24:02;242.93,HLA-A*33:03;39.70	Epitope:IYAFIGQKFC,HLA-A*24:02;242.93
11	137	20	0.496942	0.176095	ENSG00000259207	ITGB3	ITIHDRKEF->ITIHDQKEF;LITIHDRKEF->LITIHDQKEF;LLITIHDRK->LLITIHDQK;KLLITIHDRK->KLLITIHDQK;TIHDRKEFAK->TIHDQKEFAK	integrin subunit beta 3	TSNAdb_TCGA	Epitope:ITIHDRKEF,HLA-C*03:03;1843.68,HLA-C*03:04;1843.68,Epitope:LITIHDRKEF,-,Epitope:LLITIHDRK,HLA-A*03:01;377.47,HLA-A*11:01;197.43,Epitope:KLLITIHDRK,HLA-A*03:01;76.75,HLA-A*11:01;289.31,Epitope:TIHDRKEFAK,HLA-A*03:01;771.83,HLA-A*11:01;265.97	Epitope:ITIHDQKEF,HLA-A*24:02;14071.33,HLA-B*35:01;4887.76,HLA-C*03:03;2038.72,HLA-C*03:04;2038.72,Epitope:LITIHDQKEF,-,Epitope:LLITIHDQK,HLA-A*03:01;420.15,HLA-A*11:01;162.28,Epitope:KLLITIHDQK,HLA-A*03:01;85.61,HLA-A*11:01;217.40,Epitope:TIHDQKEFAK,HLA-A*03:01;1265.43,HLA-A*11:01;267.40

## Sheet: Neoepitopes_2fold_diff
		Table S5a. Discriminative neoepitopes with mean coverage in HCC patients twice as compared to the healthy donors or vice-versa. Neoepitopes show here 2-fold differentail expression in healthy donors vs. cancer patients and are found 3 or more individuals of the group they are enriched in.
cancerCount	healthyCount	No.	cancerCount	healthyCount	cancerMeanExpr	healthyMeanExpr	epitope_ID2	gene_id	HGNC_symbol	neoepitopes	annotation	db_name	wildTypeHLA	neoEpitopeHLA	GeneticAncestry
6.80461	0	1	37	15	0.884636	0.247288	PCSK5_NGMEWNGIEWNRIES	ENSG00000099139	PCSK5	NGMEWNGMEWNRIES->NGMEWNGIEWNRIES	proprotein convertase subtilisin/kexin type 5	IEDB	Epitope:NGMEWNGMEWNRIES,-	Epitope:NGMEWNGIEWNRIES,-
5.62464	0	2	36	14	0.728766	0.20137	HERC2_FPRRNIEF	ENSG00000128731	HERC2	GFSRRNIEF->GFPRRNIEF;FSRRNIEFAL->FPRRNIEFAL;FSRRNIEF->FPRRNIEF;MGFSRRNIEF->MGFPRRNIEF	HECT and RLD domain containing E3 ubiquitin protein ligase 2	TSNAdb_ICGC	Epitope:GFSRRNIEF,HLA-A*24:02;1202.21,HLA-C*04:01;14571.79,HLA-C*07:02;3409.68,Epitope:FSRRNIEFAL,-,Epitope:FSRRNIEF,HLA-C*03:03;2543.01,HLA-C*03:04;2543.01,HLA-B*08:01;1624.47,Epitope:MGFSRRNIEF,HLA-A*24:02;1163.60	Epitope:GFPRRNIEF,HLA-A*24:02;643.29,HLA-C*01:02;5265.49,HLA-C*04:01;12105.62,HLA-C*07:02;1637.83,HLA-B*08:01;11623.39,Epitope:FPRRNIEFAL,HLA-B*07:02;11.30,HLA-B*35:01;191.22,HLA-B*51:01;3915.53,HLA-B*08:01;51.04,Epitope:FPRRNIEF,HLA-B*07:02;96.02,HLA-B*35:01;967.05,HLA-B*51:01;5450.10,HLA-C*04:01;14965.50,HLA-B*08:01;151.02,Epitope:MGFPRRNIEF,HLA-A*24:02;420.35,HLA-B*08:01;692.13
4.80311	0	3	30	13	0.823499	0.218851	MUC12_ASSTISGHSEK	ENSG00000205277	MUC12	ASSTTSGHSEK->ASSTISGHSEK;SSTTSGHSEK->SSTISGHSEK;FPASSTTSG->FPASSTISG;STTSGHSEK->STISGHSEK	mucin 12, cell surface associated	TSNAdb_ICGC	Epitope:ASSTTSGHSEK,HLA-A*03:01;1627.74,HLA-A*11:01;234.88,Epitope:SSTTSGHSEK,HLA-A*03:01;892.47,HLA-A*11:01;102.73,Epitope:FPASSTTSG,HLA-B*07:02;330.91,HLA-B*35:01;77.47,Epitope:STTSGHSEK,HLA-A*03:01;315.70,HLA-A*11:01;33.12	Epitope:ASSTISGHSEK,HLA-A*03:01;540.26,HLA-A*11:01;52.48,Epitope:SSTISGHSEK,HLA-A*03:01;192.38,HLA-A*11:01;21.53,Epitope:FPASSTISG,HLA-B*07:02;461.05,HLA-B*35:01;41.78,Epitope:STISGHSEK,HLA-A*03:01;71.13,HLA-A*11:01;8.35,HLA-A*33:03;542.41
3.74804	0	4	26	6	0.594985	0.0867005	GOLGA6C_QVQLEQDEY	ENSG00000167195	GOLGA6C	QVQLERDEY->QVQLEQDEY	golgin A6 family member C	TSNAdb_ICGC	Epitope:QVQLERDEY,HLA-A*01:01;5048.52,HLA-B*35:01;4287.98	Epitope:QVQLEQDEY,HLA-A*01:01;2448.38,HLA-B*35:01;3145.72	SNV1,chr15;75265351;G;A,AF=0.000443478;grpmax=amr;AF_XX=0.000393347;AF_XY=0.000494146;AF_afr=0.000454959;AF_amr=0.000730594;AF_asj=0.000821982;AF_eas=0.0007115;AF_fin=0.000390656;AF_mid=0.00444444;AF_nfe=0.000365904;AF_sas=0.000682064;
3.17738	0	5	25	4	0.534283	0.0665414	ADAMTS7_TFPTPGPGSW	ENSG00000136378	ADAMTS7	SLEPGTPSF->SLEPGTPTF;SFPTPGPGSW->TFPTPGPGSW	ADAM metallopeptidase with thrombospondin type 1 motif 7	TSNAdb_ICGC	Epitope:SLEPGTPSF,HLA-A*01:01;10165.89,HLA-A*02:01;4666.42,HLA-A*24:02;5901.67,HLA-B*07:02;6343.05,HLA-B*35:01;744.09,HLA-C*01:02;4150.89,HLA-C*03:03;1316.84,HLA-C*03:04;1316.84,HLA-C*04:01;3888.46,HLA-C*07:01;10914.14,HLA-C*07:02;4870.23,HLA-C*08:01;4651.80,HLA-B*08:01;12445.47,Epitope:SFPTPGPGSW,HLA-A*24:02;1034.54,HLA-B*07:02;3819.45,HLA-B*35:01;4471.96,HLA-C*04:01;18407.18	Epitope:SLEPGTPTF,HLA-A*01:01;10812.70,HLA-A*02:01;4142.68,HLA-A*24:02;3460.97,HLA-B*07:02;9087.81,HLA-B*35:01;863.79,HLA-C*01:02;4201.63,HLA-C*03:03;1340.05,HLA-C*03:04;1340.05,HLA-C*04:01;3963.95,HLA-C*07:01;10456.61,HLA-C*07:02;5094.07,HLA-C*08:01;4069.16,HLA-B*08:01;16258.50,Epitope:TFPTPGPGSW,HLA-A*24:02;1287.87,HLA-B*07:02;6462.00,HLA-B*35:01;4487.33
3.12101	0	6	23	8	0.550812	0.135912	ABCD1_AILDIVHLH	ENSG00000101986	ABCD1	ILDVVHLHH->ILDIVHLHH;AILDVVHLH->AILDIVHLH;LEAILDVVHL->LEAILDIVHL;EAILDVVHL->EAILDIVHL	ATP binding cassette subfamily D member 1	TSNAdb_ICGC	Epitope:ILDVVHLHH,HLA-A*01:01;3742.30,HLA-A*03:01;3005.06,HLA-C*04:01;22861.16,Epitope:AILDVVHLH,HLA-A*03:01;2345.77,HLA-A*11:01;936.87,Epitope:LEAILDVVHL,HLA-B*40:01;63.32,Epitope:EAILDVVHL,HLA-B*35:01;1682.81,HLA-B*51:01;5552.18,HLA-C*03:03;1194.97,HLA-C*03:04;1194.97,HLA-C*08:01;12096.97,HLA-B*08:01;14886.04	Epitope:ILDIVHLHH,HLA-A*01:01;3951.75,HLA-A*03:01;3203.84,HLA-C*04:01;24251.34,Epitope:AILDIVHLH,HLA-A*03:01;2385.62,HLA-A*11:01;876.71,Epitope:LEAILDIVHL,HLA-B*40:01;67.22,Epitope:EAILDIVHL,HLA-B*35:01;1843.26,HLA-B*51:01;5313.22,HLA-C*03:03;1248.72,HLA-C*03:04;1248.72,HLA-C*08:01;11713.78,HLA-B*08:01;14439.17
2.97696	0	7	23	11	0.462295	0.162622	RPL39_KQNCPIPQW	ENSG00000198918	RPL39	RPIPQWIRM->CPIPQWIRM;KQNRPIPQW->KQNCPIPQW	ribosomal protein L39	TSNAdb_TCGA	Epitope:RPIPQWIRM,HLA-B*07:02;25.33,HLA-B*35:01;281.10,HLA-B*51:01;5433.03,HLA-C*03:03;5124.69,HLA-C*03:04;5124.69,HLA-C*04:01;13030.14,HLA-C*07:01;14398.15,HLA-C*07:02;10252.82,HLA-C*08:01;14978.13,HLA-B*08:01;6591.07,Epitope:KQNRPIPQW,HLA-A*24:02;4546.36,HLA-B*40:01;15048.64,HLA-C*06:02;18700.26,HLA-C*07:01;15830.95	Epitope:CPIPQWIRM,HLA-B*07:02;451.91,HLA-B*35:01;48.41,HLA-B*51:01;1113.49,Epitope:KQNCPIPQW,HLA-A*24:02;3832.00
		8	21	8	0.487645	0.100202	HRCT1_HPPRHTPHHL	ENSG00000196196	HRCT1	HHPRHTPHHL->HPPRHTPHHL	histidine rich carboxyl terminus 1	TSNAdb_ICGC	Epitope:HHPRHTPHHL,HLA-B*07:02;51.39,HLA-C*07:02;5443.39,HLA-B*08:01;4163.98	Epitope:HPPRHTPHHL,HLA-B*07:02;51.51,HLA-B*51:01;14384.60,HLA-C*01:02;7867.40,HLA-B*08:01;2451.32
		9	20	3	0.391747	0.0437685	ADAMTS7_FISFHEDLSY	ENSG00000136378	ADAMTS7	YDYNFINF->YDYNFISF;FYYDYNFINF->FYYDYNFISF;INFHEDLSY->ISFHEDLSY;FINFHEDLSY->FISFHEDLSY;YYDYNFINFH->YYDYNFISFH;YYDYNFINF->YYDYNFISF	ADAM metallopeptidase with thrombospondin type 1 motif 7	TSNAdb_ICGC	Epitope:YDYNFINF,HLA-A*24:02;3840.92,HLA-C*04:01;7679.10,Epitope:FYYDYNFINF,HLA-A*24:02;14.65,HLA-C*04:01;1127.81,HLA-C*06:02;3750.78,HLA-C*07:01;2035.70,HLA-C*07:02;109.64,Epitope:INFHEDLSY,HLA-A*01:01;5743.74,HLA-B*35:01;1569.90,Epitope:FINFHEDLSY,HLA-A*01:01;263.65,HLA-B*35:01;76.64,Epitope:YYDYNFINFH,HLA-A*24:02;875.73,HLA-C*04:01;3248.91,HLA-C*07:02;1156.90,Epitope:YYDYNFINF,HLA-A*01:01;7320…	Epitope:YDYNFISF,HLA-A*24:02;2971.53,HLA-C*04:01;4761.13,HLA-C*07:02;8150.12,Epitope:FYYDYNFISF,HLA-A*24:02;14.27,HLA-C*04:01;665.76,HLA-C*06:02;2960.46,HLA-C*07:01;1408.35,HLA-C*07:02;54.10,Epitope:ISFHEDLSY,HLA-A*01:01;190.65,HLA-A*11:01;850.46,HLA-B*35:01;78.51,HLA-C*07:01;2491.73,HLA-C*07:02;3298.53,Epitope:FISFHEDLSY,HLA-A*01:01;117.28,HLA-B*35:01;66.45,Epitope:YYDYNFISFH,HLA-A*24:02;570.70,…
		10	20	5	0.397084	0.0733727	ERICH6_EEVVVEEEL	ENSG00000163645	ERICH6	VEEEEEEVV->VEEEEEVVV;EEEVVEEEL->EEVVVEEEL;EEVVEEELV->EVVVEEELV	glutamate rich 6	TSNAdb_TCGA	Epitope:VEEEEEEVV,HLA-B*40:01;2122.50,Epitope:EEEVVEEEL,HLA-B*40:01;860.49,Epitope:EEVVEEELV,HLA-B*40:01;7381.83	Epitope:VEEEEEVVV,HLA-B*40:01;612.01,Epitope:EEVVVEEEL,HLA-B*40:01;270.65,Epitope:EVVVEEELV,-
4.66589	0.574756	11	20	5	0.450357	0.0726718	PAK2_APPVRMSRTIF	ENSG00000180370	PAK2	SSTIFSTGGK->SRTIFSTGGK;STIFSTGGK->RTIFSTGGK;APPVRMSSTIF->APPVRMSRTIF	p21 (RAC1) activated kinase 2	TSNAdb_ICGC	Epitope:SSTIFSTGGK,HLA-A*03:01;80.15,HLA-A*11:01;20.08,Epitope:STIFSTGGK,HLA-A*03:01;37.23,HLA-A*11:01;8.91,Epitope:APPVRMSSTIF,HLA-B*07:02;56.65	Epitope:SRTIFSTGGK,HLA-A*03:01;72.17,HLA-A*11:01;23.38,Epitope:RTIFSTGGK,HLA-A*03:01;17.84,HLA-A*11:01;12.62,Epitope:APPVRMSRTIF,HLA-B*07:02;40.59
2.82461	0.617051	12	19	8	0.469794	0.141644	COL5A3_GPPGPPAEL	ENSG00000080573	COL5A3	GPPGAPAEL->GPPGPPAEL	collagen type V alpha 3 chain	TSNAdb_ICGC	Epitope:GPPGAPAEL,HLA-B*07:02;525.36,HLA-B*35:01;13751.20,HLA-B*51:01;21646.94,HLA-C*01:02;4361.34,HLA-C*04:01;21213.83	Epitope:GPPGPPAEL,HLA-B*07:02;384.03,HLA-B*35:01;14605.57,HLA-B*51:01;20332.23,HLA-C*01:02;3810.00,HLA-C*03:03;12441.17,HLA-C*03:04;12441.17,HLA-C*04:01;19053.80,HLA-C*08:01;23045.68,HLA-B*08:01;23611.56
9.80861	0.619092	13	16	8	0.310125	0.114747	HERC2_DMDDAAYSM	ENSG00000128731	HERC2	YSDEEVVEDV->YSDEEVVEDM;DVDDAAYSM->DMDDAAYSM;EVVEDVDDAAY->EVVEDMDDAAY;VVEDVDDAAY->VVEDMDDAAY	HECT and RLD domain containing E3 ubiquitin protein ligase 2	TSNAdb_ICGC	Epitope:YSDEEVVEDV,HLA-A*01:01;1782.54,HLA-C*04:01;17929.33,HLA-C*08:01;4435.87,Epitope:DVDDAAYSM,HLA-A*01:01;5685.86,HLA-B*35:01;576.48,HLA-C*03:03;9648.68,HLA-C*03:04;9648.68,HLA-C*04:01;12120.03,HLA-C*08:01;8990.99,Epitope:EVVEDVDDAAY,HLA-A*01:01;2967.42,HLA-B*35:01;1089.89,Epitope:VVEDVDDAAY,HLA-A*01:01;395.77,HLA-B*35:01;2458.31	Epitope:YSDEEVVEDM,HLA-A*01:01;1166.31,HLA-C*03:03;1568.97,HLA-C*03:04;1568.97,HLA-C*04:01;12298.90,HLA-C*08:01;1145.66,Epitope:DMDDAAYSM,HLA-A*01:01;4806.42,HLA-B*35:01;466.10,HLA-C*01:02;15800.15,HLA-C*04:01;7530.83,HLA-C*08:01;6929.52,HLA-B*08:01;11188.67,Epitope:EVVEDMDDAAY,HLA-A*01:01;1958.99,HLA-B*35:01;989.48,Epitope:VVEDMDDAAY,HLA-A*01:01;271.27
5.41645	1.8746	14	15	8	0.336013	0.127732	MFSD1_LMIGGVTCI	ENSG00000118855	MFSD1	LMIGGITCI->LMIGGVTCI	major facilitator superfamily domain containing 1	TSNAdb_ICGC	Epitope:LMIGGITCI,HLA-A*02:01;18.37	Epitope:LMIGGVTCI,HLA-A*02:01;25.76
3.06257	1.90773	15	14	1	0.267415	0.0140558	ATAD3A_ALNLLHTLV	ENSG00000197785	ATAD3A	ALSLLHTLV->ALNLLHTLV;LEALSLLHTL->LEALNLLHTL;MRLEALSLL->MRLEALNLL;EALSLLHTL->EALNLLHTL	ATPase family AAA domain containing 3A	TSNAdb_ICGC	Epitope:ALSLLHTLV,HLA-A*02:01;76.02,Epitope:LEALSLLHTL,HLA-B*40:01;48.34,Epitope:MRLEALSLL,HLA-C*06:02;65.53,HLA-C*07:01;110.82,HLA-C*07:02;158.53,Epitope:EALSLLHTL,HLA-B*35:01;1146.20,HLA-B*51:01;1803.74,HLA-C*03:03;558.80,HLA-C*03:04;558.80,HLA-C*06:02;12231.74,HLA-C*08:01;7217.79,HLA-B*08:01;2077.78	Epitope:ALNLLHTLV,HLA-A*02:01;113.84,Epitope:LEALNLLHTL,HLA-B*40:01;53.98,Epitope:MRLEALNLL,HLA-C*06:02;89.77,HLA-C*07:01;144.45,HLA-C*07:02;189.98,Epitope:EALNLLHTL,HLA-B*35:01;1632.03,HLA-B*51:01;2269.54,HLA-C*03:03;675.03,HLA-C*03:04;675.03,HLA-C*06:02;11403.52,HLA-C*07:01;11923.63,HLA-C*08:01;7839.70,HLA-B*08:01;2071.11
8.10859	2.09109	16	14	2	0.280957	0.0320006	FAM131C_SAQRAGWEL	ENSG00000185519	FAM131C	SAQPAGWEL->SAQRAGWEL	family with sequence similarity 131 member C	TSNAdb_ICGC	Epitope:SAQPAGWEL,HLA-B*07:02;2579.51,HLA-B*35:01;1060.42,HLA-B*51:01;11072.45,HLA-C*01:02;1892.57,HLA-C*03:03;27.80,HLA-C*03:04;27.80,HLA-C*04:01;7829.62,HLA-C*06:02;5747.72,HLA-C*07:01;2037.02,HLA-C*07:02;2340.69,HLA-C*08:01;479.14	Epitope:SAQRAGWEL,HLA-B*07:02;2195.49,HLA-C*01:02;4264.24,HLA-C*03:03;110.57,HLA-C*03:04;110.57,HLA-C*04:01;10942.98,HLA-C*08:01;1545.16
4.34643	2.37293	17	14	4	0.252084	0.0496112	HRNR_ESRSGLSSGY	ENSG00000197915	HRNR	ESRSGQSSGY->ESRSGLSSGY	hornerin	TSNAdb_ICGC	Epitope:ESRSGQSSGY,HLA-A*01:01;2130.62	Epitope:ESRSGLSSGY,HLA-A*01:01;1400.13
4.79147	2.62177	18	14	4	0.273103	0.0670554	VENTX_RPADFSPGSL	ENSG00000151650	VENTX	RPADFSLGSL->RPADFSPGSL	VENT homeobox	TSNAdb_ICGC	Epitope:RPADFSLGSL,HLA-B*07:02;5.70,HLA-B*35:01;2434.54,HLA-C*04:01;7349.63	Epitope:RPADFSPGSL,HLA-B*07:02;7.01,HLA-B*35:01;3708.69,HLA-B*51:01;14556.50,HLA-C*04:01;8309.06,HLA-C*08:01;5522.76
0	4.34518	19	13	4	0.270672	0.066304	HAS1_TPAARRCSGL	ENSG00000105509	HAS1	TPAACRCSGL->TPAARRCSGL	hyaluronan synthase 1	TSNAdb_ICGC	Epitope:TPAACRCSGL,HLA-B*07:02;9.86	Epitope:TPAARRCSGL,HLA-B*07:02;10.01,HLA-B*08:01;160.77
0	4.50587	20	12	1	0.241484	0.0114148	MUC12_ARSTISVLL	ENSG00000205277	MUC12	ARSTTSVLL->ARSTISVLL;LPARSTTSVL->LPARSTISVL;LPARSTTSV->LPARSTISV;IVLPARSTT->IVLPARSTI	mucin 12, cell surface associated	TSNAdb_ICGC	Epitope:ARSTTSVLL,HLA-C*06:02;255.76,HLA-C*07:01;128.32,HLA-C*07:02;474.52,Epitope:LPARSTTSVL,HLA-B*07:02;4.10,HLA-B*35:01;219.20,HLA-B*51:01;3796.96,HLA-B*08:01;760.75,Epitope:LPARSTTSV,HLA-B*07:02;12.97,HLA-B*35:01;281.17,HLA-B*51:01;520.38,HLA-C*04:01;9206.67,HLA-C*08:01;11741.19,HLA-B*08:01;1257.48,Epitope:IVLPARSTT,-	Epitope:ARSTISVLL,HLA-C*04:01;14311.48,HLA-C*06:02;112.73,HLA-C*07:01;67.71,HLA-C*07:02;319.15,Epitope:LPARSTISVL,HLA-B*07:02;6.26,HLA-B*35:01;311.19,HLA-B*51:01;2453.26,Epitope:LPARSTISV,HLA-B*07:02;19.46,HLA-B*35:01;160.77,HLA-B*51:01;336.53,HLA-C*04:01;9988.07,HLA-C*08:01;10395.81,HLA-B*08:01;1901.44,Epitope:IVLPARSTI,HLA-B*07:02;1542.19,HLA-B*51:01;3093.01,HLA-C*01:02;3070.87,HLA-C*03:03;298.…
17.8706	6.41045	21	12	3	0.224615	0.0465274	LDLRAD2_SPLCGLTI	ENSG00000187942	LDLRAD2	SPLCGLNI->SPLCGLTI	low density lipoprotein receptor class A domain containing 2	TSNAdb_ICGC	Epitope:SPLCGLNI,HLA-B*51:01;3095.45	Epitope:SPLCGLTI,HLA-B*07:02;481.45,HLA-B*51:01;1554.62
26.69	8.32505	22	12	4	0.244344	0.0585867	SP5_LFHPWTTDM	ENSG00000204335	SP5	LFHPWTADM->LFHPWTTDM	Sp5 transcription factor	TSNAdb_ICGC	Epitope:LFHPWTADM,HLA-C*07:02;452.52	Epitope:LFHPWTTDM,HLA-A*24:02;4059.31,HLA-C*04:01;8444.92,HLA-C*06:02;2351.89,HLA-C*07:01;1416.78,HLA-C*07:02;372.69
28.6295	9.8995	23	11	1	0.219084	0.0158979	KIF19_APATEHSSL	ENSG00000196169	KIF19	LAPATERSSL->LAPATEHSSL;RSSLSLHSL->HSSLSLHSL;APATERSSLSL->APATEHSSLSL;APATERSSL->APATEHSSL	kinesin family member 19	TSNAdb_ICGC	Epitope:LAPATERSSL,HLA-B*07:02;13.37,HLA-B*35:01;4996.46,HLA-C*01:02;253.73,HLA-C*03:03;782.45,HLA-C*03:04;782.45,Epitope:RSSLSLHSL,HLA-B*07:02;955.41,HLA-C*01:02;1695.64,HLA-C*03:03;202.23,HLA-C*03:04;202.23,HLA-C*06:02;8611.56,HLA-C*07:01;3913.54,HLA-C*08:01;4732.16,Epitope:APATERSSLSL,HLA-B*07:02;21.30,Epitope:APATERSSL,HLA-B*07:02;3.83,HLA-B*35:01;3321.24,HLA-C*01:02;11655.25,HLA-C*03:03;7120…	Epitope:LAPATEHSSL,HLA-B*07:02;44.12,HLA-B*35:01;1977.45,HLA-C*01:02;110.98,HLA-C*03:03;270.69,HLA-C*03:04;270.69,Epitope:HSSLSLHSL,HLA-B*07:02;2750.02,HLA-C*01:02;2696.34,HLA-C*03:03;50.44,HLA-C*03:04;50.44,HLA-C*04:01;17275.57,HLA-C*06:02;5974.98,HLA-C*07:01;3459.63,HLA-C*08:01;2977.42,HLA-B*08:01;3534.50,Epitope:APATEHSSLSL,HLA-B*07:02;43.57,Epitope:APATEHSSL,HLA-B*07:02;6.41,HLA-B*35:01;1061.…
19.1985	10.6821	24	11	3	0.21544	0.0511198	ADRB1_FRKAFQRLL	ENSG00000043591	ADRB1	FRKAFQGLL->FRKAFQRLL	adrenoceptor beta 1	TSNAdb_ICGC	Epitope:FRKAFQGLL,HLA-C*06:02;40.90,HLA-C*07:01;76.54,HLA-C*07:02;189.88	Epitope:FRKAFQRLL,HLA-C*06:02;10.64,HLA-C*07:01;21.38,HLA-C*07:02;56.76
1.38992	13.5243	25	11	3	0.226394	0.0419318	HRNR_SQHGSGSGW	ENSG00000197915	HRNR	GQHGSGSGW->SQHGSGSGW;YGQHGSGSGW->YSQHGSGSGW	hornerin	TSNAdb_TCGA	Epitope:GQHGSGSGW,-,Epitope:YGQHGSGSGW,-	Epitope:SQHGSGSGW,-,Epitope:YSQHGSGSGW,-
22.5892	14.4933	26	11	6	0.222656	0.0978863	OTOP1_SSANRRLFR	ENSG00000163982	OTOP1	SSAHRRLFR->SSANRRLFR	otopetrin 1	TSNAdb_ICGC	Epitope:SSAHRRLFR,HLA-A*03:01;416.40,HLA-A*11:01;52.11,HLA-A*33:03;23.91	Epitope:SSANRRLFR,HLA-A*03:01;452.87,HLA-A*11:01;47.12,HLA-A*33:03;21.55
44.5825	14.6657	27	11	6	0.185992	0.0816406	WDR7_ALSLIATTR	ENSG00000091157	WDR7	IATARPPAF->IATTRPPAF;ALSLIATAR->ALSLIATTR;ARPPAFITTI->TRPPAFITTI	WD repeat domain 7	TSNAdb_ICGC	Epitope:IATARPPAF,HLA-B*07:02;4224.29,HLA-B*35:01;246.50,HLA-B*51:01;6638.31,HLA-C*01:02;4379.93,HLA-C*03:03;37.22,HLA-C*03:04;37.22,HLA-C*04:01;13933.62,HLA-C*06:02;5673.88,HLA-C*07:01;1949.06,HLA-C*07:02;2111.25,HLA-C*08:01;3985.07,HLA-B*08:01;2617.55,Epitope:ALSLIATAR,HLA-A*03:01;986.78,HLA-A*11:01;1155.90,HLA-A*33:03;420.60,Epitope:ARPPAFITTI,HLA-B*51:01;7272.19,HLA-C*06:02;590.11,HLA-C*07:01…	Epitope:IATTRPPAF,HLA-B*07:02;5424.46,HLA-B*35:01;435.59,HLA-B*51:01;7806.95,HLA-C*01:02;4937.08,HLA-C*03:03;50.43,HLA-C*03:04;50.43,HLA-C*04:01;14695.93,HLA-C*06:02;6138.34,HLA-C*07:01;2314.13,HLA-C*07:02;2238.11,HLA-C*08:01;4527.86,HLA-B*08:01;2573.71,Epitope:ALSLIATTR,HLA-A*03:01;888.81,HLA-A*11:01;824.71,HLA-A*33:03;616.98,Epitope:TRPPAFITTI,HLA-B*51:01;2619.42,HLA-C*06:02;315.42,HLA-C*07:01;…
41.1377	14.8991	28	10	1	0.189157	0.0142364	C19orf54_LPLPPPPAATGPAPPHVFGLEKSQLLKEAF	ENSG00000188493	C19orf54	LPLPPPPAATGPAPRHVFGLEKSQLLKEAF->LPLPPPPAATGPAPPHVFGLEKSQLLKEAF	chromosome 19 open reading frame 54	IEDB	Epitope:LPLPPPPAATGPAPRHVFGLEKSQLLKEAF,-	Epitope:LPLPPPPAATGPAPPHVFGLEKSQLLKEAF,-
1.45932	15.2877	29	10	1	0.19284	0.0168997	MUC12_SPGLTQTM	ENSG00000205277	MUC12	TAYHSSPGS->TAYHSSPGL;SPGSTQTM->SPGLTQTM	mucin 12, cell surface associated	TSNAdb_ICGC	Epitope:TAYHSSPGS,-,Epitope:SPGSTQTM,HLA-B*07:02;599.20,HLA-B*35:01;7550.82,HLA-B*51:01;20986.66,HLA-C*01:02;5163.59	Epitope:TAYHSSPGL,HLA-B*35:01;1585.21,HLA-B*51:01;3676.21,HLA-C*01:02;1335.34,HLA-C*03:03;13.02,HLA-C*03:04;13.02,HLA-C*06:02;3581.55,HLA-C*07:01;4102.40,HLA-C*08:01;2662.80,Epitope:SPGLTQTM,HLA-B*07:02;563.81,HLA-B*35:01;6018.52,HLA-B*51:01;17402.96,HLA-C*01:02;8096.07
0	15.3049	30	10	2	0.204371	0.0310579	GUCY2D_ALSSVFTVGV	ENSG00000132518	GUCY2D	QPPALSAVF->QPPALSSVF;ALSAVFTVGV->ALSSVFTVGV	guanylate cyclase 2D, retinal	TSNAdb_ICGC	Epitope:QPPALSAVF,HLA-B*07:02;573.16,HLA-B*35:01;174.42,HLA-B*51:01;7413.84,HLA-C*01:02;7253.25,Epitope:ALSAVFTVGV,HLA-A*02:01;17.86	Epitope:QPPALSSVF,HLA-B*07:02;499.48,HLA-B*35:01;247.34,HLA-B*51:01;8177.86,HLA-C*01:02;7250.82,HLA-C*04:01;17617.61,HLA-B*08:01;10958.27,Epitope:ALSSVFTVGV,HLA-A*02:01;16.75
1.47122	15.5466	31	10	2	0.221956	0.0310835	MUC12_ATTTSSGVSK	ENSG00000205277	MUC12	TTTSSGVSE->TTTSSGVSK;ATTTSSGVSE->ATTTSSGVSK	mucin 12, cell surface associated	TSNAdb_ICGC	Epitope:TTTSSGVSE,-,Epitope:ATTTSSGVSE,-	Epitope:TTTSSGVSK,HLA-A*03:01;572.06,HLA-A*11:01;43.64,Epitope:ATTTSSGVSK,HLA-A*03:01;245.31,HLA-A*11:01;28.73
0	16.4487	32	10	2	0.184466	0.0237374	OR4K15_LVEHKTISF	ENSG00000169488	OR4K15	LVERKTISF->LVEHKTISF;VERKTISF->VEHKTISF;MIADFLVERK->MIADFLVEHK;MIADFLVER->MIADFLVEH	olfactory receptor family 4 subfamily K member 15	TSNAdb_TCGA	Epitope:LVERKTISF,HLA-A*01:01;11772.48,HLA-B*35:01;3472.68,HLA-C*03:03;3684.09,HLA-C*03:04;3684.09,HLA-C*04:01;12642.68,HLA-C*08:01;13255.38,HLA-B*08:01;1277.14,Epitope:VERKTISF,HLA-B*40:01;11923.36,Epitope:MIADFLVERK,HLA-A*03:01;89.31,HLA-A*11:01;23.28,Epitope:MIADFLVER,HLA-A*03:01;798.62,HLA-A*11:01;53.88,HLA-A*33:03;10.46	Epitope:LVEHKTISF,HLA-A*01:01;10516.74,HLA-B*35:01;2101.79,HLA-C*01:02;13185.72,HLA-C*03:03;3152.67,HLA-C*03:04;3152.67,HLA-C*04:01;11722.28,HLA-C*08:01;12299.69,HLA-B*08:01;3980.54,Epitope:VEHKTISF,HLA-B*40:01;5542.52,Epitope:MIADFLVEHK,HLA-A*03:01;81.75,HLA-A*11:01;18.36,Epitope:MIADFLVEH,HLA-A*03:01;2075.06,HLA-A*11:01;883.71,HLA-B*35:01;523.43,HLA-A*33:03;1330.01
41.9842	17.6188	33	10	4	0.205886	0.053587	KISS1R_APHAELHRL	ENSG00000116014	KISS1R	APHAELLRL->APHAELHRL	KISS1 receptor	TSNAdb_ICGC	Epitope:APHAELLRL,HLA-B*07:02;114.70,HLA-B*35:01;4954.37,HLA-B*51:01;11463.77,HLA-C*04:01;19800.54,HLA-C*08:01;22418.53,HLA-B*08:01;10539.41	Epitope:APHAELHRL,HLA-B*07:02;98.69,HLA-B*35:01;5868.62,HLA-B*51:01;13241.91,HLA-C*04:01;19675.18,HLA-C*08:01;24495.54,HLA-B*08:01;7216.07
75.0203	32.6756	34	10	5	0.197716	0.0800645	HS6ST1_RFDMKGDEV	ENSG00000136720	HS6ST1	RFDMKGDDV->RFDMKGDEV	heparan sulfate 6-O-sulfotransferase 1	TSNAdb_ICGC	Epitope:RFDMKGDDV,HLA-C*04:01;4437.69	Epitope:RFDMKGDEV,HLA-C*04:01;1838.68	SNV1,chr2;128318303;G;T,AF=0.2297;grpmax=amr;AF_XX=0.231526;AF_XY=0.227894;AF_afr=0.0989169;AF_amr=0.292492;AF_asj=0.16584;AF_eas=0.0847765;AF_fin=0.192737;AF_mid=0.22225;AF_nfe=0.252756;AF_sas=0.146045;
8.77782	34.9574	35	9	0	0.150187	0	ADAMTS7_LPPPPIAPL	ENSG00000136378	ADAMTS7	SLLPPPIAPL->SLPPPPIAPL;LLPPPIAPL->LPPPPIAPL;VASLLPPPI->VASLPPPPI	ADAM metallopeptidase with thrombospondin type 1 motif 7	TSNAdb_ICGC	Epitope:SLLPPPIAPL,HLA-A*02:01;65.04,HLA-B*07:02;6323.39,HLA-C*01:02;105.84,HLA-C*03:03;3404.19,HLA-C*03:04;3404.19,HLA-C*08:01;17491.49,Epitope:LLPPPIAPL,HLA-A*02:01;26.73,HLA-A*24:02;4042.17,HLA-B*07:02;4346.13,HLA-C*01:02;11.41,HLA-C*03:03;242.28,HLA-C*03:04;242.28,HLA-C*04:01;8270.85,HLA-C*07:02;1180.47,HLA-C*08:01;4774.69,HLA-B*08:01;6362.78,Epitope:VASLLPPPI,HLA-B*51:01;1160.71,HLA-C*03:03;…	Epitope:SLPPPPIAPL,HLA-A*02:01;456.22,HLA-A*24:02;12193.56,HLA-B*07:02;143.02,HLA-B*51:01;9649.21,HLA-C*01:02;57.77,HLA-C*03:03;4684.53,HLA-C*03:04;4684.53,HLA-C*04:01;16296.20,HLA-C*07:02;7422.03,HLA-C*08:01;16642.42,Epitope:LPPPPIAPL,HLA-B*07:02;48.11,HLA-B*35:01;536.40,HLA-B*51:01;839.48,HLA-C*01:02;379.27,HLA-C*03:03;917.95,HLA-C*03:04;917.95,HLA-C*04:01;10055.19,HLA-C*07:02;6355.21,HLA-C*08:…
10.7118	35.0819	36	9	0	0.162955	0	MUC12_AGLSEISTTFY	ENSG00000205277	MUC12	SEKSTTFY->SEISTTFY;LSEKSTTFYS->LSEISTTFYS;LSEKSTTFY->LSEISTTFY;GLSEKSTTF->GLSEISTTF;GLSEKSTTFY->GLSEISTTFY;AGLSEKSTTFY->AGLSEISTTFY	mucin 12, cell surface associated	TSNAdb_ICGC	Epitope:SEKSTTFY,HLA-A*01:01;1624.23,Epitope:LSEKSTTFYS,HLA-A*01:01;635.15,Epitope:LSEKSTTFY,HLA-A*01:01;12.27,HLA-B*35:01;2491.27,Epitope:GLSEKSTTF,HLA-A*02:01;4908.00,HLA-A*24:02;8318.87,HLA-C*01:02;11504.52,HLA-C*04:01;17201.90,HLA-C*07:02;10313.91,HLA-B*08:01;5454.05,Epitope:GLSEKSTTFY,HLA-A*01:01;128.95,HLA-A*03:01;718.74,Epitope:AGLSEKSTTFY,HLA-A*01:01;358.12	Epitope:SEISTTFY,HLA-A*01:01;791.23,Epitope:LSEISTTFYS,HLA-A*01:01;274.77,Epitope:LSEISTTFY,HLA-A*01:01;7.34,HLA-B*35:01;1435.24,Epitope:GLSEISTTF,HLA-A*02:01;732.58,HLA-A*24:02;4030.20,HLA-B*35:01;3404.37,HLA-C*01:02;12508.38,HLA-C*03:03;4817.82,HLA-C*03:04;4817.82,HLA-C*04:01;14100.75,HLA-C*07:02;7841.82,HLA-C*08:01;14367.18,Epitope:GLSEISTTFY,HLA-A*01:01;56.24,HLA-A*03:01;554.09,Epitope:AGLSEI…
77.4223	35.8319	37	9	1	0.162029	0.0161027	MAGEC1_SPERSQSTF	ENSG00000155495	MAGEC1	SPERTQSTF->SPERSQSTF	MAGE family member C1	TSNAdb_ICGC	Epitope:SPERTQSTF,HLA-A*01:01;23482.39,HLA-B*07:02;127.11,HLA-B*35:01;335.52,HLA-B*51:01;13713.75,HLA-C*04:01;8726.37,HLA-C*08:01;20582.34,HLA-B*08:01;11197.26	Epitope:SPERSQSTF,HLA-B*07:02;132.08,HLA-B*35:01;402.29,HLA-B*51:01;15259.16,HLA-C*04:01;9128.71,HLA-C*08:01;21077.01,HLA-B*08:01;11244.00
72.4427	35.8529	38	9	2	0.168993	0.0307585	HRNR_SPSHGRHGSGL	ENSG00000197915	HRNR	SPSRGRHGSGL->SPSHGRHGSGL	hornerin	TSNAdb_ICGC	Epitope:SPSRGRHGSGL,HLA-B*07:02;33.47	Epitope:SPSHGRHGSGL,HLA-B*07:02;35.92
95.2518	47.8462	39	9	3	0.199075	0.0538271	ABCD1_ILDVEHLHHI	ENSG00000101986	ABCD1	ILDVVHLHHI->ILDVEHLHHI;LEAILDVVHL->LEAILDVEHL	ATP binding cassette subfamily D member 1	TSNAdb_ICGC	Epitope:ILDVVHLHHI,HLA-A*02:01;176.79,Epitope:LEAILDVVHL,HLA-B*40:01;63.32	Epitope:ILDVEHLHHI,HLA-A*02:01;34.76,HLA-C*04:01;8513.82,Epitope:LEAILDVEHL,HLA-B*40:01;135.45
		40	9	3	0.15952	0.0467012	FAM181B_GPDVRLGDL	ENSG00000182103	FAM181B	GPSGPDVSL->GPSGPDVRL;GPDVSLGDL->GPDVRLGDL	family with sequence similarity 181 member B	TSNAdb_ICGC	Epitope:GPSGPDVSL,HLA-B*07:02;185.97,HLA-B*35:01;2117.84,HLA-B*51:01;21277.50,HLA-C*04:01;19445.13,HLA-C*08:01;21196.16,Epitope:GPDVSLGDL,HLA-B*07:02;1563.14,HLA-C*04:01;15593.97	Epitope:GPSGPDVRL,HLA-B*07:02;1152.74,HLA-B*35:01;8725.52,HLA-C*04:01;22827.54,Epitope:GPDVRLGDL,HLA-B*07:02;542.08,HLA-C*04:01;16820.72
		41	9	3	0.174288	0.0533393	HRNR_SRQSLGHSR	ENSG00000197915	HRNR	SRQSLGHGR->SRQSLGHSR	hornerin	TSNAdb_TCGA	Epitope:SRQSLGHGR,-	Epitope:SRQSLGHSR,HLA-C*07:01;9518.25
		42	9	3	0.153074	0.0398268	RRP7A_RTEAASLWVL	ENSG00000189306	RRP7A	TEAASLRVL->TEAASLWVL;RTEAASLRVL->RTEAASLWVL	ribosomal RNA processing 7 homolog A	TSNAdb_ICGC	Epitope:TEAASLRVL,HLA-B*40:01;24.06,Epitope:RTEAASLRVL,HLA-B*40:01;89.85	Epitope:TEAASLWVL,HLA-B*40:01;7.00,Epitope:RTEAASLWVL,HLA-B*40:01;16.33
		43	9	4	0.176743	0.0667663	POLRMT_EALGAPEAL	ENSG00000099821	POLRMT	EELGAPEAL->EALGAPEAL;WEELGAPEAL->WEALGAPEAL;LPRQYWEEL->LPRQYWEAL	RNA polymerase mitochondrial	TSNAdb_ICGC	Epitope:EELGAPEAL,HLA-B*40:01;79.43,Epitope:WEELGAPEAL,HLA-B*40:01;14.82,Epitope:LPRQYWEEL,HLA-B*07:02;9.30,HLA-B*35:01;331.57,HLA-B*51:01;2783.37,HLA-B*08:01;200.77	Epitope:EALGAPEAL,HLA-B*35:01;697.05,HLA-B*51:01;10897.74,HLA-C*01:02;15286.26,HLA-C*03:03;599.33,HLA-C*03:04;599.33,HLA-C*08:01;8282.58,Epitope:WEALGAPEAL,HLA-B*40:01;9.40,HLA-C*03:03;399.73,HLA-C*03:04;399.73,Epitope:LPRQYWEAL,HLA-B*07:02;4.33,HLA-B*35:01;111.82,HLA-B*51:01;2708.71,HLA-B*08:01;48.54	SNV1,chr19;622336;T;G,AF=0.490786;grpmax=sas;AF_XX=0.482057;AF_XY=0.499722;AF_afr=0.693314;AF_amr=0.366856;AF_asj=0.546944;AF_eas=0.564608;AF_fin=0.454476;AF_mid=0.620179;AF_nfe=0.466379;AF_sas=0.739644;
		44	9	4	0.179359	0.0511174	SBK2_FGLAPAADAL	ENSG00000187550	SBK2	GLAAAADALL->GLAPAADALL;GLAAAADAL->GLAPAADAL;FGLAAAADAL->FGLAPAADAL	SH3 domain binding kinase family member 2	TSNAdb_ICGC	Epitope:GLAAAADALL,-,Epitope:GLAAAADAL,HLA-A*02:01;196.64,Epitope:FGLAAAADAL,-	Epitope:GLAPAADALL,HLA-A*02:01;170.46,Epitope:GLAPAADAL,HLA-A*02:01;173.53,HLA-C*01:02;6094.27,Epitope:FGLAPAADAL,HLA-A*02:01;73.61,HLA-C*01:02;3193.81
		45	8	0	0.14695	0	OR4C5_AEHFFGGVEI	ENSG00000176540	OR4C5	VEHFFGGVEII->AEHFFGGVEII;VEHFFGGVEI->AEHFFGGVEI	olfactory receptor family 4 subfamily C member 5	TSNAdb_ICGC	Epitope:VEHFFGGVEII,HLA-B*40:01;626.03,Epitope:VEHFFGGVEI,HLA-B*40:01;81.36	Epitope:AEHFFGGVEII,HLA-B*40:01;198.23,Epitope:AEHFFGGVEI,HLA-B*40:01;29.06
		46	8	0	0.14695	0	OR4C5_GRVEIILLV	ENSG00000176540	OR4C5	VEHFFGGVEI->VEHFFGRVEI;HFFGGVEII->HFFGRVEII;GGVEIILLV->GRVEIILLV	olfactory receptor family 4 subfamily C member 5	TSNAdb_ICGC	Epitope:VEHFFGGVEI,HLA-B*40:01;81.36,Epitope:HFFGGVEII,HLA-A*24:02;1466.46,HLA-C*06:02;2398.30,HLA-C*07:01;3635.62,HLA-C*07:02;2522.24,Epitope:GGVEIILLV,-	Epitope:VEHFFGRVEI,HLA-B*40:01;181.26,Epitope:HFFGRVEII,HLA-A*24:02;1712.25,HLA-C*06:02;920.07,HLA-C*07:01;1974.95,HLA-C*07:02;1533.46,HLA-B*08:01;4152.24,Epitope:GRVEIILLV,HLA-C*06:02;227.06,HLA-C*07:01;983.91,HLA-C*07:02;3284.29
		47	8	0	0.15806	0	TMEM184A_APRPGTHPG	ENSG00000164855	TMEM184A	APRPGTHPS->APRPGTHPG	transmembrane protein 184A	TSNAdb_ICGC	Epitope:APRPGTHPS,HLA-B*07:02;18.92	Epitope:APRPGTHPG,HLA-B*07:02;18.31
		48	8	2	0.153149	0.0353072	C9orf50_RPHGAQVPKL	ENSG00000179058	C9orf50	RPHGAQVPRL->RPHGAQVPKL;VPRLKAAL->VPKLKAAL	chromosome 9 open reading frame 50	TSNAdb_ICGC	Epitope:RPHGAQVPRL,HLA-B*07:02;10.06,Epitope:VPRLKAAL,HLA-B*07:02;16.61,HLA-B*51:01;16255.17,HLA-C*01:02;10234.98,HLA-B*08:01;45.68	Epitope:RPHGAQVPKL,HLA-B*07:02;10.00,Epitope:VPKLKAAL,HLA-B*07:02;93.00,HLA-B*51:01;16899.72,HLA-C*01:02;10058.01,HLA-B*08:01;41.27
		49	8	2	0.129646	0.0300217	SLC9A3_FRRLMPFRL	ENSG00000066230	SLC9A3	SPGTFCRLM->SPGTFRRLM;IPYSPGTFCRL->IPYSPGTFRRL;QIPYSPGTFC->QIPYSPGTFR;PYSPGTFCRL->PYSPGTFRRL;FCRLMPFRL->FRRLMPFRL	solute carrier family 9 member A3	TSNAdb_ICGC	Epitope:SPGTFCRLM,HLA-B*07:02;322.35,HLA-B*35:01;2841.55,Epitope:IPYSPGTFCRL,HLA-B*07:02;266.03,HLA-B*35:01;7201.25,HLA-B*51:01;1762.71,HLA-C*01:02;2935.23,Epitope:QIPYSPGTFC,-,Epitope:PYSPGTFCRL,HLA-A*24:02;301.91,Epitope:FCRLMPFRL,HLA-B*08:01;1567.90	Epitope:SPGTFRRLM,HLA-B*07:02;18.94,HLA-B*35:01;4459.93,HLA-B*08:01;1866.00,Epitope:IPYSPGTFRRL,HLA-B*07:02;242.42,HLA-B*35:01;8624.52,HLA-B*51:01;1715.33,HLA-C*01:02;4146.27,Epitope:QIPYSPGTFR,HLA-A*03:01;210.24,HLA-A*11:01;187.99,HLA-A*33:03;67.35,Epitope:PYSPGTFRRL,HLA-A*24:02;476.92,HLA-C*01:02;2987.43,Epitope:FRRLMPFRL,HLA-C*06:02;110.59,HLA-C*07:01;94.17,HLA-C*07:02;142.55,HLA-B*08:01;777.49
		50	8	2	0.15304	0.0224577	TRIOBP_TSCARRDYPRASSPN	ENSG00000100106	TRIOBP	TSCARRDDPRASSPN->TSCARRDYPRASSPN	TRIO and F-actin binding protein	IEDB	Epitope:TSCARRDDPRASSPN,-	Epitope:TSCARRDYPRASSPN,-
		51	8	3	0.146866	0.0428933	NBPF1_SLSQHLQAL	ENSG00000219481	NBPF1	SLNQHLQAL->SLSQHLQAL	NBPF member 1	TSNAdb_ICGC	Epitope:SLNQHLQAL,HLA-A*02:01;50.90,HLA-B*07:02;827.91,HLA-C*01:02;862.69,HLA-C*03:03;236.14,HLA-C*03:04;236.14,HLA-C*04:01;8592.20,HLA-C*06:02;2637.90,HLA-C*07:01;2204.27,HLA-C*07:02;996.63,HLA-C*08:01;6001.93,HLA-B*08:01;47.92	Epitope:SLSQHLQAL,HLA-A*02:01;60.01,HLA-B*07:02;1020.28,HLA-C*01:02;651.21,HLA-C*03:03;242.65,HLA-C*03:04;242.65,HLA-C*04:01;10134.59,HLA-C*06:02;3853.79,HLA-C*07:01;3296.96,HLA-C*07:02;1467.30,HLA-C*08:01;6711.54,HLA-B*08:01;112.48	SNV1,chr1;16588971;T;C,AF=0.0452573;grpmax=eas;AF_XX=0.0456369;AF_XY=0.0448926;AF_afr=0.0454496;AF_amr=0.0369686;AF_asj=0.0309063;AF_eas=0.202837;AF_fin=0.0381858;AF_mid=0.0412643;AF_nfe=0.0411535;AF_sas=0.0331456;
		52	8	4	0.166585	0.055464	CYP4V2_AVSLAGASL	ENSG00000145476	CYP4V2	WGAASALSL->WGAASAVSL;LLWGAASAL->LLWGAASAV;ALSLAGASL->AVSLAGASL	cytochrome P450 family 4 subfamily V member 2	TSNAdb_ICGC	Epitope:WGAASALSL,HLA-C*01:02;2450.81,HLA-C*03:03;76.01,HLA-C*03:04;76.01,HLA-C*08:01;1957.19,Epitope:LLWGAASAL,HLA-A*02:01;23.95,HLA-C*01:02;3068.94,HLA-C*03:03;218.38,HLA-C*03:04;218.38,Epitope:ALSLAGASL,HLA-A*02:01;442.19,HLA-B*07:02;1570.94,HLA-C*01:02;2243.59,HLA-C*03:03;1362.89,HLA-C*03:04;1362.89	Epitope:WGAASAVSL,HLA-C*01:02;2162.42,HLA-C*03:03;88.08,HLA-C*03:04;88.08,HLA-C*08:01;2215.75,Epitope:LLWGAASAV,HLA-A*02:01;9.33,Epitope:AVSLAGASL,HLA-B*07:02;371.55,HLA-C*01:02;2288.65,HLA-C*03:03;179.49,HLA-C*03:04;179.49,HLA-C*08:01;8066.26
		53	7	0	0.116966	0	MUC5B_PTTRGSTVTPSSTPGTTHTATVLTT	ENSG00000117983	MUC5B	PTTRGSTVTPSSIPGTTHTATVLTT->PTTRGSTVTPSSTPGTTHTATVLTT	mucin 5B, oligomeric mucus/gel-forming	IEDB	Epitope:PTTRGSTVTPSSIPGTTHTATVLTT,-	Epitope:PTTRGSTVTPSSTPGTTHTATVLTT,-
		54	7	0	0.125211	0	OR4C5_AANSGLMFM	ENSG00000176540	OR4C5	VAANSGLMC->VAANSGLMF;AANSGLMCM->AANSGLMFM	olfactory receptor family 4 subfamily C member 5	TSNAdb_ICGC	Epitope:VAANSGLMC,-,Epitope:AANSGLMCM,HLA-B*35:01;1336.61,HLA-C*03:03;86.33,HLA-C*03:04;86.33,HLA-C*07:01;3706.32,HLA-C*08:01;2717.95	Epitope:VAANSGLMF,HLA-A*24:02;3347.03,HLA-B*35:01;172.87,HLA-B*51:01;10189.56,HLA-C*01:02;4885.17,HLA-C*03:03;36.04,HLA-C*03:04;36.04,HLA-C*04:01;10109.62,HLA-C*07:01;2393.50,HLA-C*07:02;2934.82,HLA-C*08:01;2579.40,Epitope:AANSGLMFM,HLA-B*35:01;1493.42,HLA-C*01:02;6076.17,HLA-C*03:03;49.65,HLA-C*03:04;49.65,HLA-C*06:02;2353.11,HLA-C*07:01;1414.35,HLA-C*08:01;1456.35
		55	7	0	0.130214	0	OR4C5_APKMIFNL	ENSG00000176540	OR4C5	MIFDLLTEK->MIFNLLTEK;APKMIFDLL->APKMIFNLL;APKMIFDL->APKMIFNL;KMIFDLLTEK->KMIFNLLTEK;MAPKMIFDL->MAPKMIFNL	olfactory receptor family 4 subfamily C member 5	TSNAdb_ICGC	Epitope:MIFDLLTEK,HLA-A*03:01;31.19,HLA-A*11:01;10.67,HLA-A*33:03;170.44,Epitope:APKMIFDLL,HLA-B*07:02;156.07,HLA-B*51:01;8446.75,HLA-B*08:01;824.62,Epitope:APKMIFDL,HLA-B*07:02;909.93,HLA-B*08:01;1218.11,Epitope:KMIFDLLTEK,HLA-A*03:01;12.74,HLA-A*11:01;20.92,Epitope:MAPKMIFDL,HLA-B*51:01;6371.12,HLA-C*01:02;139.39,HLA-C*03:03;316.12,HLA-C*03:04;316.12,HLA-C*08:01;4169.80	Epitope:MIFNLLTEK,HLA-A*03:01;14.56,HLA-A*11:01;8.09,HLA-A*33:03;143.46,Epitope:APKMIFNLL,HLA-B*07:02;57.16,HLA-B*35:01;10548.54,HLA-B*51:01;7303.57,HLA-B*08:01;246.57,Epitope:APKMIFNL,HLA-B*07:02;613.23,HLA-B*51:01;16862.09,HLA-B*08:01;703.97,Epitope:KMIFNLLTEK,HLA-A*03:01;8.04,HLA-A*11:01;17.87,Epitope:MAPKMIFNL,HLA-A*24:02;662.69,HLA-B*51:01;3010.17,HLA-C*01:02;97.84,HLA-C*03:03;239.30,HLA-C*0…
		56	7	0	0.132882	0	OR4C5_LTERKTISF	ENSG00000176540	OR4C5	MIFDLLTEKK->MIFDLLTERK;MIFDLLTEK->MIFDLLTER;LTEKKTISF->LTERKTISF	olfactory receptor family 4 subfamily C member 5	TSNAdb_ICGC	Epitope:MIFDLLTEKK,HLA-A*03:01;61.15,HLA-A*11:01;32.17,Epitope:MIFDLLTEK,HLA-A*03:01;31.19,HLA-A*11:01;10.67,HLA-A*33:03;170.44,Epitope:LTEKKTISF,HLA-A*01:01;2734.98,HLA-B*35:01;5301.39,HLA-C*01:02;11993.49,HLA-C*03:03;2560.65,HLA-C*03:04;2560.65,HLA-C*04:01;12295.70,HLA-C*07:01;7283.69,HLA-C*08:01;11104.61,HLA-B*08:01;3632.83	Epitope:MIFDLLTERK,HLA-A*03:01;51.45,HLA-A*11:01;30.59,Epitope:MIFDLLTER,HLA-A*03:01;565.68,HLA-A*11:01;88.34,HLA-A*33:03;10.61,Epitope:LTERKTISF,HLA-A*01:01;2416.90,HLA-C*03:03;3287.20,HLA-C*03:04;3287.20,HLA-C*04:01;11800.54,HLA-C*08:01;12224.33,HLA-B*08:01;2752.46
		57	7	0	0.134193	0	RP1L1_GDAQPESDGVEAQEAEEEAQEAEGE	ENSG00000183638	RP1L1	GDAQPESDGVEAPEAEEEAQEAEGE->GDAQPESDGVEAQEAEEEAQEAEGE	RP1 like 1	IEDB	Epitope:GDAQPESDGVEAPEAEEEAQEAEGE,-	Epitope:GDAQPESDGVEAQEAEEEAQEAEGE,-
		58	7	0	0.133213	0	TONSL_EASQVHVRV	ENSG00000160949	TONSL	EASQAHVRV->EASQVHVRV;TRLPEASQA->TRLPEASQV;LPEASQAHV->LPEASQVHV	tonsoku like, DNA repair protein	TSNAdb_ICGC	Epitope:EASQAHVRV,HLA-B*51:01;3436.57,HLA-C*08:01;17849.58,Epitope:TRLPEASQA,HLA-C*06:02;8123.54,Epitope:LPEASQAHV,HLA-B*07:02;1792.63,HLA-B*51:01;1920.73,HLA-C*04:01;11919.88	Epitope:EASQVHVRV,HLA-B*51:01;2223.82,HLA-C*06:02;8510.23,HLA-C*08:01;17521.80,Epitope:TRLPEASQV,HLA-C*06:02;341.00,HLA-C*07:01;1823.43,HLA-C*07:02;5084.43,Epitope:LPEASQVHV,HLA-B*07:02;2717.48,HLA-B*35:01;3188.59,HLA-B*51:01;1490.02,HLA-C*04:01;12625.58
		59	7	1	0.127792	0.0158032	CSPG4_HTLNRGVLSY	ENSG00000173546	CSPG4	SVDQYPTHTS->SVDQYPTHTL;TSNRGVLSYL->TLNRGVLSYL;TSNRGVLSY->TLNRGVLSY;VDQYPTHTS->VDQYPTHTL;HTSNRGVLSY->HTLNRGVLSY;THTSNRGVL->THTLNRGVL	chondroitin sulfate proteoglycan 4	TSNAdb_TCGA	Epitope:SVDQYPTHTS,-,Epitope:TSNRGVLSYL,HLA-A*01:01;5578.86,Epitope:TSNRGVLSY,HLA-A*01:01;105.07,HLA-A*03:01;1563.29,HLA-A*11:01;372.65,HLA-B*35:01;228.41,HLA-C*06:02;6693.05,HLA-C*07:01;1119.94,HLA-C*07:02;3655.98,Epitope:VDQYPTHTS,-,Epitope:HTSNRGVLSY,HLA-A*01:01;153.93,HLA-A*03:01;1059.33,HLA-A*11:01;695.99,HLA-B*35:01;2901.35,Epitope:THTSNRGVL,-	Epitope:SVDQYPTHTL,HLA-A*01:01;11765.99,HLA-A*02:01;5527.67,HLA-B*07:02;4000.31,HLA-C*01:02;5072.12,HLA-C*03:03;2402.12,HLA-C*03:04;2402.12,HLA-C*04:01;10301.75,HLA-C*08:01;4344.76,Epitope:TLNRGVLSYL,HLA-A*02:01;97.73,Epitope:TLNRGVLSY,HLA-A*01:01;808.12,HLA-A*03:01;125.19,HLA-A*11:01;399.48,HLA-B*35:01;375.56,HLA-C*07:01;3812.31,HLA-C*07:02;4095.70,Epitope:VDQYPTHTL,HLA-B*40:01;6411.02,HLA-C*04:…
		60	7	1	0.131686	0.0142364	FMN2_LPPLPGAAI	ENSG00000155816	FMN2	PPPLPGAAI->LPPLPGAAI	formin 2	TSNAdb_ICGC	Epitope:PPPLPGAAI,HLA-B*07:02;3179.09,HLA-B*51:01;10749.48	Epitope:LPPLPGAAI,HLA-B*07:02;54.03,HLA-B*35:01;3171.87,HLA-B*51:01;451.61,HLA-C*01:02;1207.68,HLA-C*04:01;13454.94,HLA-B*08:01;6981.67
		61	7	1	0.117385	0.0102859	GOLGA6L4_QELERLQEL	ENSG00000184206	GOLGA6L4	QELERLREL->QELERLQEL;RELERLREL->QELERLREL	golgin A6 family like 4	TSNAdb_ICGC	Epitope:QELERLREL,HLA-B*40:01;155.78,HLA-C*06:02;16935.04,HLA-B*08:01;4408.07,Epitope:RELERLREL,HLA-B*40:01;53.53,HLA-C*04:01;16127.11,HLA-C*06:02;8894.13,HLA-C*07:01;9236.00,HLA-C*07:02;7198.60,HLA-C*08:01;23665.79,HLA-B*08:01;2526.20	Epitope:QELERLQEL,HLA-B*40:01;68.48,HLA-C*04:01;23991.93,HLA-B*08:01;4986.42,Epitope:QELERLREL,HLA-B*40:01;155.78,HLA-C*06:02;16935.04,HLA-B*08:01;4408.07
		62	7	1	0.149683	0.0140063	MUC12_GSTTMPGLSEK	ENSG00000205277	MUC12	STTTPGLSEK->STTMPGLSEK;GSTTTPGLSEK->GSTTMPGLSEK;TPGLSEKSTTF->MPGLSEKSTTF;TTTPGLSEK->TTMPGLSEK	mucin 12, cell surface associated	TSNAdb_ICGC	Epitope:STTTPGLSEK,HLA-A*03:01;149.97,HLA-A*11:01;21.86,Epitope:GSTTTPGLSEK,HLA-A*03:01;2163.61,HLA-A*11:01;240.87,Epitope:TPGLSEKSTTF,HLA-B*07:02;2249.50,HLA-B*35:01;3356.06,HLA-C*04:01;26991.82,HLA-B*08:01;8231.75,Epitope:TTTPGLSEK,HLA-A*03:01;483.19,HLA-A*11:01;34.36,HLA-A*33:03;1867.07	Epitope:STTMPGLSEK,HLA-A*03:01;52.24,HLA-A*11:01;7.51,Epitope:GSTTMPGLSEK,HLA-A*03:01;240.58,HLA-A*11:01;21.80,Epitope:MPGLSEKSTTF,HLA-B*07:02;656.14,HLA-B*35:01;118.72,HLA-B*51:01;8367.79,HLA-C*04:01;18893.27,HLA-B*08:01;1875.37,Epitope:TTMPGLSEK,HLA-A*03:01;53.44,HLA-A*11:01;6.00,HLA-A*33:03;264.50
		63	7	2	0.122646	0.0386596	OTOP1_AMAFSIFYR	ENSG00000163982	OTOP1	LAMPFSIFY->LAMAFSIFY;AMPFSIFYR->AMAFSIFYR;MPFSIFYRM->MAFSIFYRM;IVVNLAMPF->IVVNLAMAF	otopetrin 1	TSNAdb_ICGC	Epitope:LAMPFSIFY,HLA-A*01:01;235.20,HLA-A*03:01;380.47,HLA-A*11:01;50.95,HLA-B*35:01;4.04,HLA-B*51:01;4662.79,HLA-C*03:03;321.53,HLA-C*03:04;321.53,HLA-C*06:02;2110.00,HLA-C*07:01;634.47,HLA-C*07:02;932.77,HLA-C*08:01;3608.82,Epitope:AMPFSIFYR,HLA-A*03:01;278.05,HLA-A*11:01;43.18,HLA-A*33:03;33.52,Epitope:MPFSIFYRM,HLA-B*07:02;210.37,HLA-B*35:01;3.49,HLA-B*51:01;181.88,HLA-B*08:01;354.31,Epitope…	Epitope:LAMAFSIFY,HLA-A*01:01;697.31,HLA-A*11:01;90.91,HLA-B*35:01;7.11,Epitope:AMAFSIFYR,HLA-A*03:01;43.50,HLA-A*11:01;12.66,HLA-A*33:03;15.38,Epitope:MAFSIFYRM,HLA-B*35:01;8.37,HLA-B*51:01;685.54,HLA-C*03:03;24.17,HLA-C*03:04;24.17,HLA-C*06:02;1417.84,HLA-C*07:01;1429.84,HLA-C*07:02;1282.56,HLA-C*08:01;602.78,HLA-B*08:01;608.32,Epitope:IVVNLAMAF,HLA-B*35:01;99.52,HLA-C*03:03;320.73,HLA-C*03:04;…
		64	7	4	0.145098	0.061325	HRNR_SPNRGRHGSGL	ENSG00000197915	HRNR	SPSRGRHGSGL->SPNRGRHGSGL	hornerin	TSNAdb_ICGC	Epitope:SPSRGRHGSGL,HLA-B*07:02;33.47	Epitope:SPNRGRHGSGL,HLA-B*07:02;31.49
		65	6	0	0.117062	0	C12orf71_GTERIGRHM	ENSG00000214700	C12orf71	GTERIGRRM->GTERIGRHM	chromosome 12 open reading frame 71	TSNAdb_TCGA	Epitope:GTERIGRRM,-	Epitope:GTERIGRHM,-
		66	6	0	0.0991686	0	MUC6_TTSGTSHSR	ENSG00000184956	MUC6	TTSGTSQSR->TTSGTSHSR	mucin 6, oligomeric mucus/gel-forming	TSNAdb_ICGC	Epitope:TTSGTSQSR,HLA-A*11:01;850.39,HLA-A*33:03;206.10	Epitope:TTSGTSHSR,HLA-A*03:01;4688.89,HLA-A*11:01;297.22,HLA-A*33:03;60.35
		67	6	0	0.127333	0	NBPF1_LLTPDEPEKSQGQDL	ENSG00000219481	NBPF1	LLTPDEPDKSQGQDL->LLTPDEPEKSQGQDL;QHLQALLTPDEPDKSQGQDLQEQLA->QHLQALLTPDEPEKSQGQDLQEQLA	NBPF member 1	IEDB	Epitope:LLTPDEPDKSQGQDL,-,Epitope:QHLQALLTPDEPDKSQGQDLQEQLA,-	Epitope:LLTPDEPEKSQGQDL,-,Epitope:QHLQALLTPDEPEKSQGQDLQEQLA,-	SNV1,chr1;16576349;G;C,AF=3.42067e-06;grpmax=sas;AF_XX=1.36137e-06;AF_XY=5.50094e-06;AF_afr=0;AF_amr=0;AF_asj=0;AF_eas=0;AF_fin=0;AF_mid=0;AF_nfe=0;AF_sas=5.79737e-05;
		68	6	0	0.104227	0	NPIPB6_FVLLPPSPL	ENSG00000198156	NPIPB6	FVPLPPSPL->FVLLPPSPL	nuclear pore complex interacting protein family member B6	TSNAdb_ICGC	Epitope:FVPLPPSPL,HLA-B*07:02;2024.48,HLA-C*01:02;11.14,HLA-C*03:03;18.38,HLA-C*03:04;18.38,HLA-C*04:01;8045.42,HLA-C*06:02;5501.05,HLA-C*07:02;1510.88,HLA-C*08:01;1353.81,HLA-B*08:01;6257.64	Epitope:FVLLPPSPL,HLA-A*02:01;274.38,HLA-B*07:02;762.50,HLA-B*35:01;755.47,HLA-C*01:02;899.63,HLA-C*03:03;4.67,HLA-C*03:04;4.67,HLA-C*08:01;626.62,HLA-B*08:01;1809.18
		69	6	1	0.101395	0.0114148	FAM205A_HMPCVQVEANVNNPSLEEPCGPEPQ	ENSG00000205108	FAM205A	HMPCVQVEANVNKPSLEEPCGPEPQ->HMPCVQVEANVNNPSLEEPCGPEPQ	family with sequence similarity 205 member A	IEDB	Epitope:HMPCVQVEANVNKPSLEEPCGPEPQ,-	Epitope:HMPCVQVEANVNNPSLEEPCGPEPQ,-
		70	6	1	0.127978	0.0122195	PCDHB7_RSWAAPVGR	ENSG00000113212	PCDHB7	RSRAAPVGR->RSWAAPVGR	protocadherin beta 7	TSNAdb_ICGC	Epitope:RSRAAPVGR,HLA-A*03:01;606.42,HLA-A*11:01;995.64,HLA-A*33:03;439.60	Epitope:RSWAAPVGR,HLA-A*03:01;343.45,HLA-A*11:01;94.80,HLA-A*33:03;268.37
		71	6	2	0.111807	0.0273638	FAM131C_MAQGRVAHL	ENSG00000185519	FAM131C	MARGRVAHL->MAQGRVAHL	family with sequence similarity 131 member C	TSNAdb_ICGC	Epitope:MARGRVAHL,HLA-B*07:02;81.05,HLA-B*51:01;8376.85,HLA-C*01:02;2587.50,HLA-C*03:03;102.04,HLA-C*03:04;102.04,HLA-C*06:02;521.66,HLA-C*07:01;889.49,HLA-C*07:02;1511.60,HLA-C*08:01;11242.42,HLA-B*08:01;19.75	Epitope:MAQGRVAHL,HLA-B*07:02;1067.31,HLA-B*35:01;2523.80,HLA-B*51:01;6012.92,HLA-C*01:02;1480.25,HLA-C*03:03;21.75,HLA-C*03:04;21.75,HLA-C*04:01;10456.16,HLA-C*06:02;838.53,HLA-C*07:01;1226.20,HLA-C*07:02;1935.65,HLA-C*08:01;3564.96,HLA-B*08:01;85.82
		72	6	2	0.106311	0.0308412	KBTBD13_AAEDELLQVV	ENSG00000234438	KBTBD13	ALAAEDELLQA->ALAAEDELLQV;AEDELLQAV->AEDELLQVV;AAEDELLQAV->AAEDELLQVV	kelch repeat and BTB domain containing 13	TSNAdb_ICGC	Epitope:ALAAEDELLQA,HLA-A*02:01;382.08,Epitope:AEDELLQAV,HLA-B*40:01;50.73,HLA-C*04:01;18619.31,HLA-C*08:01;22928.79,Epitope:AAEDELLQAV,HLA-B*40:01;743.82	Epitope:ALAAEDELLQV,HLA-A*02:01;36.25,Epitope:AEDELLQVV,HLA-B*40:01;45.04,HLA-C*04:01;20210.71,HLA-C*08:01;23599.05,Epitope:AAEDELLQVV,HLA-B*40:01;700.12
		73	6	2	0.111792	0.0286701	SIGLEC12_TSLTCQVTLPGASVTMTRAVRLNIS	ENSG00000254521	SIGLEC12	TSLTCQVTLPGAGVTMTRAVRLNIS->TSLTCQVTLPGASVTMTRAVRLNIS	sialic acid binding Ig like lectin 12	IEDB	Epitope:TSLTCQVTLPGAGVTMTRAVRLNIS,-	Epitope:TSLTCQVTLPGASVTMTRAVRLNIS,-
		74	6	3	0.121424	0.043643	SORD_GLLGCKPEV	ENSG00000140263	SORD	GQLGCKPEV->GLLGCKPEV;QEIARKVEGQ->QEIARKVEGL	sorbitol dehydrogenase	TSNAdb_ICGC	Epitope:GQLGCKPEV,HLA-A*02:01;285.66,Epitope:QEIARKVEGQ,-	Epitope:GLLGCKPEV,HLA-A*02:01;20.55,Epitope:QEIARKVEGL,HLA-B*40:01;664.66
		75	6	16	0.101302	0.244363	CAVIN2_SEKSSPFKV	ENSG00000168497	CAVIN2	SGKSSPFKV->SEKSSPFKV	caveolae associated protein 2	TSNAdb_ICGC	Epitope:SGKSSPFKV,HLA-C*06:02;6289.54	Epitope:SEKSSPFKV,HLA-B*40:01;1333.07
		76	5	0	0.0836749	0	KLRG2_TVPVPESPAF	ENSG00000188883	KLRG2	RPSTRFLKV->RPSTRFLTV;LKVPVPESPAF->LTVPVPESPAF;SPRPSTRFLK->SPRPSTRFLT;SPRPSTRFLKV->SPRPSTRFLTV;KVPVPESPAF->TVPVPESPAF	killer cell lectin like receptor G2	TSNAdb_ICGC	Epitope:RPSTRFLKV,HLA-B*07:02;23.96,HLA-B*51:01;4392.03,HLA-C*04:01;10131.63,HLA-C*07:01;8668.96,HLA-C*08:01;19360.96,HLA-B*08:01;233.45,Epitope:LKVPVPESPAF,HLA-B*07:02;4418.96,HLA-B*35:01;68.20,HLA-B*51:01;9042.89,Epitope:SPRPSTRFLK,HLA-B*07:02;46.38,Epitope:SPRPSTRFLKV,HLA-B*07:02;86.05,HLA-B*51:01;8885.77,HLA-B*08:01;1403.78,Epitope:KVPVPESPAF,HLA-A*24:02;5971.17,HLA-B*07:02;536.23,HLA-B*35:01…	Epitope:RPSTRFLTV,HLA-B*07:02;7.86,HLA-B*51:01;2280.72,HLA-C*01:02;10589.13,HLA-C*04:01;7291.57,HLA-C*07:01;6247.76,HLA-C*08:01;10852.79,HLA-B*08:01;57.54,Epitope:LTVPVPESPAF,HLA-B*07:02;4428.73,HLA-B*35:01;68.20,HLA-B*51:01;8958.94,Epitope:SPRPSTRFLT,HLA-B*07:02;41.73,Epitope:SPRPSTRFLTV,HLA-B*07:02;19.68,HLA-B*51:01;4959.68,HLA-B*08:01;356.06,Epitope:TVPVPESPAF,HLA-A*24:02;10226.34,HLA-B*07:02;…
		77	5	0	0.0812917	0	LAMA5_LPPSLRWLF	ENSG00000130702	LAMA5	RLFPTGGSV->WLFPTGGSV;QLPPSLRRLF->QLPPSLRWLF;LPPSLRRLF->LPPSLRWLF	laminin subunit alpha 5	TSNAdb_ICGC	Epitope:RLFPTGGSV,HLA-A*02:01;123.94,HLA-C*01:02;4170.61,Epitope:QLPPSLRRLF,HLA-A*24:02;1859.00,HLA-B*07:02;4065.99,HLA-C*01:02;5820.50,Epitope:LPPSLRRLF,HLA-B*07:02;342.66,HLA-B*35:01;2214.96,HLA-B*51:01;4743.44,HLA-C*01:02;7764.74,HLA-C*07:02;6272.49,HLA-B*08:01;4214.33	Epitope:WLFPTGGSV,HLA-A*02:01;78.47,Epitope:QLPPSLRWLF,HLA-A*24:02;96.05,HLA-C*01:02;6556.65,Epitope:LPPSLRWLF,HLA-A*24:02;1543.44,HLA-B*07:02;1276.29,HLA-B*35:01;163.52,HLA-B*51:01;2067.85,HLA-B*08:01;2743.81
		78	5	0	0.0963898	0	SLC7A1_KYAVAVGSLCALSSSLLGSMFPMPRVI	ENSG00000139514	SLC7A1	KYAVAVGSLCALSASLLGSMFPMPRVI->KYAVAVGSLCALSSSLLGSMFPMPRVI	solute carrier family 7 member 1	IEDB	Epitope:KYAVAVGSLCALSASLLGSMFPMPRVI,-	Epitope:KYAVAVGSLCALSSSLLGSMFPMPRVI,-
		79	5	0	0.0916729	0	VWF_KLQQIEDLPTM	ENSG00000110799	VWF	QRIEDLPTM->QQIEDLPTM;KLQRIEDLPTM->KLQQIEDLPTM	von Willebrand factor	TSNAdb_ICGC	Epitope:QRIEDLPTM,HLA-C*06:02;950.00,HLA-C*07:01;1079.43,HLA-C*07:02;809.97,Epitope:KLQRIEDLPTM,HLA-A*02:01;68.72,HLA-C*07:01;11602.91,HLA-C*07:02;11035.97	Epitope:QQIEDLPTM,HLA-A*02:01;260.06,HLA-B*35:01;880.20,HLA-B*40:01;749.31,HLA-C*03:03;518.05,HLA-C*03:04;518.05,HLA-C*04:01;19907.95,HLA-C*06:02;13700.86,HLA-C*07:01;13410.02,HLA-C*07:02;7117.28,HLA-C*08:01;4800.75,Epitope:KLQQIEDLPTM,HLA-A*02:01;68.64
		80	5	1	0.0752821	0.0167522	DCHS1_TVSVTIMVR	ENSG00000166341	DCHS1	TVSVTITVR->TVSVTIMVR	dachsous cadherin-related 1	TSNAdb_ICGC	Epitope:TVSVTITVR,HLA-A*11:01;575.70,HLA-A*33:03;99.10	Epitope:TVSVTIMVR,HLA-A*03:01;2309.45,HLA-A*11:01;196.14,HLA-A*33:03;104.72
		81	5	1	0.0919756	0.0171152	HRNR_ESSSWQFSGY	ENSG00000197915	HRNR	ESSSWQSSGY->ESSSWQFSGY;SSSWQSSGY->SSSWQFSGY	hornerin	TSNAdb_ICGC	Epitope:ESSSWQSSGY,HLA-A*01:01;380.87,Epitope:SSSWQSSGY,HLA-A*01:01;130.75,HLA-A*11:01;956.81,HLA-B*35:01;1653.43	Epitope:ESSSWQFSGY,HLA-A*01:01;206.19,Epitope:SSSWQFSGY,HLA-A*01:01;128.77,HLA-A*11:01;248.64,HLA-C*07:01;2023.21
		82	5	1	0.0914204	0.0146638	NACAD_SVMTPPLPLQDTDLSSAPKPVAAAT	ENSG00000136274	NACAD	SVMTPPLPLQDTELSSAPKPVAAAT->SVMTPPLPLQDTDLSSAPKPVAAAT	NAC alpha domain containing	IEDB	Epitope:SVMTPPLPLQDTELSSAPKPVAAAT,-	Epitope:SVMTPPLPLQDTDLSSAPKPVAAAT,-
		83	5	1	0.0883568	0.0125964	OTOP1_AMPFSIFYPM	ENSG00000163982	OTOP1	AMPFSIFYRM->AMPFSIFYPM	otopetrin 1	IEDB	Epitope:AMPFSIFYRM,-	Epitope:AMPFSIFYPM,HLA-B*07:02;168.53
		84	5	1	0.114298	0.0107961	PEF1_NVYGFSALW	ENSG00000162517	PEF1	TKSGRIDVY->TKSGRINVY;RIDVYGFSALW->RINVYGFSALW;DVYGFSALW->NVYGFSALW;DVYGFSALWK->NVYGFSALWK;IDVYGFSALW->INVYGFSALW;KTKSGRIDVY->KTKSGRINVY;KTKSGRIDV->KTKSGRINV;KSGRIDVY->KSGRINVY;KSGRIDVYGF->KSGRINVYGF;GRIDVYGF->GRINVYGF;GRIDVYGFSAL->GRINVYGFSAL;GRIDVYGFSA->GRINVYGFSA	penta-EF-hand domain containing 1	TSNAdb_TCGA	Epitope:TKSGRIDVY,HLA-C*06:02;10483.68,HLA-C*07:01;5319.43,HLA-C*07:02;4003.39,Epitope:RIDVYGFSALW,-,Epitope:DVYGFSALW,HLA-B*35:01;3120.27,HLA-B*51:01;8417.73,Epitope:DVYGFSALWK,HLA-A*03:01;491.77,HLA-A*11:01;188.83,Epitope:IDVYGFSALW,-,Epitope:KTKSGRIDVY,HLA-A*01:01;2818.10,Epitope:KTKSGRIDV,-,Epitope:KSGRIDVY,-,Epitope:KSGRIDVYGF,-,Epitope:GRIDVYGF,HLA-C*07:01;9766.11,HLA-C*07:02;8622.47,Epitop…	Epitope:TKSGRINVY,HLA-C*06:02;4331.15,HLA-C*07:01;1941.60,HLA-C*07:02;2048.56,Epitope:RINVYGFSALW,-,Epitope:NVYGFSALW,HLA-A*24:02;1671.83,HLA-B*35:01;1906.42,Epitope:NVYGFSALWK,HLA-A*03:01;26.95,HLA-A*11:01;16.08,Epitope:INVYGFSALW,-,Epitope:KTKSGRINVY,HLA-A*01:01;5273.01,HLA-A*03:01;1997.95,Epitope:KTKSGRINV,-,Epitope:KSGRINVY,-,Epitope:KSGRINVYGF,-,Epitope:GRINVYGF,HLA-C*07:01;8527.65,HLA-C*07:…	SNV1,chr1;31632606;C;T,AF=5.40412e-05;grpmax=amr;AF_XX=5.44499e-05;AF_XY=5.36283e-05;AF_afr=2.98704e-05;AF_amr=8.94454e-05;AF_asj=0;AF_eas=0;AF_fin=0;AF_mid=0;AF_nfe=6.65472e-05;AF_sas=0;
		85	5	1	0.0940868	0.0137717	ZC3H12D_DLPSPPGLQL	ENSG00000178199	ZC3H12D	GDLPPPPGLQL->GDLPSPPGLQL;DLPPPPGLQL->DLPSPPGLQL;LPPPPGLQL->LPSPPGLQL	zinc finger CCCH-type containing 12D	TSNAdb_ICGC	Epitope:GDLPPPPGLQL,HLA-B*07:02;4656.29,HLA-B*40:01;18341.57,HLA-B*51:01;19441.99,HLA-C*01:02;16343.34,Epitope:DLPPPPGLQL,HLA-B*07:02;4015.36,HLA-B*51:01;9813.24,HLA-C*01:02;3905.20,HLA-C*04:01;21764.37,Epitope:LPPPPGLQL,HLA-B*07:02;151.91,HLA-B*35:01;1529.98,HLA-B*51:01;994.07,HLA-C*01:02;678.28,HLA-C*03:03;1646.65,HLA-C*03:04;1646.65,HLA-C*04:01;7253.64,HLA-C*06:02;17262.31,HLA-C*07:01;12933.23…	Epitope:GDLPSPPGLQL,HLA-B*07:02;847.78,HLA-B*40:01;17330.62,HLA-C*04:01;25671.01,Epitope:DLPSPPGLQL,HLA-B*07:02;801.97,HLA-B*35:01;6975.86,HLA-B*51:01;8776.74,HLA-C*01:02;4758.81,HLA-C*04:01;19043.08,Epitope:LPSPPGLQL,HLA-B*07:02;30.22,HLA-B*35:01;94.76,HLA-B*51:01;643.52,HLA-C*01:02;7317.18,HLA-C*03:03;816.68,HLA-C*03:04;816.68,HLA-C*04:01;5283.75,HLA-C*07:01;10577.22,HLA-C*07:02;9089.19,HLA-C*0…
		86	5	2	0.0898953	0.034676	ATOH8_GPRPRILL	ENSG00000168874	ATOH8	GLRPRILLC->GPRPRILLC;GLRPRILL->GPRPRILL;REPGLRPRIL->REPGPRPRIL;REPGLRPRI->REPGPRPRI	atonal bHLH transcription factor 8	TSNAdb_ICGC	Epitope:GLRPRILLC,HLA-B*08:01;2290.36,Epitope:GLRPRILL,HLA-B*08:01;481.48,Epitope:REPGLRPRIL,HLA-B*07:02;108.41,HLA-B*40:01;978.99,Epitope:REPGLRPRI,HLA-B*40:01;1072.77	Epitope:GPRPRILLC,HLA-B*07:02;283.46,HLA-B*08:01;2402.48,Epitope:GPRPRILL,HLA-B*07:02;51.51,HLA-B*08:01;881.48,Epitope:REPGPRPRIL,HLA-B*07:02;71.55,HLA-B*40:01;1218.86,HLA-B*08:01;3805.51,Epitope:REPGPRPRI,HLA-B*40:01;1382.18
		87	5	2	0.0842736	0.0344466	DMRT1_GTSAGGSSR	ENSG00000137090	DMRT1	GSSAGGSSR->GTSAGGSSR	doublesex and mab-3 related transcription factor 1	TSNAdb_ICGC	Epitope:GSSAGGSSR,HLA-A*11:01;757.99	Epitope:GTSAGGSSR,HLA-A*03:01;2206.47,HLA-A*11:01;407.30,HLA-A*33:03;872.33
		88	5	2	0.0808142	0.0358406	TMEM132C_QRIGTIGLY	ENSG00000181234	TMEM132C	QRIGTVGLY->QRIGTIGLY;RIGTVGLYR->RIGTIGLYR	transmembrane protein 132C	TSNAdb_ICGC	Epitope:QRIGTVGLY,HLA-C*06:02;1135.14,HLA-C*07:01;506.97,HLA-C*07:02;632.99,Epitope:RIGTVGLYR,HLA-A*03:01;136.17,HLA-A*11:01;68.57,HLA-A*33:03;339.96	Epitope:QRIGTIGLY,HLA-C*06:02;1049.87,HLA-C*07:01;489.45,HLA-C*07:02;620.03,Epitope:RIGTIGLYR,HLA-A*03:01;127.17,HLA-A*11:01;60.54,HLA-A*33:03;300.48
		89	4	0	0.0793377	0	CEP164_RDPKSTPPPTYYGSL	ENSG00000110274	CEP164	RDPKSTPTPTYYGSL->RDPKSTPPPTYYGSL	centrosomal protein 164	IEDB	Epitope:RDPKSTPTPTYYGSL,-	Epitope:RDPKSTPPPTYYGSL,-
		90	4	0	0.077164	0	CTBP2_ARLSPTHPL	ENSG00000175029	CTBP2	ARLSPTYPL->ARLSPTHPL;YPLQAGVALT->HPLQAGVALT;YPLQAGVAL->HPLQAGVAL;TYPLQAGVAL->THPLQAGVAL	C-terminal binding protein 2	TSNAdb_ICGC	Epitope:ARLSPTYPL,HLA-C*06:02;1712.88,HLA-C*07:01;660.18,HLA-C*07:02;457.28,Epitope:YPLQAGVALT,HLA-B*07:02;278.40,HLA-B*35:01;447.17,Epitope:YPLQAGVAL,HLA-B*07:02;9.54,HLA-B*35:01;5.75,HLA-B*51:01;1337.50,HLA-C*01:02;6227.31,HLA-C*03:03;153.69,HLA-C*03:04;153.69,HLA-C*04:01;5779.52,HLA-C*08:01;1603.76,HLA-B*08:01;767.18,Epitope:TYPLQAGVAL,HLA-A*24:02;1058.12,HLA-B*07:02;49.09,HLA-B*35:01;311.18,H…	Epitope:ARLSPTHPL,HLA-C*06:02;1475.02,HLA-C*07:01;698.44,HLA-C*07:02;508.31,Epitope:HPLQAGVALT,HLA-B*07:02;227.84,HLA-B*35:01;1610.12,Epitope:HPLQAGVAL,HLA-B*07:02;7.72,HLA-B*35:01;11.48,HLA-B*51:01;3976.92,HLA-C*01:02;13787.10,HLA-C*03:03;1047.46,HLA-C*03:04;1047.46,HLA-C*04:01;9154.23,HLA-C*08:01;5682.42,HLA-B*08:01;1755.45,Epitope:THPLQAGVAL,HLA-B*07:02;49.55,HLA-B*35:01;718.02
		91	4	0	0.0728798	0	CYP2F1_ELYNIFPSL	ENSG00000197446	CYP2F1	ELYDIFPSL->ELYNIFPSL;LYDIFPSLL->LYNIFPSLL;GELYDIFPSL->GELYNIFPSL;PWGELYDIF->PWGELYNIF;SPWGELYDIF->SPWGELYNIF;SPWGELYDI->SPWGELYNI	cytochrome P450 family 2 subfamily F member 1	TSNAdb_ICGC	Epitope:ELYDIFPSL,HLA-A*02:01;48.46,HLA-B*35:01;4856.97,HLA-B*51:01;9489.45,HLA-C*01:02;5023.84,HLA-C*03:03;1036.11,HLA-C*03:04;1036.11,HLA-C*04:01;15742.31,HLA-C*06:02;5582.36,HLA-C*07:01;6724.26,HLA-C*07:02;3562.88,HLA-C*08:01;10950.33,HLA-B*08:01;1574.85,Epitope:LYDIFPSLL,HLA-A*24:02;442.21,HLA-C*01:02;4467.61,HLA-C*03:03;4922.52,HLA-C*03:04;4922.52,HLA-C*04:01;111.82,HLA-C*06:02;6817.52,HLA-C…	Epitope:ELYNIFPSL,HLA-A*02:01;119.07,HLA-B*51:01;10799.96,HLA-C*01:02;6370.22,HLA-C*03:03;1624.63,HLA-C*03:04;1624.63,HLA-C*04:01;18058.40,HLA-C*06:02;7488.42,HLA-C*07:02;4663.60,HLA-C*08:01;15952.86,HLA-B*08:01;511.68,Epitope:LYNIFPSLL,HLA-A*24:02;68.80,HLA-C*01:02;6303.65,HLA-C*04:01;6030.32,HLA-C*06:02;1063.39,HLA-C*07:01;616.56,HLA-C*07:02;138.15,Epitope:GELYNIFPSL,HLA-A*02:01;51.26,HLA-B*40:…
		92	4	0	0.0845831	0	FAM110D_GPLTPRPCNEL	ENSG00000197245	FAM110D	TPHPCNEL->TPRPCNEL;GPLTPHPCNEL->GPLTPRPCNEL	family with sequence similarity 110 member D	TSNAdb_ICGC	Epitope:TPHPCNEL,HLA-B*07:02;593.68,HLA-B*35:01;9517.01,HLA-B*51:01;12091.48,HLA-C*01:02;6052.54,HLA-B*08:01;8050.47,Epitope:GPLTPHPCNEL,HLA-B*07:02;949.36	Epitope:TPRPCNEL,HLA-B*07:02;52.58,HLA-B*51:01;15385.98,HLA-C*01:02;6474.45,HLA-B*08:01;3712.86,Epitope:GPLTPRPCNEL,HLA-B*07:02;299.72
		93	4	0	0.0668331	0	HRNR_GSGHSSSYK	ENSG00000197915	HRNR	GSGHSSSYE->GSGHSSSYK	hornerin	TSNAdb_ICGC	Epitope:GSGHSSSYE,-	Epitope:GSGHSSSYK,HLA-A*03:01;132.42,HLA-A*11:01;28.38
		94	4	0	0.0706248	0	MAP2K2_HECNLPYIV	ENSG00000126934	MAP2K2	VLHECNSPYI->VLHECNLPYI;VLHECNSPY->VLHECNLPY;RELQVLHECNS->RELQVLHECNL;HECNSPYIV->HECNLPYIV;NSPYIVGFY->NLPYIVGFY	mitogen-activated protein kinase kinase 2	TSNAdb_TCGA	Epitope:VLHECNSPYI,HLA-A*02:01;61.42,Epitope:VLHECNSPY,HLA-A*01:01;4952.86,HLA-B*35:01;210.00,Epitope:RELQVLHECNS,-,Epitope:HECNSPYIV,HLA-B*40:01;264.25,Epitope:NSPYIVGFY,HLA-A*01:01;426.72,HLA-C*07:01;1524.77	Epitope:VLHECNLPYI,HLA-A*02:01;24.02,Epitope:VLHECNLPY,HLA-A*01:01;2559.46,HLA-A*03:01;273.98,HLA-B*35:01;144.51,Epitope:RELQVLHECNL,HLA-B*40:01;229.55,Epitope:HECNLPYIV,HLA-B*40:01;198.97,Epitope:NLPYIVGFY,HLA-A*01:01;2338.87
		95	4	0	0.0772346	0	MUC12_HISPGSTEI	ENSG00000205277	MUC12	RISPGSTEI->HISPGSTEI	mucin 12, cell surface associated	TSNAdb_ICGC	Epitope:RISPGSTEI,HLA-A*02:01;2429.35,HLA-B*07:02;2002.56,HLA-C*01:02;2972.60,HLA-C*03:03;962.06,HLA-C*03:04;962.06,HLA-C*04:01;13074.21,HLA-C*06:02;8351.78,HLA-C*08:01;8762.03	Epitope:HISPGSTEI,HLA-A*02:01;4620.20,HLA-B*07:02;5697.63,HLA-C*01:02;4853.19,HLA-C*03:03;499.35,HLA-C*03:04;499.35,HLA-C*04:01;14655.75,HLA-C*06:02;6850.20,HLA-C*08:01;6794.69
		96	4	0	0.0709979	0	OR4C5_ASHITVVVL	ENSG00000176540	OR4C5	FHITVVVLF->SHITVVVLF;AFHITVVVL->ASHITVVVL	olfactory receptor family 4 subfamily C member 5	TSNAdb_ICGC	Epitope:FHITVVVLF,HLA-A*24:02;1898.70,HLA-C*04:01;19994.30,HLA-C*06:02;4881.63,HLA-C*07:01;4081.64,HLA-C*07:02;1248.72,Epitope:AFHITVVVL,HLA-A*24:02;6773.63,HLA-C*01:02;11904.80,HLA-C*04:01;20496.33,HLA-C*07:02;3941.41,HLA-B*08:01;7499.44	Epitope:SHITVVVLF,HLA-A*24:02;969.30,HLA-C*04:01;19201.15,HLA-C*06:02;6170.57,HLA-C*07:01;4055.22,HLA-C*07:02;1432.43,Epitope:ASHITVVVL,HLA-C*01:02;6023.34,HLA-C*03:03;220.73,HLA-C*03:04;220.73,HLA-C*06:02;8760.14,HLA-C*08:01;6108.00
		97	4	0	0.075041	0	OR52E2_HRFGQNVPR	ENSG00000176787	OR52E2	MTHRFGRNVPR->MTHRFGQNVPR;MTHRFGRNV->MTHRFGQNV;RFGRNVPRY->RFGQNVPRY;HRFGRNVPRYI->HRFGQNVPRYI;HRFGRNVPRY->HRFGQNVPRY;HRFGRNVPR->HRFGQNVPR	olfactory receptor family 52 subfamily E member 2	TSNAdb_TCGA;TSNAdb_ICGC	Epitope:MTHRFGRNVPR,HLA-A*11:01;256.45,HLA-A*33:03;12.94,Epitope:MTHRFGRNV,HLA-C*06:02;822.65,Epitope:RFGRNVPRY,HLA-A*24:02;4753.87,HLA-C*07:02;4100.14,Epitope:HRFGRNVPRYI,HLA-C*06:02;364.00,HLA-C*07:01;1442.16,Epitope:HRFGRNVPRY,HLA-C*06:02;1502.64,HLA-C*07:01;798.72,HLA-C*07:02;807.46,Epitope:HRFGRNVPR,HLA-C*07:01;3843.62,HLA-C*07:02;5265.71,HLA-A*33:03;485.48	Epitope:MTHRFGQNVPR,HLA-A*11:01;253.68,HLA-A*33:03;25.16,Epitope:MTHRFGQNV,-,Epitope:RFGQNVPRY,HLA-A*24:02;5638.39,HLA-C*07:01;8039.33,HLA-C*07:02;3107.36,Epitope:HRFGQNVPRYI,HLA-C*06:02;501.06,HLA-C*07:01;1850.55,Epitope:HRFGQNVPRY,HLA-C*06:02;2543.56,HLA-C*07:01;1386.36,HLA-C*07:02;1255.84,Epitope:HRFGQNVPR,HLA-C*07:01;6732.42,HLA-A*33:03;1054.12
		98	4	0	0.0895272	0	PLEKHB2_FAGKMAPSL	ENSG00000115762	PLEKHB2	KRAPSLPTA->KMAPSLPTA;FAGKRAPSL->FAGKMAPSL	pleckstrin homology domain containing B2	TSNAdb_ICGC	Epitope:KRAPSLPTA,HLA-C*06:02;2598.95,HLA-C*07:01;3018.06,HLA-C*07:02;5209.11,Epitope:FAGKRAPSL,HLA-B*07:02;1117.68,HLA-B*51:01;8040.29,HLA-C*01:02;1192.95,HLA-C*03:03;11.63,HLA-C*03:04;11.63,HLA-C*04:01;12216.27,HLA-C*06:02;2580.37,HLA-C*07:01;1886.50,HLA-C*07:02;2877.75,HLA-C*08:01;2005.77,HLA-B*08:01;33.86	Epitope:KMAPSLPTA,HLA-A*02:01;12.88,Epitope:FAGKMAPSL,HLA-B*35:01;1129.49,HLA-B*51:01;4357.57,HLA-C*01:02;1784.70,HLA-C*03:03;10.71,HLA-C*03:04;10.71,HLA-C*04:01;12773.71,HLA-C*08:01;1141.19,HLA-B*08:01;1018.38
		99	4	0	0.0730717	0	RHPN2_RLYDHMPEG	ENSG00000131941	RHPN2	QLYDHMPEGL->RLYDHMPEGL;QLYDHMPEG->RLYDHMPEG	rhophilin Rho GTPase binding protein 2	TSNAdb_ICGC	Epitope:QLYDHMPEGL,HLA-A*02:01;46.42,HLA-C*04:01;10334.24,Epitope:QLYDHMPEG,HLA-A*02:01;1115.82	Epitope:RLYDHMPEGL,HLA-A*02:01;17.30,HLA-A*24:02;6408.24,HLA-C*01:02;3958.85,HLA-C*04:01;6126.20,HLA-C*07:02;3627.88,Epitope:RLYDHMPEG,HLA-A*02:01;292.94
		100	4	0	0.064357	0	SPATA31A6_QLFWGLLSL	ENSG00000185775	SPATA31A6	QLFWGLPSL->QLFWGLLSL	SPATA31 subfamily A member 6	TSNAdb_ICGC	Epitope:QLFWGLPSL,HLA-A*02:01;6.97,HLA-C*01:02;3159.74,HLA-C*03:03;443.11,HLA-C*03:04;443.11,HLA-C*04:01;13722.96,HLA-C*07:02;3832.25,HLA-C*08:01;8408.09,HLA-B*08:01;3640.62	Epitope:QLFWGLLSL,HLA-A*02:01;9.18,HLA-C*01:02;6986.89,HLA-C*03:03;977.20,HLA-C*03:04;977.20,HLA-B*08:01;2677.93	SNV1,chr9;42186961;C;T,AF=0.447764;grpmax=eas;AF_XX=0.450108;AF_XY=0.445396;AF_afr=0.317466;AF_amr=0.455225;AF_asj=0.498271;AF_eas=0.660737;AF_fin=0.460928;AF_mid=0.415846;AF_nfe=0.447913;AF_sas=0.373602;
		101	4	1	0.0743764	0.023678	ANAPC1_FLVESQLHL	ENSG00000153107	ANAPC1	FLVESQLQL->FLVESQLHL	anaphase promoting complex subunit 1	TSNAdb_ICGC	Epitope:FLVESQLQL,HLA-A*02:01;6.92,HLA-B*35:01;2293.49,HLA-C*01:02;1037.09,HLA-C*03:03;25.53,HLA-C*03:04;25.53,HLA-C*04:01;5433.56,HLA-C*06:02;2966.97,HLA-C*07:01;2131.36,HLA-C*07:02;795.96,HLA-C*08:01;753.42,HLA-B*08:01;3642.32	Epitope:FLVESQLHL,HLA-A*02:01;6.50,HLA-C*01:02;1024.55,HLA-C*03:03;31.28,HLA-C*03:04;31.28,HLA-C*04:01;5525.15,HLA-C*06:02;2669.05,HLA-C*07:01;2397.31,HLA-C*07:02;1031.82,HLA-C*08:01;938.53,HLA-B*08:01;3799.26
		102	4	1	0.0736136	0.0165106	CYP2B6_APRDLIDTY	ENSG00000197408	CYP2B6	APKDLIDTYL->APRDLIDTYL;APKDLIDTYLL->APRDLIDTYLL;APKDLIDTY->APRDLIDTY;RETLDPSAPK->RETLDPSAPR;DPSAPKDLI->DPSAPRDLI;SAPKDLIDTY->SAPRDLIDTY	cytochrome P450 family 2 subfamily B member 6	TSNAdb_ICGC	Epitope:APKDLIDTYL,HLA-B*07:02;338.29,HLA-B*35:01;9331.54,HLA-C*04:01;15502.63,HLA-B*08:01;7753.24,Epitope:APKDLIDTYLL,HLA-B*07:02;1658.89,Epitope:APKDLIDTY,HLA-A*01:01;21220.48,HLA-B*07:02;6500.56,HLA-B*35:01;118.01,HLA-C*04:01;28513.85,HLA-C*07:01;16509.87,HLA-C*07:02;14864.48,Epitope:RETLDPSAPK,HLA-A*03:01;28.09,HLA-A*11:01;11.60,Epitope:DPSAPKDLI,HLA-B*51:01;4439.23,Epitope:SAPKDLIDTY,HLA-A*0…	Epitope:APRDLIDTYL,HLA-B*07:02;29.01,HLA-B*35:01;7543.23,HLA-C*04:01;12816.21,Epitope:APRDLIDTYLL,HLA-B*07:02;163.32,Epitope:APRDLIDTY,HLA-A*01:01;21018.25,HLA-B*07:02;1787.33,HLA-B*35:01;81.75,HLA-C*04:01;27421.58,HLA-C*07:01;15387.15,HLA-C*07:02;13340.70,Epitope:RETLDPSAPR,HLA-A*03:01;340.17,HLA-A*11:01;49.34,HLA-A*33:03;197.39,Epitope:DPSAPRDLI,HLA-B*07:02;5078.98,HLA-B*51:01;4007.81,Epitope:S…
		103	4	1	0.0861303	0.0194816	MYBPC2_NPIGEDVASIF	ENSG00000086967	MYBPC2	NPVGEDVASIF->NPIGEDVASIF;YTIKVTNPV->YTIKVTNPI	myosin binding protein C2	TSNAdb_ICGC	Epitope:NPVGEDVASIF,HLA-B*35:01;269.80,Epitope:YTIKVTNPV,HLA-A*02:01;20.68,HLA-C*01:02;2446.55,HLA-C*03:03;28.00,HLA-C*03:04;28.00,HLA-C*08:01;859.43	Epitope:NPIGEDVASIF,HLA-B*35:01;174.90,Epitope:YTIKVTNPI,HLA-B*51:01;4398.45,HLA-C*01:02;1765.30,HLA-C*03:03;17.57,HLA-C*03:04;17.57,HLA-C*08:01;1102.73
		104	4	1	0.0715349	0.012519	NES_QAAELEREL	ENSG00000132688	NES	WLSSQVAEL->WLSSQAAEL;QVAELEREL->QAAELEREL	nestin	TSNAdb_ICGC	Epitope:WLSSQVAEL,HLA-A*02:01;12.05,HLA-C*01:02;2061.46,HLA-C*03:03;356.75,HLA-C*03:04;356.75,HLA-C*04:01;5218.92,HLA-C*07:02;2239.22,HLA-C*08:01;4068.06,HLA-B*08:01;929.03,Epitope:QVAELEREL,HLA-C*01:02;10545.23,HLA-C*03:03;1437.86,HLA-C*03:04;1437.86,HLA-C*06:02;9643.78,HLA-C*08:01;13962.75	Epitope:WLSSQAAEL,HLA-A*02:01;36.95,HLA-C*01:02;2588.23,HLA-C*03:03;430.89,HLA-C*03:04;430.89,HLA-C*04:01;5167.73,HLA-C*08:01;4800.39,HLA-B*08:01;1476.38,Epitope:QAAELEREL,HLA-B*35:01;3084.89,HLA-B*51:01;18343.76,HLA-C*01:02;8554.64,HLA-C*03:03;154.18,HLA-C*03:04;154.18,HLA-C*04:01;22476.82,HLA-C*06:02;6365.40,HLA-C*07:01;8131.54,HLA-C*08:01;5510.88
		105	4	1	0.0666992	0.0115351	OR4D10_DVFSLLVMA	ENSG00000254466	OR4D10	VFSLSVMAL->VFSLLVMAL;DVFSLSVMA->DVFSLLVMA;GVDVFSLSV->GVDVFSLLV	olfactory receptor family 4 subfamily D member 10	TSNAdb_TCGA	Epitope:VFSLSVMAL,HLA-A*24:02;2169.68,HLA-C*01:02;3381.58,HLA-C*03:03;1773.28,HLA-C*03:04;1773.28,HLA-C*04:01;8468.53,HLA-C*07:02;1122.74,HLA-B*08:01;4978.87,Epitope:DVFSLSVMA,-,Epitope:GVDVFSLSV,HLA-A*01:01;2603.82,HLA-A*02:01;230.90,HLA-C*04:01;13331.76,HLA-C*08:01;3951.15	Epitope:VFSLLVMAL,HLA-A*24:02;3389.23,HLA-C*04:01;14163.60,HLA-C*07:02;3345.29,HLA-B*08:01;3773.98,Epitope:DVFSLLVMA,-,Epitope:GVDVFSLLV,HLA-A*01:01;891.92,HLA-A*02:01;283.94,HLA-C*08:01;6352.33
		106	4	1	0.0815208	0.0221226	PLXND1_APEIRAIEPL	ENSG00000004399	PLXND1	CPAPEIHAI->CPAPEIRAI;APEIHAIEPL->APEIRAIEPL;PEIHAIEPL->PEIRAIEPL	plexin D1	TSNAdb_ICGC	Epitope:CPAPEIHAI,HLA-B*07:02;139.30,HLA-B*35:01;118.93,HLA-B*51:01;181.55,HLA-C*04:01;11271.54,HLA-C*08:01;11418.46,HLA-B*08:01;4416.14,Epitope:APEIHAIEPL,HLA-B*07:02;97.82,HLA-B*40:01;24.85,Epitope:PEIHAIEPL,HLA-B*40:01;228.37	Epitope:CPAPEIRAI,HLA-B*07:02;97.47,HLA-B*35:01;600.09,HLA-B*51:01;264.54,Epitope:APEIRAIEPL,HLA-B*07:02;69.11,HLA-B*40:01;31.28,Epitope:PEIRAIEPL,HLA-B*40:01;227.57	SNV1,chr3;129574340;T;C,AF=0.998985;grpmax=nfe;AF_XX=0.998852;AF_XY=0.99912;AF_afr=0.965181;AF_amr=0.998431;AF_asj=0.999107;AF_eas=0.999898;AF_fin=1;AF_mid=0.999459;AF_nfe=0.999899;AF_sas=0.999811;
		107	4	1	0.0755799	0.0167453	SLC45A4_ALDGGELHGV	ENSG00000022567	SLC45A4	GGEPHGVPAF->GGELHGVPAF;ALDGGEPHGV->ALDGGELHGV;GEPHGVPAF->GELHGVPAF	solute carrier family 45 member 4	TSNAdb_ICGC	Epitope:GGEPHGVPAF,HLA-B*40:01;2521.23,Epitope:ALDGGEPHGV,HLA-A*02:01;203.98,Epitope:GEPHGVPAF,HLA-B*40:01;264.34	Epitope:GGELHGVPAF,HLA-B*40:01;392.52,Epitope:ALDGGELHGV,HLA-A*02:01;52.03,Epitope:GELHGVPAF,HLA-B*40:01;32.25
		108	4	1	0.0607135	0.0140951	SORD_TRSGGTLVL	ENSG00000140263	SORD	YATRSGGNL->YATRSGGTL;TRSGGNLVL->TRSGGTLVL	sorbitol dehydrogenase	TSNAdb_ICGC	Epitope:YATRSGGNL,HLA-C*01:02;1375.71,HLA-C*03:03;11.64,HLA-C*03:04;11.64,HLA-C*08:01;2173.56,Epitope:TRSGGNLVL,HLA-C*04:01;14818.08,HLA-C*06:02;284.65,HLA-C*07:01;111.90,HLA-C*07:02;268.02	Epitope:YATRSGGTL,HLA-B*07:02;1052.99,HLA-C*01:02;525.01,HLA-C*03:03;3.92,HLA-C*03:04;3.92,HLA-C*08:01;571.66,Epitope:TRSGGTLVL,HLA-C*04:01;15548.81,HLA-C*06:02;128.30,HLA-C*07:01;73.25,HLA-C*07:02;164.47
		109	4	1	0.0688702	0.0153569	SOWAHA_APGAPPLVPV	ENSG00000198944	SOWAHA	APGAPPLVRV->APGAPPLVPV	sosondowah ankyrin repeat domain family member A	TSNAdb_ICGC	Epitope:APGAPPLVRV,HLA-B*07:02;917.39,HLA-B*51:01;11701.88	Epitope:APGAPPLVPV,HLA-B*07:02;77.24,HLA-B*51:01;9722.36
		110	4	1	0.0809235	0.0117732	TMEM132C_DADSSPGRDY	ENSG00000181234	TMEM132C	DADSSPGGDY->DADSSPGRDY	transmembrane protein 132C	TSNAdb_ICGC	Epitope:DADSSPGGDY,HLA-A*01:01;1150.36,HLA-B*35:01;6867.42	Epitope:DADSSPGRDY,HLA-A*01:01;1053.72,HLA-B*35:01;6376.57
		111	4	2	0.0735134	0.0249077	OR10Q1_ILGAQKPILL	ENSG00000180475	OR10Q1	LGAQKPISL->LGAQKPILL;SLAGCGAQM->LLAGCGAQM;ILGAQKPISL->ILGAQKPILL	olfactory receptor family 10 subfamily Q member 1	TSNAdb_TCGA	Epitope:LGAQKPISL,HLA-B*07:02;6775.39,HLA-C*01:02;3129.67,HLA-C*03:03;544.11,HLA-C*03:04;544.11,HLA-C*04:01;20924.99,HLA-C*06:02;9394.95,HLA-C*07:01;6468.50,HLA-C*08:01;10638.52,HLA-B*08:01;472.70,Epitope:SLAGCGAQM,HLA-A*02:01;362.08,Epitope:ILGAQKPISL,HLA-A*02:01;1059.44,HLA-C*01:02;7899.13,HLA-B*08:01;1058.47	Epitope:LGAQKPILL,HLA-C*01:02;5255.36,HLA-C*03:03;2571.54,HLA-C*03:04;2571.54,HLA-C*06:02;7735.14,HLA-C*07:01;5319.37,HLA-C*08:01;14425.28,HLA-B*08:01;2563.98,Epitope:LLAGCGAQM,HLA-A*02:01;239.83,Epitope:ILGAQKPILL,HLA-A*02:01;772.84
		112	4	2	0.0770713	0.0320006	TMEM88B_GPLLLPGRL	ENSG00000205116	TMEM88B	PLLPGRLLA->LLLPGRLLA;GPPLLPGRL->GPLLLPGRL	transmembrane protein 88B	TSNAdb_ICGC	Epitope:PLLPGRLLA,-,Epitope:GPPLLPGRL,HLA-B*07:02;1100.65,HLA-C*01:02;13169.19	Epitope:LLLPGRLLA,HLA-A*02:01;124.67,Epitope:GPLLLPGRL,HLA-B*07:02;293.58	SNV1,chr1;1426261;C;T,AF=0.28979;grpmax=eas;AF_XX=0.282883;AF_XY=0.29695;AF_afr=0.794469;AF_amr=0.639293;AF_asj=0.194395;AF_eas=0.996156;AF_fin=0.349613;AF_mid=0.313559;AF_nfe=0.217251;AF_sas=0.639692;
		113	3	0	0.0554749	0	ABHD17A_GESWGTGAAL	ENSG00000129968	ABHD17A	GKSWGTGAAL->GESWGTGAAL;KSWGTGAAL->ESWGTGAAL	abhydrolase domain containing 17A, depalmitoylase	TSNAdb_ICGC	Epitope:GKSWGTGAAL,-,Epitope:KSWGTGAAL,HLA-B*07:02;466.54,HLA-C*01:02;1673.48,HLA-C*03:03;28.05,HLA-C*03:04;28.05,HLA-C*08:01;2081.45	Epitope:GESWGTGAAL,HLA-B*40:01;11.07,Epitope:ESWGTGAAL,HLA-B*35:01;1335.10,HLA-C*01:02;6181.33,HLA-C*03:03;162.22,HLA-C*03:04;162.22,HLA-C*08:01;6443.42	SNV1,chr19;1880951;T;C,AF=0.624855;grpmax=amr;AF_XX=0.624409;AF_XY=0.625306;AF_afr=0.641662;AF_amr=0.671469;AF_asj=0.657363;AF_eas=0.646791;AF_fin=0.572781;AF_mid=0.655274;AF_nfe=0.62189;AF_sas=0.638864;
		114	3	0	0.0533368	0	AP3S1_ALARAVSAV	ENSG00000177879	AP3S1	SEAGLAGAP->SEAGLAGAL;KSEAGLAGAP->KSEAGLAGAL;GLAGAPARAV->GLAGALARAV;GLAGAPARA->GLAGALARA;APARAVSAV->ALARAVSAV;APARAVSAVK->ALARAVSAVK	adaptor related protein complex 3 subunit sigma 1	TSNAdb_ICGC	Epitope:SEAGLAGAP,-,Epitope:KSEAGLAGAP,-,Epitope:GLAGAPARAV,HLA-A*02:01;155.16,Epitope:GLAGAPARA,HLA-A*02:01;464.14,Epitope:APARAVSAV,HLA-B*07:02;7.34,HLA-B*35:01;2467.39,HLA-B*51:01;6376.02,HLA-C*04:01;12213.09,Epitope:APARAVSAVK,HLA-B*07:02;453.28	Epitope:SEAGLAGAL,HLA-B*40:01;8.71,Epitope:KSEAGLAGAL,HLA-B*40:01;50.32,Epitope:GLAGALARAV,HLA-A*02:01;16.25,Epitope:GLAGALARA,HLA-A*02:01;38.23,Epitope:ALARAVSAV,HLA-A*02:01;15.38,Epitope:ALARAVSAVK,HLA-A*03:01;24.93,HLA-A*11:01;129.43	SNV1,chr5;115913381;C;T,AF=0.478989;grpmax=sas;AF_XX=0.477355;AF_XY=0.48056;AF_afr=0.487539;AF_amr=0.490712;AF_asj=0.490163;AF_eas=0.452957;AF_fin=0.493759;AF_mid=0.316874;AF_nfe=0.477522;AF_sas=0.491495;
		115	3	0	0.0472028	0	CYP4F8_NDLAQLPFL	ENSG00000186526	CYP4F8	DDLAQLPFL->NDLAQLPFL;KEIEWDDLAQL->KEIEWNDLAQL;KEIEWDDLA->KEIEWNDLA;KEIEWDDL->KEIEWNDL;IEWDDLAQL->IEWNDLAQL;EWDDLAQLPF->EWNDLAQLPF	cytochrome P450 family 4 subfamily F member 8	TSNAdb_TCGA	Epitope:DDLAQLPFL,-,Epitope:KEIEWDDLAQL,HLA-B*40:01;93.96,Epitope:KEIEWDDLA,HLA-B*40:01;1123.76,Epitope:KEIEWDDL,HLA-B*40:01;952.63,Epitope:IEWDDLAQL,HLA-B*40:01;31.32,Epitope:EWDDLAQLPF,HLA-A*24:02;3050.60,HLA-C*04:01;3876.95	Epitope:NDLAQLPFL,-,Epitope:KEIEWNDLAQL,HLA-B*40:01;72.23,Epitope:KEIEWNDLA,HLA-B*40:01;551.87,Epitope:KEIEWNDL,HLA-B*40:01;412.32,Epitope:IEWNDLAQL,HLA-B*40:01;32.74,Epitope:EWNDLAQLPF,HLA-A*24:02;1029.48
		116	3	0	0.0605158	0	FCN1_GATMARGLAVLLALFLHIKNLPAQA	ENSG00000085265	FCN1	GATMARGLAVLLVLFLHIKNLPAQA->GATMARGLAVLLALFLHIKNLPAQA	ficolin 1	IEDB	Epitope:GATMARGLAVLLVLFLHIKNLPAQA,-	Epitope:GATMARGLAVLLALFLHIKNLPAQA,-
		117	3	0	0.0566717	0	GLIS3_PPQGPPPPY	ENSG00000107249	GLIS3	PPPGPPPPY->PPQGPPPPY	GLIS family zinc finger 3	TSNAdb_ICGC	Epitope:PPPGPPPPY,HLA-B*35:01;5023.73	Epitope:PPQGPPPPY,HLA-B*07:02;16596.75,HLA-B*35:01;1646.75
		118	3	0	0.0546494	0	GPATCH1_VKRDKYSVFNFLMLPETASLPTTQA	ENSG00000076650	GPATCH1	VKRDKYSVFNFLTLPETASLPTTQA->VKRDKYSVFNFLMLPETASLPTTQA	G-patch domain containing 1	IEDB	Epitope:VKRDKYSVFNFLTLPETASLPTTQA,-	Epitope:VKRDKYSVFNFLMLPETASLPTTQA,-	SNV1,chr19;33113829;C;T,AF=0.000177234;grpmax=eas;AF_XX=0.000204275;AF_XY=0.000149924;AF_afr=2.98793e-05;AF_amr=0;AF_asj=0;AF_eas=0.0058705;AF_fin=0;AF_mid=0;AF_nfe=1.79933e-06;AF_sas=0.00018552;
		119	3	0	0.0577074	0	HSD17B3_FLSLIPAWAFYSSAFQRLLLTHYVA	ENSG00000130948	HSD17B3	FLSLIPAWAFYSGAFQRLLLTHYVA->FLSLIPAWAFYSSAFQRLLLTHYVA	hydroxysteroid 17-beta dehydrogenase 3	IEDB	Epitope:FLSLIPAWAFYSGAFQRLLLTHYVA,-	Epitope:FLSLIPAWAFYSSAFQRLLLTHYVA,-
		120	3	0	0.0480673	0	MUC12_GLVEESMAY	ENSG00000205277	MUC12	TSGLVEESTAY->TSGLVEESMAY;GLVEESTAY->GLVEESMAY;LVEESTAY->LVEESMAY	mucin 12, cell surface associated	TSNAdb_ICGC	Epitope:TSGLVEESTAY,HLA-A*01:01;3217.50,HLA-B*35:01;2695.03,Epitope:GLVEESTAY,HLA-A*01:01;8956.13,HLA-B*35:01;922.77,Epitope:LVEESTAY,HLA-A*01:01;5075.69,HLA-B*35:01;4525.60	Epitope:TSGLVEESMAY,HLA-A*01:01;1634.66,HLA-B*35:01;1838.90,Epitope:GLVEESMAY,HLA-A*01:01;4652.25,HLA-B*35:01;560.99,Epitope:LVEESMAY,HLA-A*01:01;3122.90,HLA-B*35:01;3159.20
		121	3	0	0.0478646	0	MUC12_SASSTTFGR	ENSG00000205277	MUC12	SASSTTLGR->SASSTTFGR	mucin 12, cell surface associated	TSNAdb_ICGC	Epitope:SASSTTLGR,HLA-A*03:01;2289.42,HLA-A*11:01;144.32,HLA-A*33:03;173.34	Epitope:SASSTTFGR,HLA-A*11:01;97.93,HLA-A*33:03;34.92
		122	3	0	0.052483	0	NACAD_LPLQDTDLL	ENSG00000136274	NACAD	LPLQDTDLS->LPLQDTDLL	NAC alpha domain containing	TSNAdb_ICGC	Epitope:LPLQDTDLS,-	Epitope:LPLQDTDLL,HLA-B*07:02;1916.27,HLA-B*35:01;141.37,HLA-B*51:01;2607.94,HLA-C*04:01;17518.20
		123	3	0	0.0568739	0	NTSR2_ALSVHVVLK	ENSG00000169006	NTSR2	GAAGNALSA->GAAGNALSV;NALSAHVVL->NALSVHVVL;NALSAHVV->NALSVHVV;ALSAHVVLK->ALSVHVVLK	neurotensin receptor 2	TSNAdb_ICGC	Epitope:GAAGNALSA,-,Epitope:NALSAHVVL,HLA-B*07:02;2948.57,HLA-B*35:01;243.16,HLA-B*51:01;3784.61,HLA-C*01:02;3127.57,HLA-C*03:03;12.66,HLA-C*03:04;12.66,HLA-C*04:01;12231.21,HLA-C*06:02;7629.16,HLA-C*07:01;3973.40,HLA-C*07:02;3074.02,HLA-C*08:01;561.38,HLA-B*08:01;1761.11,Epitope:NALSAHVV,HLA-B*51:01;1945.62,Epitope:ALSAHVVLK,HLA-A*03:01;9.64,HLA-A*11:01;14.82	Epitope:GAAGNALSV,HLA-C*03:03;331.72,HLA-C*03:04;331.72,HLA-C*08:01;4078.54,Epitope:NALSVHVVL,HLA-B*07:02;4516.41,HLA-B*35:01;227.38,HLA-B*51:01;2606.84,HLA-C*01:02;5993.76,HLA-C*03:03;19.54,HLA-C*03:04;19.54,HLA-C*04:01;13558.25,HLA-C*06:02;6259.20,HLA-C*07:01;3636.25,HLA-C*07:02;3162.38,HLA-C*08:01;704.78,HLA-B*08:01;1237.12,Epitope:NALSVHVV,HLA-B*51:01;1350.83,HLA-C*08:01;18681.46,Epitope:ALSV…	SNV1,chr2;11669969;G;A,AF=0.997752;grpmax=eas;AF_XX=0.997535;AF_XY=0.997974;AF_afr=0.927516;AF_amr=0.994231;AF_asj=0.992982;AF_eas=0.999971;AF_fin=1;AF_mid=0.995938;AF_nfe=0.999783;AF_sas=0.999446;
		124	3	0	0.0511577	0	OR2S2_GLSAHPELEK	ENSG00000278889	OR2S2	RLSAHPELEK->GLSAHPELEK	olfactory receptor family 2 subfamily S member 2	TSNAdb_ICGC	Epitope:RLSAHPELEK,HLA-A*03:01;15.72,HLA-A*11:01;66.04	Epitope:GLSAHPELEK,HLA-A*03:01;67.82,HLA-A*11:01;81.33	SNV1,chr9;35958050;T;C,AF=0.324877;grpmax=afr;AF_XX=0.325802;AF_XY=0.323943;AF_afr=0.490471;AF_amr=0.246858;AF_asj=0.319848;AF_eas=0.286826;AF_fin=0.310119;AF_mid=0.357836;AF_nfe=0.326911;AF_sas=0.296359;
		125	3	0	0.0506086	0	OR4C3_FTYMHPFSTL	ENSG00000176547	OR4C3	TYVHPFSTL->TYMHPFSTL;IFTYVHPFSTL->IFTYMHPFSTL;FTYVHPFSTL->FTYMHPFSTL	olfactory receptor family 4 subfamily C member 3	TSNAdb_ICGC	Epitope:TYVHPFSTL,HLA-A*24:02;45.89,HLA-C*01:02;1796.91,HLA-C*03:03;1760.89,HLA-C*03:04;1760.89,HLA-C*04:01;9778.27,HLA-C*06:02;3012.42,HLA-C*07:01;2161.06,HLA-C*07:02;159.73,HLA-B*08:01;12196.59,Epitope:IFTYVHPFSTL,HLA-A*24:02;587.93,Epitope:FTYVHPFSTL,HLA-A*24:02;310.12,HLA-C*01:02;716.75,HLA-C*03:03;22.61,HLA-C*03:04;22.61,HLA-C*06:02;1469.68,HLA-C*07:02;579.29,HLA-C*08:01;3269.61	Epitope:TYMHPFSTL,HLA-A*24:02;12.84,HLA-B*07:02;5135.12,HLA-C*01:02;1071.62,HLA-C*03:03;985.84,HLA-C*03:04;985.84,HLA-C*04:01;5897.78,HLA-C*06:02;1726.28,HLA-C*07:01;1274.83,HLA-C*07:02;76.25,HLA-C*08:01;13645.23,HLA-B*08:01;3294.54,Epitope:IFTYMHPFSTL,HLA-A*24:02;95.23,Epitope:FTYMHPFSTL,HLA-A*24:02;53.93,HLA-C*01:02;498.22,HLA-C*03:03;14.73,HLA-C*03:04;14.73,HLA-C*06:02;1063.24,HLA-C*07:02;302.…
		126	3	0	0.0559447	0	OR4C3_HFIVFALFF	ENSG00000176547	OR4C3	HFIVVALFF->HFIVFALFF	olfactory receptor family 4 subfamily C member 3	TSNAdb_ICGC	Epitope:HFIVVALFF,HLA-A*24:02;657.88,HLA-C*07:02;4151.88	Epitope:HFIVFALFF,HLA-A*24:02;722.93,HLA-C*07:02;3101.28
		127	3	0	0.0506086	0	OR4C3_SADGRRKAL	ENSG00000176547	OR4C3	SADGRCKAL->SADGRRKAL	olfactory receptor family 4 subfamily C member 3	TSNAdb_ICGC	Epitope:SADGRCKAL,HLA-B*07:02;3221.64,HLA-C*01:02;2503.89,HLA-C*03:03;156.00,HLA-C*03:04;156.00,HLA-C*04:01;7951.53,HLA-C*07:01;8576.97,HLA-C*08:01;1517.89,HLA-B*08:01;2945.76	Epitope:SADGRRKAL,HLA-B*07:02;373.07,HLA-C*01:02;2725.76,HLA-C*03:03;133.60,HLA-C*03:04;133.60,HLA-C*04:01;9015.05,HLA-C*06:02;11167.86,HLA-C*07:01;6776.92,HLA-C*07:02;8528.85,HLA-C*08:01;2478.36,HLA-B*08:01;1220.88
		128	3	0	0.049253	0	OR4C5_SFSACMTQLF	ENSG00000176540	OR4C5	SFSGCMTQLF->SFSACMTQLF	olfactory receptor family 4 subfamily C member 5	TSNAdb_ICGC	Epitope:SFSGCMTQLF,HLA-A*24:02;41.43	Epitope:SFSACMTQLF,HLA-A*24:02;34.43
		129	3	0	0.0541798	0	PIDD1_FPVTPRGCSV	ENSG00000177595	PIDD1	TPQGCSVTLA->TPRGCSVTLA;TPQGCSVTL->TPRGCSVTL;FPVTPQGCSV->FPVTPRGCSV;VTPQGCSVTL->VTPRGCSVTL	p53-induced death domain protein 1	TSNAdb_ICGC	Epitope:TPQGCSVTLA,-,Epitope:TPQGCSVTL,HLA-B*07:02;29.67,HLA-B*35:01;123.64,HLA-B*51:01;8745.08,HLA-C*04:01;10906.70,HLA-B*08:01;6910.06,Epitope:FPVTPQGCSV,HLA-B*07:02;237.56,HLA-B*35:01;990.47,HLA-B*51:01;803.36,Epitope:VTPQGCSVTL,HLA-B*07:02;135.75,HLA-C*01:02;126.94	Epitope:TPRGCSVTLA,HLA-B*07:02;37.86,Epitope:TPRGCSVTL,HLA-B*07:02;3.87,HLA-B*35:01;241.70,HLA-B*51:01;7567.18,HLA-C*04:01;12682.14,HLA-B*08:01;1649.61,Epitope:FPVTPRGCSV,HLA-B*07:02;37.34,HLA-B*51:01;998.69,HLA-B*08:01;523.26,Epitope:VTPRGCSVTL,HLA-B*07:02;7.91,HLA-C*01:02;173.00
		130	3	0	0.0644804	0	PLA2G3_GWTMPGTVW	ENSG00000100078	PLA2G3	GWTMPGTLW->GWTMPGTVW	phospholipase A2 group III	TSNAdb_ICGC	Epitope:GWTMPGTLW,HLA-A*24:02;1473.30	Epitope:GWTMPGTVW,HLA-A*24:02;2826.55
		131	3	0	0.0471974	0	POTEI_NPKANHEKM	ENSG00000196834	POTEI	REKMTQIMF->HEKMTQIMF;NPKANREKM->NPKANHEKM	POTE ankyrin domain family member I	TSNAdb_ICGC	Epitope:REKMTQIMF,HLA-B*40:01;511.83,Epitope:NPKANREKM,HLA-B*07:02;339.45,HLA-B*35:01;4318.75,HLA-B*08:01;1629.24	Epitope:HEKMTQIMF,HLA-B*40:01;1041.88,Epitope:NPKANHEKM,HLA-B*07:02;674.55,HLA-B*35:01;1366.69,HLA-B*51:01;17422.74,HLA-B*08:01;1256.20
		132	3	0	0.0528942	0	PROK1_GSHKIPFFR	ENSG00000143125	PROK1	KVPFFRKRK->KIPFFRKRK;HPGSHKVPF->HPGSHKIPF;GSHKVPFFRK->GSHKIPFFRK;GSHKVPFFR->GSHKIPFFR	prokineticin 1	TSNAdb_ICGC	Epitope:KVPFFRKRK,HLA-A*03:01;247.02,HLA-A*11:01;221.73,Epitope:HPGSHKVPF,HLA-B*07:02;15.12,HLA-B*35:01;35.44,HLA-B*51:01;13491.38,HLA-C*04:01;16875.60,HLA-B*08:01;554.07,Epitope:GSHKVPFFRK,HLA-A*03:01;150.86,HLA-A*11:01;30.60,Epitope:GSHKVPFFR,HLA-A*03:01;1303.74,HLA-A*11:01;52.27,HLA-A*33:03;101.48	Epitope:KIPFFRKRK,HLA-A*03:01;190.14,HLA-A*11:01;295.81,Epitope:HPGSHKIPF,HLA-B*07:02;16.28,HLA-B*35:01;34.01,HLA-B*51:01;12814.55,HLA-C*04:01;16721.65,HLA-B*08:01;600.67,Epitope:GSHKIPFFRK,HLA-A*03:01;151.34,HLA-A*11:01;29.22,Epitope:GSHKIPFFR,HLA-A*03:01;1180.04,HLA-A*11:01;44.18,HLA-A*33:03;87.71
		133	3	0	0.0574256	0	RHPN2_ALYFTAILL	ENSG00000131941	RHPN2	LAHYFTAIL->LALYFTAIL;AHYFTAILL->ALYFTAILL;ALAHYFTAI->ALALYFTAI;HHYAALAHYF->HHYAALALYF;HHYAALAHY->HHYAALALY;HYFTAILLI->LYFTAILLI;HYAALAHYF->HYAALALYF	rhophilin Rho GTPase binding protein 2	TSNAdb_ICGC	Epitope:LAHYFTAIL,HLA-B*51:01;2859.13,HLA-C*01:02;1267.04,HLA-C*03:03;7.20,HLA-C*03:04;7.20,HLA-C*08:01;800.37,Epitope:AHYFTAILL,HLA-C*06:02;3765.58,HLA-C*07:01;3087.86,HLA-C*07:02;2237.36,Epitope:ALAHYFTAI,HLA-A*02:01;8.90,HLA-C*01:02;3624.94,Epitope:HHYAALAHYF,HLA-A*24:02;34.48,HLA-C*07:01;2706.42,HLA-C*07:02;664.53,Epitope:HHYAALAHY,HLA-B*35:01;2094.62,HLA-C*06:02;3124.79,HLA-C*07:01;1597.23,H…	Epitope:LALYFTAIL,HLA-B*51:01;3120.10,HLA-C*03:03;16.00,HLA-C*03:04;16.00,Epitope:ALYFTAILL,HLA-A*02:01;64.87,Epitope:ALALYFTAI,HLA-A*02:01;30.16,HLA-B*08:01;724.88,Epitope:HHYAALALYF,HLA-A*24:02;50.07,HLA-C*07:02;1124.35,Epitope:HHYAALALY,HLA-B*35:01;1359.33,HLA-C*06:02;2561.10,HLA-C*07:01;1051.23,HLA-C*07:02;439.67,Epitope:LYFTAILLI,HLA-A*24:02;31.49,HLA-C*06:02;2307.68,HLA-C*07:02;1869.13,Epit…
		134	3	0	0.0522981	0	RNF157_YYQATEEFQNGITSYIPKDNSLQSE	ENSG00000141576	RNF157	YYQATEEFQNGIASYIPKDNSLQSE->YYQATEEFQNGITSYIPKDNSLQSE	ring finger protein 157	IEDB	Epitope:YYQATEEFQNGIASYIPKDNSLQSE,-	Epitope:YYQATEEFQNGITSYIPKDNSLQSE,-
		135	3	0	0.0463628	0	SCN10A_IYFIFGMSSF	ENSG00000185313	SCN10A	YSIFGMSSF->YFIFGMSSF;IYSIFGMSSF->IYFIFGMSSF	sodium voltage-gated channel alpha subunit 10	TSNAdb_ICGC	Epitope:YSIFGMSSF,HLA-A*24:02;1014.07,HLA-B*35:01;28.28,HLA-C*01:02;2836.51,HLA-C*03:03;7.20,HLA-C*03:04;7.20,HLA-C*07:02;1294.87,HLA-C*08:01;1127.03,Epitope:IYSIFGMSSF,HLA-A*24:02;21.45,HLA-C*07:02;1148.62	Epitope:YFIFGMSSF,HLA-A*24:02;102.51,HLA-B*35:01;195.49,HLA-C*03:03;1019.21,HLA-C*03:04;1019.21,HLA-C*04:01;7117.44,HLA-C*07:01;6122.62,HLA-C*07:02;570.34,Epitope:IYFIFGMSSF,HLA-A*24:02;23.72,HLA-C*07:02;1304.49
		136	3	0	0.0612016	0	SSC4D_TLQPTPLPF	ENSG00000146700	SSC4D	ASALQPTPL->ASTLQPTPL;SALQPTPLPF->STLQPTPLPF;ALQPTPLPF->TLQPTPLPF;LLLPLASAL->LLLPLASTL	scavenger receptor cysteine rich family member with 4 domains	TSNAdb_TCGA	Epitope:ASALQPTPL,HLA-B*07:02;2678.51,HLA-C*01:02;2741.49,HLA-C*03:03;106.63,HLA-C*03:04;106.63,HLA-C*08:01;5134.40,Epitope:SALQPTPLPF,HLA-A*24:02;3634.48,HLA-B*35:01;421.50,HLA-C*03:03;202.94,HLA-C*03:04;202.94,Epitope:ALQPTPLPF,HLA-A*01:01;15486.87,HLA-A*02:01;3195.15,HLA-A*24:02;1605.91,HLA-B*07:02;7353.53,HLA-B*35:01;2770.18,HLA-C*01:02;9430.39,HLA-C*03:03;2338.31,HLA-C*03:04;2338.31,HLA-C*04…	Epitope:ASTLQPTPL,HLA-C*01:02;5015.80,HLA-C*03:03;230.48,HLA-C*03:04;230.48,HLA-C*08:01;7345.97,Epitope:STLQPTPLPF,HLA-A*01:01;6889.00,HLA-A*24:02;2527.10,Epitope:TLQPTPLPF,HLA-A*01:01;12002.97,HLA-A*02:01;4395.21,HLA-A*24:02;905.31,HLA-B*35:01;570.19,HLA-C*01:02;7709.07,HLA-C*03:03;1043.75,HLA-C*03:04;1043.75,HLA-C*04:01;10456.38,HLA-C*07:01;9417.14,HLA-C*07:02;3331.50,HLA-C*08:01;9584.07,HLA-B*…
		137	3	0	0.046664	0	SSC5D_YPTTTPHPTM	ENSG00000179954	SSC5D	HPTTTPHPTM->YPTTTPHPTM;TTTPHPTTTPH->TTTPHPTTTPY	scavenger receptor cysteine rich family member with 5 domains	TSNAdb_ICGC	Epitope:HPTTTPHPTM,HLA-B*07:02;71.02,HLA-B*35:01;140.14,HLA-B*51:01;10055.94,HLA-C*03:03;3083.78,HLA-C*03:04;3083.78,HLA-C*04:01;17527.30,Epitope:TTTPHPTTTPH,HLA-B*07:02;10814.22,HLA-B*35:01;8629.94	Epitope:YPTTTPHPTM,HLA-B*07:02;56.15,HLA-B*35:01;24.47,HLA-B*51:01;3006.40,HLA-C*03:03;235.55,HLA-C*03:04;235.55,HLA-C*04:01;9777.74,HLA-C*08:01;7709.49,HLA-B*08:01;4214.15,Epitope:TTTPHPTTTPY,HLA-A*01:01;1740.17,HLA-B*07:02;6269.09,HLA-B*35:01;165.99
		138	3	0	0.0554742	0	UNC93B1_KLAMLLVTL	ENSG00000110057	UNC93B1	LAVLLVTLV->LAMLLVTLV;KLAVLLVTL->KLAMLLVTL	unc-93 homolog B1, TLR signaling regulator	TSNAdb_ICGC	Epitope:LAVLLVTLV,HLA-B*51:01;1538.64,Epitope:KLAVLLVTL,HLA-A*02:01;17.47,HLA-C*01:02;10427.12	Epitope:LAMLLVTLV,HLA-B*51:01;489.40,Epitope:KLAMLLVTL,HLA-A*02:01;15.80,HLA-C*01:02;8675.06,HLA-B*08:01;3567.82
		139	3	0	0.0527717	0	UQCRFS1_HTDVKVPDF	ENSG00000169021	UQCRFS1	SVCYSHTDIK->SVCYSHTDVK;HTDIKVPDF->HTDVKVPDF	ubiquinol-cytochrome c reductase, Rieske iron-sulfur polypeptide 1	TSNAdb_ICGC	Epitope:SVCYSHTDIK,HLA-A*03:01;67.11,HLA-A*11:01;23.60,Epitope:HTDIKVPDF,HLA-A*01:01;1198.93,HLA-C*03:03;6851.17,HLA-C*03:04;6851.17,HLA-C*04:01;10454.46,HLA-C*07:01;10794.47,HLA-C*08:01;8911.47	Epitope:SVCYSHTDVK,HLA-A*03:01;71.01,HLA-A*11:01;24.48,Epitope:HTDVKVPDF,HLA-A*01:01;1171.89,HLA-C*03:03;6040.11,HLA-C*03:04;6040.11,HLA-C*04:01;9690.85,HLA-C*07:01;10299.07,HLA-C*07:02;12428.65,HLA-C*08:01;7984.12
		140	3	1	0.053588	0.015058	ANKRD36C_TLAEMIACY	ENSG00000174501	ANKRD36C	TLAETIACY->TLAEMIACY	ankyrin repeat domain 36C	TSNAdb_ICGC	Epitope:TLAETIACY,HLA-A*01:01;1057.25,HLA-B*35:01;186.91	Epitope:TLAEMIACY,HLA-A*01:01;740.45,HLA-B*35:01;222.02
		141	3	1	0.0520307	0.0123142	APBA3_VGLPLAACQAAVSETKSQTSVTLSI	ENSG00000011132	APBA3	VGLPLAACQAAVRETKSQTSVTLSI->VGLPLAACQAAVSETKSQTSVTLSI	amyloid beta precursor protein binding family A member 3	IEDB	Epitope:VGLPLAACQAAVRETKSQTSVTLSI,-	Epitope:VGLPLAACQAAVSETKSQTSVTLSI,-
		142	3	1	0.0475898	0.0080523	ARHGAP30_VRLREGSREETESKEEKSKGQKKAD	ENSG00000186517	ARHGAP30	VRLREGSREETEAKEEKSKGQKKAD->VRLREGSREETESKEEKSKGQKKAD	Rho GTPase activating protein 30	IEDB	Epitope:VRLREGSREETEAKEEKSKGQKKAD,-	Epitope:VRLREGSREETESKEEKSKGQKKAD,-
		143	3	1	0.0515165	0.0122195	KMT5A_AAGEEPLYDY	ENSG00000183955	KMT5A	IAAGEELLY->IAAGEEPLY;AAGEELLYDY->AAGEEPLYDY;AGEELLYDY->AGEEPLYDY	lysine methyltransferase 5A	TSNAdb_ICGC	Epitope:IAAGEELLY,HLA-A*01:01;252.54,HLA-B*35:01;30.32,HLA-C*03:03;3602.89,HLA-C*03:04;3602.89,HLA-C*07:01;2592.57,HLA-C*07:02;4982.75,HLA-C*08:01;13047.07,Epitope:AAGEELLYDY,HLA-A*01:01;1836.13,Epitope:AGEELLYDY,HLA-A*01:01;5469.42	Epitope:IAAGEEPLY,HLA-A*01:01;2008.72,HLA-B*35:01;49.70,HLA-C*07:01;6758.11,Epitope:AAGEEPLYDY,HLA-A*01:01;2118.39,Epitope:AGEEPLYDY,HLA-A*01:01;6619.67
		144	3	1	0.0586613	0.0129022	KRT19_FVSSSSSGGY	ENSG00000171345	KRT19	SSSGAYGGGY->SSSGGYGGGY;SSSSGAYGGGY->SSSSGGYGGGY;FVSSSSSGAY->FVSSSSSGGY;VSSSSSGAY->VSSSSSGGY;SSGAYGGGY->SSGGYGGGY	keratin 19	TSNAdb_ICGC	Epitope:SSSGAYGGGY,HLA-A*01:01;504.17,Epitope:SSSSGAYGGGY,HLA-A*01:01;1037.99,Epitope:FVSSSSSGAY,HLA-A*01:01;80.34,HLA-B*35:01;68.11,Epitope:VSSSSSGAY,HLA-A*01:01;96.67,HLA-B*35:01;342.72,Epitope:SSGAYGGGY,HLA-A*01:01;470.43	Epitope:SSSGGYGGGY,HLA-A*01:01;647.11,Epitope:SSSSGGYGGGY,HLA-A*01:01;1108.08,Epitope:FVSSSSSGGY,HLA-A*01:01;112.79,HLA-B*35:01;909.62,Epitope:VSSSSSGGY,HLA-A*01:01;136.56,Epitope:SSGGYGGGY,HLA-A*01:01;658.50
		145	3	1	0.0488415	0.0122195	NUTM2A_APGPTHGPL	ENSG00000184923	NUTM2A	APGPAHGPL->APGPTHGPL;APGPAHGPLL->APGPTHGPLL;TPAPGPAHGPL->TPAPGPTHGPL	NUT family member 2A	TSNAdb_ICGC	Epitope:APGPAHGPL,HLA-B*07:02;5.20,HLA-B*35:01;3117.23,Epitope:APGPAHGPLL,HLA-B*07:02;17.23,HLA-C*01:02;1531.62,Epitope:TPAPGPAHGPL,HLA-B*07:02;24.83,HLA-B*35:01;3169.74,HLA-B*51:01;18332.25	Epitope:APGPTHGPL,HLA-B*07:02;5.34,HLA-B*35:01;3506.13,Epitope:APGPTHGPLL,HLA-B*07:02;18.20,HLA-C*01:02;1663.30,Epitope:TPAPGPTHGPL,HLA-B*07:02;24.02,HLA-B*35:01;3189.49,HLA-B*51:01;18006.51,HLA-C*04:01;22210.41
		146	3	1	0.0649554	0.0144203	POM121_SYPGANPQPTF	ENSG00000196313	POM121	SYPGANPQPAF->SYPGANPQPTF;YPGANPQPAF->YPGANPQPTF	POM121 transmembrane nucleoporin	TSNAdb_ICGC	Epitope:SYPGANPQPAF,HLA-A*24:02;370.37,HLA-B*35:01;1360.23,HLA-C*01:02;11193.27,HLA-C*04:01;14702.61,HLA-C*07:01;13059.08,HLA-C*07:02;2302.24,Epitope:YPGANPQPAF,HLA-B*07:02;111.99,HLA-B*35:01;24.83,HLA-B*51:01;6278.12,HLA-C*03:03;2724.31,HLA-C*03:04;2724.31,HLA-C*04:01;10593.03	Epitope:SYPGANPQPTF,HLA-A*24:02;134.31,HLA-B*35:01;2838.78,HLA-C*01:02;11044.33,HLA-C*04:01;14965.99,HLA-C*07:01;11862.76,HLA-C*07:02;2337.51,Epitope:YPGANPQPTF,HLA-B*07:02;261.22,HLA-B*35:01;52.49,HLA-B*51:01;3789.86,HLA-C*03:03;3866.52,HLA-C*03:04;3866.52,HLA-C*04:01;11813.44,HLA-C*08:01;15535.03
		147	3	1	0.0507807	0.0138823	PPP1R15A_HAWSRLRGL	ENSG00000087074	PPP1R15A	RAWSRLRGL->HAWSRLRGL	protein phosphatase 1 regulatory subunit 15A	TSNAdb_ICGC	Epitope:RAWSRLRGL,HLA-B*07:02;195.79,HLA-C*01:02;3333.69,HLA-C*03:03;332.32,HLA-C*03:04;332.32,HLA-C*06:02;1425.12,HLA-C*07:01;1744.74,HLA-C*07:02;2697.51,HLA-C*08:01;9907.55,HLA-B*08:01;428.90	Epitope:HAWSRLRGL,HLA-B*07:02;809.29,HLA-B*51:01;10374.57,HLA-C*01:02;5047.32,HLA-C*03:03;157.85,HLA-C*03:04;157.85,HLA-C*06:02;879.80,HLA-C*07:01;1583.00,HLA-C*07:02;2806.38,HLA-C*08:01;9708.27,HLA-B*08:01;176.95	SNV1,chr19;48873325;G;A,AF=0.164363;grpmax=afr;AF_XX=0.162986;AF_XY=0.165752;AF_afr=0.4984;AF_amr=0.206536;AF_asj=0.185235;AF_eas=0.081645;AF_fin=0.189184;AF_mid=0.215505;AF_nfe=0.147088;AF_sas=0.240333;
		148	3	1	0.0563772	0.00656494	PTPN23_FSSGIPTGF	ENSG00000076201	PTPN23	HFSSGIPAGF->HFSSGIPTGF;IPAGFPAPRI->IPTGFPAPRI;FSSGIPAGF->FSSGIPTGF	protein tyrosine phosphatase non-receptor type 23	TSNAdb_ICGC	Epitope:HFSSGIPAGF,HLA-A*24:02;1423.50,Epitope:IPAGFPAPRI,HLA-B*07:02;169.61,HLA-B*51:01;721.77,Epitope:FSSGIPAGF,HLA-A*01:01;4937.78,HLA-B*35:01;214.68,HLA-C*01:02;7728.78,HLA-C*03:03;43.09,HLA-C*03:04;43.09,HLA-C*04:01;9736.25,HLA-C*06:02;2346.17,HLA-C*07:01;703.22,HLA-C*07:02;1855.10,HLA-C*08:01;1889.54	Epitope:HFSSGIPTGF,HLA-A*24:02;772.86,HLA-C*07:02;4701.70,Epitope:IPTGFPAPRI,HLA-B*07:02;475.15,HLA-B*51:01;948.90,Epitope:FSSGIPTGF,HLA-A*01:01;5094.89,HLA-A*24:02;7133.63,HLA-B*35:01;262.49,HLA-C*01:02;8705.71,HLA-C*03:03;46.96,HLA-C*03:04;46.96,HLA-C*04:01;10858.30,HLA-C*06:02;2253.10,HLA-C*07:01;697.48,HLA-C*07:02;2082.01,HLA-C*08:01;2169.26
		149	3	1	0.0540464	0.0135424	UNC93A_IAFGYSTF	ENSG00000112494	UNC93A	SMFLCVHVK->STFLCVHVK;VIAFGYSMF->VIAFGYSTF;IAFGYSMFL->IAFGYSTFL;IAFGYSMF->IAFGYSTF	unc-93 homolog A	TSNAdb_ICGC	Epitope:SMFLCVHVK,HLA-A*03:01;17.40,HLA-A*11:01;13.73,Epitope:VIAFGYSMF,HLA-A*24:02;956.17,Epitope:IAFGYSMFL,HLA-A*02:01;64.87,HLA-B*35:01;312.48,HLA-B*51:01;915.09,HLA-C*01:02;737.80,HLA-C*03:03;4.34,HLA-C*03:04;4.34,HLA-C*04:01;5489.22,HLA-C*06:02;212.32,HLA-C*07:01;292.69,HLA-C*07:02;529.10,HLA-C*08:01;110.07,Epitope:IAFGYSMF,HLA-B*51:01;5030.53,HLA-C*03:03;1767.92,HLA-C*03:04;1767.92	Epitope:STFLCVHVK,HLA-A*03:01;44.93,HLA-A*11:01;7.21,HLA-A*33:03;538.34,Epitope:VIAFGYSTF,HLA-A*24:02;450.30,HLA-B*35:01;689.58,HLA-C*01:02;4960.64,HLA-C*03:03;486.95,HLA-C*03:04;486.95,Epitope:IAFGYSTFL,HLA-A*02:01;250.95,HLA-B*35:01;474.17,HLA-B*51:01;1110.35,HLA-C*01:02;507.45,HLA-C*03:03;4.02,HLA-C*03:04;4.02,HLA-C*04:01;6600.93,HLA-C*06:02;244.07,HLA-C*07:01;368.00,HLA-C*07:02;601.07,HLA-C*0…
		150	3	2	0.0580086	0.0282218	HSPG2_VASISAVSL	ENSG00000142798	HSPG2	SSVPLAASI->SSVPLVASI;ATFSSVPLA->ATFSSVPLV;AASISAVSL->VASISAVSL	heparan sulfate proteoglycan 2	TSNAdb_ICGC	Epitope:SSVPLAASI,HLA-B*51:01;4909.70,HLA-C*01:02;2930.76,HLA-C*03:03;117.52,HLA-C*03:04;117.52,HLA-C*06:02;3475.08,HLA-C*08:01;5036.03,Epitope:ATFSSVPLA,HLA-A*02:01;1072.36,Epitope:AASISAVSL,HLA-B*07:02;2204.56,HLA-C*01:02;2014.88,HLA-C*03:03;21.02,HLA-C*03:04;21.02,HLA-C*04:01;18797.84,HLA-C*08:01;1748.44,HLA-B*08:01;10376.14	Epitope:SSVPLVASI,HLA-B*51:01;4565.84,HLA-C*01:02;3095.15,HLA-C*03:03;147.44,HLA-C*03:04;147.44,HLA-C*06:02;2000.74,HLA-C*08:01;5554.28,Epitope:ATFSSVPLV,HLA-A*02:01;69.21,HLA-B*51:01;10876.76,HLA-C*06:02;1437.13,HLA-C*07:01;2593.30,Epitope:VASISAVSL,HLA-B*07:02;3324.26,HLA-B*35:01;1893.86,HLA-B*51:01;7275.89,HLA-C*01:02;1089.00,HLA-C*03:03;7.16,HLA-C*03:04;7.16,HLA-C*04:01;15013.18,HLA-C*06:02;8…
		151	3	2	0.0539733	0.0198315	MYH9_KLAKENKLL	ENSG00000100345	MYH9	KLAKEKKLL->KLAKENKLL	myosin heavy chain 9	TSNAdb_TCGA	Epitope:KLAKEKKLL,HLA-A*02:01;4670.31	Epitope:KLAKENKLL,HLA-A*02:01;904.40
		152	3	2	0.0599031	0.0240875	N4BP3_GPQASQARAQL	ENSG00000145911	N4BP3	GPRASQARAQL->GPQASQARAQL;RASQARAQL->QASQARAQL	NEDD4 binding protein 3	TSNAdb_ICGC	Epitope:GPRASQARAQL,HLA-B*07:02;22.71,Epitope:RASQARAQL,HLA-B*07:02;27.51,HLA-C*01:02;1535.91,HLA-C*03:03;79.37,HLA-C*03:04;79.37,HLA-C*06:02;6113.49,HLA-C*07:01;3082.58,HLA-C*08:01;5091.20	Epitope:GPQASQARAQL,HLA-B*07:02;81.69,Epitope:QASQARAQL,HLA-B*07:02;443.91,HLA-C*01:02;4658.70,HLA-C*03:03;183.73,HLA-C*03:04;183.73,HLA-C*08:01;10426.56
		153	3	2	0.0530065	0.0257689	SPON2_ALQSVHEVF	ENSG00000159674	SPON2	EALQSVHAV->EALQSVHEV;GEALQSVHAV->GEALQSVHEV;ALQSVHAVF->ALQSVHEVF;HAVFSAPAV->HEVFSAPAV	spondin 2	TSNAdb_ICGC	Epitope:EALQSVHAV,HLA-B*35:01;1889.32,HLA-B*51:01;1076.69,HLA-C*03:03;2049.00,HLA-C*03:04;2049.00,HLA-C*08:01;10137.44,HLA-B*08:01;4090.48,Epitope:GEALQSVHAV,HLA-B*40:01;228.87,Epitope:ALQSVHAVF,HLA-A*24:02;790.27,Epitope:HAVFSAPAV,HLA-B*35:01;405.25,HLA-B*51:01;2073.16,HLA-C*03:03;34.50,HLA-C*03:04;34.50,HLA-C*08:01;1667.10	Epitope:EALQSVHEV,HLA-B*35:01;4031.30,HLA-B*51:01;1037.55,HLA-C*03:03;3652.46,HLA-C*03:04;3652.46,HLA-C*06:02;8930.10,HLA-C*08:01;12334.48,HLA-B*08:01;10224.24,Epitope:GEALQSVHEV,HLA-B*40:01;534.47,Epitope:ALQSVHEVF,HLA-A*24:02;898.18,Epitope:HEVFSAPAV,HLA-B*40:01;33.39
		154	3	6	0.0569614	0.129609	KLF2_DAPPGPAL	ENSG00000127528	KLF2	DAPLGPAL->DAPPGPAL	Kruppel like factor 2	TSNAdb_ICGC	Epitope:DAPLGPAL,HLA-B*51:01;4997.54,HLA-C*01:02;7431.83	Epitope:DAPPGPAL,HLA-B*51:01;5638.39,HLA-C*01:02;3832.58,HLA-C*03:03;11681.00,HLA-C*03:04;11681.00,HLA-C*08:01;25692.68
		155	2	5	0.0313633	0.0861678	CCDC102A_AQMEKTMRW	ENSG00000135736	CCDC102A	RRWSDCTANW->RWWSDCTANW;AQMEKTMRR->AQMEKTMRW	coiled-coil domain containing 102A	TSNAdb_ICGC	Epitope:RRWSDCTANW,HLA-A*24:02;779.92,Epitope:AQMEKTMRR,HLA-A*03:01;886.12,HLA-A*11:01;163.30,HLA-C*07:01;12205.56,HLA-A*33:03;976.45	Epitope:RWWSDCTANW,HLA-A*24:02;116.75,Epitope:AQMEKTMRW,HLA-A*24:02;1175.88,HLA-B*40:01;10123.19,HLA-C*06:02;8343.11,HLA-C*07:01;9005.78,HLA-C*07:02;9513.71
		156	2	6	0.0396928	0.0879	SENP2_GLGEEQNHGV	ENSG00000163904	SENP2	GWGEEQNHGV->GLGEEQNHGV	SUMO specific peptidase 2	IEDB	Epitope:GWGEEQNHGV,-	Epitope:GLGEEQNHGV,HLA-A*02:01;500.42	SNV1,chr3;185611692;G;T,AF=4.10782e-06;grpmax=amr;AF_XX=4.08752e-06;AF_XY=4.12833e-06;AF_afr=5.9755e-05;AF_amr=8.94975e-05;AF_asj=0;AF_eas=0;AF_fin=0;AF_mid=0;AF_nfe=0;AF_sas=0;
		157	1	3	0.0132406	0.0415391	C19orf71_AWYNLPRAL	ENSG00000183397	C19orf71	PASPFREAY->LASPFREAY;WEAWYNLPRAP->WEAWYNLPRAL;LPRAPASPF->LPRALASPF;AWYNLPRAP->AWYNLPRAL	chromosome 19 open reading frame 71	TSNAdb_ICGC	Epitope:PASPFREAY,HLA-A*01:01;6162.83,HLA-B*35:01;880.70,Epitope:WEAWYNLPRAP,-,Epitope:LPRAPASPF,HLA-B*07:02;3.05,HLA-B*35:01;16.41,HLA-B*51:01;2609.38,HLA-B*08:01;749.56,Epitope:AWYNLPRAP,-	Epitope:LASPFREAY,HLA-A*01:01;2065.54,HLA-B*35:01;7.97,HLA-C*03:03;553.99,HLA-C*03:04;553.99,HLA-C*06:02;4834.48,HLA-C*07:01;767.62,HLA-C*07:02;967.33,HLA-C*08:01;7600.08,Epitope:WEAWYNLPRAL,HLA-B*40:01;33.81,Epitope:LPRALASPF,HLA-B*07:02;3.71,HLA-B*35:01;10.38,HLA-B*51:01;2329.32,HLA-B*08:01;231.53,Epitope:AWYNLPRAL,HLA-A*24:02;2495.56,HLA-C*01:02;7185.14,HLA-C*04:01;11189.27,HLA-C*06:02;3204.23…
		158	1	3	0.0155874	0.0404928	KLK10_RLDPEAYGA	ENSG00000129451	KLK10	RLDPEAYGS->RLDPEAYGA	kallikrein related peptidase 10	TSNAdb_ICGC	Epitope:RLDPEAYGS,-	Epitope:RLDPEAYGA,HLA-A*02:01;198.64
		159	1	3	0.0150954	0.0437397	MAGEF1_ALAAKSLAR	ENSG00000177383	MAGEF1	ALAAKALAR->ALAAKSLAR;ARALAAKAL->ARALAAKSL	MAGE family member F1	TSNAdb_ICGC	Epitope:ALAAKALAR,HLA-A*03:01;229.40,HLA-A*11:01;800.22,HLA-A*33:03;989.99,Epitope:ARALAAKAL,HLA-C*06:02;897.89,HLA-C*07:01;605.20,HLA-C*07:02;783.28	Epitope:ALAAKSLAR,HLA-A*03:01;185.51,HLA-A*11:01;610.35,HLA-A*33:03;937.65,Epitope:ARALAAKSL,HLA-C*06:02;582.58,HLA-C*07:01;479.97,HLA-C*07:02;931.39
		160	1	3	0.0144354	0.0356476	RSU1_ALYLSDNDFEILTPDIGKLTKLQIL	ENSG00000148484	RSU1	ALYLSDNDFEILPPDIGKLTKLQIL->ALYLSDNDFEILTPDIGKLTKLQIL	Ras suppressor protein 1	IEDB	Epitope:ALYLSDNDFEILPPDIGKLTKLQIL,-	Epitope:ALYLSDNDFEILTPDIGKLTKLQIL,-
		161	1	4	0.0204863	0.0558581	LYPLAL1_SGQGLRMWIKQVVNQDLTFQHIKII	ENSG00000143353	LYPLAL1	SGQGLRMWIKQVLNQDLTFQHIKII->SGQGLRMWIKQVVNQDLTFQHIKII	lysophospholipase like 1	IEDB	Epitope:SGQGLRMWIKQVLNQDLTFQHIKII,-	Epitope:SGQGLRMWIKQVVNQDLTFQHIKII,-
		162	1	6	0.0156738	0.108734	NCF2_VVIPVGRLF	ENSG00000116701	NCF2	VVIPVGKLFR->VVIPVGRLFR;VVIPVGKLF->VVIPVGRLF	neutrophil cytosolic factor 2	TSNAdb_ICGC	Epitope:VVIPVGKLFR,HLA-A*03:01;693.60,HLA-A*11:01;83.71,HLA-A*33:03;49.54,Epitope:VVIPVGKLF,HLA-A*24:02;2042.39,HLA-B*35:01;3309.76,HLA-C*03:03;902.97,HLA-C*03:04;902.97,HLA-C*04:01;20816.83,HLA-C*06:02;7518.29,HLA-C*07:01;5177.92,HLA-C*07:02;4779.56,HLA-C*08:01;18865.90	Epitope:VVIPVGRLFR,HLA-A*03:01;461.04,HLA-A*11:01;67.70,HLA-A*33:03;25.41,Epitope:VVIPVGRLF,HLA-A*24:02;1210.57,HLA-B*35:01;2352.63,HLA-C*01:02;10444.96,HLA-C*03:03;411.91,HLA-C*03:04;411.91,HLA-C*04:01;17811.38,HLA-C*06:02;3394.37,HLA-C*07:01;2378.35,HLA-C*07:02;2327.54,HLA-C*08:01;14845.52
		163	1	7	0.0184731	0.0984485	DMAC1_APAKPATPA	ENSG00000137038	DMAC1	APAKPAPPA->APAKPATPA	distal membrane arm assembly component 1	TSNAdb_ICGC	Epitope:APAKPAPPA,HLA-B*07:02;26.47,HLA-B*35:01;2126.75	Epitope:APAKPATPA,HLA-B*07:02;16.67,HLA-B*35:01;2839.40
		164	1	8	0.0144354	0.10856	SENP6_NPHYHENAGI	ENSG00000112701	SENP6	NPHYHENAVI->NPHYHENAGI	SUMO specific peptidase 6	IEDB	Epitope:NPHYHENAVI,HLA-B*07:02;419.39,HLA-B*51:01;3086.92	Epitope:NPHYHENAGI,-
		165	1	8	0.0171516	0.124334	TRIM58_QRQHFRLEF	ENSG00000162722	TRIM58	VIWKEKVEMQRQRFRLEFEKHRGFL->VIWKEKVEMQRQHFRLEFEKHRGFL;QRQRFRLEF->QRQHFRLEF	tripartite motif containing 58	IEDB;TSNAdb_ICGC	Epitope:VIWKEKVEMQRQRFRLEFEKHRGFL,-,Epitope:QRQRFRLEF,HLA-C*06:02;1121.13,HLA-C*07:01;277.20,HLA-C*07:02;314.15	Epitope:VIWKEKVEMQRQHFRLEFEKHRGFL,-,Epitope:QRQHFRLEF,HLA-C*06:02;1065.34,HLA-C*07:01;267.85,HLA-C*07:02;255.90
		166	1	9	0.0214627	0.115953	SAMD3_KEAVCFDSEL	ENSG00000164483	SAMD3	EEAVCFDSEL->KEAVCFDSEL	sterile alpha motif domain containing 3	TSNAdb_ICGC	Epitope:EEAVCFDSEL,HLA-B*40:01;550.47	Epitope:KEAVCFDSEL,HLA-B*40:01;56.65
		167	1	12	0.017841	0.193634	TPT1_DSLIGGNASAEGREGEGTESTVITG	ENSG00000133112	TPT1	DSLIGGNASAEGPEGEGTESTVITG->DSLIGGNASAEGREGEGTESTVITG	tumor protein, translationally-controlled 1	IEDB	Epitope:DSLIGGNASAEGPEGEGTESTVITG,-	Epitope:DSLIGGNASAEGREGEGTESTVITG,-
		168	0	3	0	0.0431708	CEPT1_VSHLHIHVF	ENSG00000134255	CEPT1	IASHLHIHV->IVSHLHIHV;IASHLHIHVF->IVSHLHIHVF;ASHLHIHVF->VSHLHIHVF	choline/ethanolamine phosphotransferase 1	TSNAdb_TCGA	Epitope:IASHLHIHV,HLA-B*51:01;1587.36,HLA-C*01:02;9268.34,HLA-C*03:03;370.36,HLA-C*03:04;370.36,HLA-C*06:02;2644.45,HLA-C*07:01;2874.73,HLA-C*08:01;3297.57,Epitope:IASHLHIHVF,HLA-B*35:01;1100.14,HLA-C*03:03;1093.37,HLA-C*03:04;1093.37,Epitope:ASHLHIHVF,HLA-A*24:02;4132.87,HLA-B*35:01;3356.86,HLA-C*01:02;8403.45,HLA-C*03:03;309.24,HLA-C*03:04;309.24,HLA-C*06:02;3971.55,HLA-C*07:01;1521.21,HLA-C*07…	Epitope:IVSHLHIHV,HLA-A*02:01;275.34,HLA-B*51:01;11033.71,HLA-C*06:02;6587.94,HLA-C*08:01;11449.64,Epitope:IVSHLHIHVF,-,Epitope:VSHLHIHVF,HLA-A*24:02;1853.70,HLA-B*35:01;1302.90,HLA-B*51:01;10708.50,HLA-C*01:02;5286.84,HLA-C*03:03;118.65,HLA-C*03:04;118.65,HLA-C*06:02;2820.14,HLA-C*07:01;1097.65,HLA-C*07:02;1214.92,HLA-C*08:01;6632.28,HLA-B*08:01;1225.26
		169	0	3	0	0.0541566	CUL4A_RVLIKSPRGK	ENSG00000139842	CUL4A	RVLIKSPKGK->RVLIKSPRGK;VLIKSPKGK->VLIKSPRGK	cullin 4A	TSNAdb_ICGC	Epitope:RVLIKSPKGK,HLA-A*03:01;52.37,HLA-A*11:01;226.04,Epitope:VLIKSPKGK,HLA-A*03:01;71.42,HLA-A*11:01;608.50	Epitope:RVLIKSPRGK,HLA-A*03:01;34.29,HLA-A*11:01;183.87,Epitope:VLIKSPRGK,HLA-A*03:01;43.49,HLA-A*11:01;396.47
		170	0	3	0	0.0465393	CWC27_SEKGDAADL	ENSG00000153015	CWC27	SEKGDAPDL->SEKGDAADL	CWC27 spliceosome associated cyclophilin	TSNAdb_ICGC	Epitope:SEKGDAPDL,HLA-B*40:01;156.51	Epitope:SEKGDAADL,HLA-B*40:01;172.27
		171	0	3	0	0.0472178	DZIP1L_APAPHPGL	ENSG00000158163	DZIP1L	SAPAPRPGL->SAPAPHPGL;APAPRPGL->APAPHPGL	DAZ interacting zinc finger protein 1 like	TSNAdb_ICGC	Epitope:SAPAPRPGL,HLA-B*07:02;2161.31,HLA-B*51:01;18855.90,HLA-C*01:02;35.24,HLA-C*03:03;234.25,HLA-C*03:04;234.25,HLA-C*04:01;14893.94,HLA-C*06:02;7014.46,HLA-C*07:01;7425.89,HLA-C*08:01;8708.07,Epitope:APAPRPGL,HLA-B*07:02;50.95,HLA-C*01:02;7524.88,HLA-B*08:01;4812.09	Epitope:SAPAPHPGL,HLA-B*07:02;4056.59,HLA-B*51:01;12240.61,HLA-C*01:02;17.81,HLA-C*03:03;74.39,HLA-C*03:04;74.39,HLA-C*04:01;9021.00,HLA-C*06:02;4691.58,HLA-C*07:01;5015.42,HLA-C*07:02;3329.19,HLA-C*08:01;3446.89,Epitope:APAPHPGL,HLA-B*07:02;83.53,HLA-B*51:01;18798.46,HLA-C*01:02;3772.67,HLA-C*04:01;19343.99,HLA-B*08:01;10153.47
		172	0	3	0	0.0453231	EEF1G_CNLITGMFQRLDRLRKNAFASVILF	ENSG00000254772	EEF1G	CNLITGMFQRLDKLRKNAFASVILF->CNLITGMFQRLDRLRKNAFASVILF	eukaryotic translation elongation factor 1 gamma	IEDB	Epitope:CNLITGMFQRLDKLRKNAFASVILF,-	Epitope:CNLITGMFQRLDRLRKNAFASVILF,-
		173	0	3	0	0.0341418	EEF2_MRVMKFSISPVVRVA	ENSG00000167658	EEF2	MRVMKFSVSPVVRVA->MRVMKFSISPVVRVA	eukaryotic translation elongation factor 2	IEDB	Epitope:MRVMKFSVSPVVRVA,-	Epitope:MRVMKFSISPVVRVA,-
		174	0	3	0	0.0394338	F13A1_TYILFNSW	ENSG00000124491	F13A1	TYILFNPW->TYILFNSW	coagulation factor XIII A chain	TSNAdb_ICGC	Epitope:TYILFNPW,HLA-A*24:02;306.44	Epitope:TYILFNSW,HLA-A*24:02;369.87
		175	0	3	0	0.0438688	GIMAP7_KGAYFSDDIY	ENSG00000179144	GIMAP7	EGAYFSDDIY->KGAYFSDDIY;VQCNEGAYF->VQCNKGAYF;KMVQCNEGAY->KMVQCNKGAY	GTPase, IMAP family member 7	TSNAdb_TCGA	Epitope:EGAYFSDDIY,HLA-A*01:01;3567.78,HLA-B*35:01;450.53,Epitope:VQCNEGAYF,HLA-A*24:02;4885.75,Epitope:KMVQCNEGAY,-	Epitope:KGAYFSDDIY,-,Epitope:VQCNKGAYF,HLA-A*24:02;3760.57,Epitope:KMVQCNKGAY,-
		176	0	3	0	0.0388265	KRT10_SGGGGGGYGGGSYGGGSSSGGGYGG	ENSG00000186395	KRT10	SGGGGGGYGGGSSGGGSSSGGGYGG->SGGGGGGYGGGSYGGGSSSGGGYGG	keratin 10	IEDB	Epitope:SGGGGGGYGGGSSGGGSSSGGGYGG,-	Epitope:SGGGGGGYGGGSYGGGSSSGGGYGG,-
		177	0	3	0	0.046695	LSP1_GAEEREELLGPTVQWSVEDEEEAVH	ENSG00000130592	LSP1	GAEEREELLGPTAQWSVEDEEEAVH->GAEEREELLGPTVQWSVEDEEEAVH	lymphocyte specific protein 1	IEDB	Epitope:GAEEREELLGPTAQWSVEDEEEAVH,-	Epitope:GAEEREELLGPTVQWSVEDEEEAVH,-
		178	0	3	0	0.0688144	PANK2_RRNPTQGGL	ENSG00000125779	PANK2	RRNPTLGGL->RRNPTQGGL	pantothenate kinase 2	TSNAdb_ICGC	Epitope:RRNPTLGGL,HLA-C*06:02;737.64,HLA-C*07:01;392.98,HLA-C*07:02;1406.00	Epitope:RRNPTQGGL,HLA-C*06:02;1320.84,HLA-C*07:01;603.32,HLA-C*07:02;2569.81	SNV1,chr20;3889432;T;A,AF=0.0601122;grpmax=amr;AF_XX=0.0613396;AF_XY=0.0588604;AF_afr=0.0606313;AF_amr=0.166831;AF_asj=0.063044;AF_eas=0.119784;AF_fin=0.0785449;AF_mid=0.0817732;AF_nfe=0.0555025;AF_sas=0.0287917;
		179	0	3	0	0.0458119	RBBP8NL_NLRLEGALHL	ENSG00000130701	RBBP8NL	SALAGMQDL->SALAGMQNL;DLRLEGALHL->NLRLEGALHL	RBBP8 N-terminal like	TSNAdb_ICGC	Epitope:SALAGMQDL,HLA-C*01:02;5214.86,HLA-C*03:03;39.89,HLA-C*03:04;39.89,HLA-C*08:01;3348.84,Epitope:DLRLEGALHL,HLA-B*08:01;2577.05	Epitope:SALAGMQNL,HLA-B*51:01;13777.71,HLA-C*01:02;3395.14,HLA-C*03:03;31.24,HLA-C*03:04;31.24,HLA-C*06:02;6294.65,HLA-C*08:01;3475.57,Epitope:NLRLEGALHL,HLA-A*02:01;194.34,HLA-C*06:02;4301.54,HLA-C*07:01;4374.01,HLA-C*07:02;5892.04
		180	0	3	0	0.0410702	RGS18_NLRRQSRSF	ENSG00000150681	RGS18	NLRRRSRSF->NLRRQSRSF	regulator of G protein signaling 18	TSNAdb_TCGA	Epitope:NLRRRSRSF,HLA-B*07:02;941.07,HLA-B*08:01;7.17	Epitope:NLRRQSRSF,HLA-B*07:02;1334.89,HLA-B*08:01;47.86
		181	0	3	0	0.0388166	RPL12_TVKLTIQNRQAQNEVVPSASALIIK	ENSG00000197958	RPL12	TVKLTIQNRQAQIEVVPSASALIIK->TVKLTIQNRQAQNEVVPSASALIIK	ribosomal protein L12	IEDB	Epitope:TVKLTIQNRQAQIEVVPSASALIIK,-	Epitope:TVKLTIQNRQAQNEVVPSASALIIK,-
		182	0	3	0	0.0387351	RPL19_DQAEARRSKTKEGRKRREERLQAKK	ENSG00000108298	RPL19	DQAEARRSKTKEARKRREERLQAKK->DQAEARRSKTKEGRKRREERLQAKK	ribosomal protein L19	IEDB	Epitope:DQAEARRSKTKEARKRREERLQAKK,-	Epitope:DQAEARRSKTKEGRKRREERLQAKK,-
		183	0	3	0	0.0464413	SPARC_TMYIFPVH	ENSG00000113140	SPARC	YNMYIFPV->YTMYIFPV;NMYIFPVH->TMYIFPVH	secreted protein acidic and cysteine rich	IEDB	Epitope:YNMYIFPV,-,Epitope:NMYIFPVH,-	Epitope:YTMYIFPV,-,Epitope:TMYIFPVH,-
		184	0	3	0	0.0440797	UBP1_KMGDMPEISGK	ENSG00000153560	UBP1	KMGDMPEINGK->KMGDMPEISGK;MPEINGKLV->MPEISGKLV	upstream binding protein 1	TSNAdb_ICGC	Epitope:KMGDMPEINGK,HLA-A*03:01;144.28,HLA-A*11:01;426.32,Epitope:MPEINGKLV,HLA-B*07:02;1057.76,HLA-B*35:01;2716.63,HLA-B*51:01;1273.35,HLA-C*04:01;10114.76	Epitope:KMGDMPEISGK,HLA-A*03:01;47.10,HLA-A*11:01;324.88,Epitope:MPEISGKLV,HLA-B*07:02;723.53,HLA-B*35:01;3207.17,HLA-B*51:01;1022.76,HLA-C*04:01;8235.40	SNV1,chr3;33416774;T;C,AF=0.31809;grpmax=amr;AF_XX=0.3189;AF_XY=0.317273;AF_afr=0.533054;AF_amr=0.650719;AF_asj=0.288047;AF_eas=0.546091;AF_fin=0.342328;AF_mid=0.289858;AF_nfe=0.284684;AF_sas=0.368966;
		185	0	3	0	0.0361253	UTRN_AEKLKWLNI	ENSG00000152818	UTRN	AEKLKWLNR->AEKLKWLNI;KLKWLNRTEL->KLKWLNITEL;LKWLNRTEL->LKWLNITEL	utrophin	TSNAdb_TCGA	Epitope:AEKLKWLNR,-,Epitope:KLKWLNRTEL,-,Epitope:LKWLNRTEL,HLA-C*06:02;5762.35	Epitope:AEKLKWLNI,HLA-B*40:01;3428.10,Epitope:KLKWLNITEL,HLA-A*02:01;70.84,Epitope:LKWLNITEL,HLA-C*06:02;4043.79,HLA-C*07:02;2905.66
		186	0	4	0	0.0503989	ATAD2B_ATLIALRRR	ENSG00000119778	ATAD2B	EAALIALRR->EATLIALRR;TEAALIAL->TEATLIAL;ALIALRRRY->TLIALRRRY;AALIALRRR->ATLIALRRR;AALIALRRRY->ATLIALRRRY;KALCTEAAL->KALCTEATL	ATPase family AAA domain containing 2B	TSNAdb_TCGA	Epitope:EAALIALRR,HLA-A*33:03;77.59,Epitope:TEAALIAL,HLA-B*40:01;119.67,Epitope:ALIALRRRY,HLA-A*03:01;824.39,Epitope:AALIALRRR,HLA-A*33:03;989.66,Epitope:AALIALRRRY,-,Epitope:KALCTEAAL,HLA-C*03:03;94.47,HLA-C*03:04;94.47	Epitope:EATLIALRR,HLA-A*33:03;109.56,Epitope:TEATLIAL,HLA-B*40:01;171.85,Epitope:TLIALRRRY,-,Epitope:ATLIALRRR,HLA-A*03:01;2813.89,HLA-A*11:01;361.69,HLA-A*33:03;456.04,Epitope:ATLIALRRRY,-,Epitope:KALCTEATL,HLA-C*03:03;163.35,HLA-C*03:04;163.35,HLA-C*08:01;3764.11
		187	0	4	0	0.0499682	RPL5_RDIICQIAYARIKGDMIVCAAYAHE	ENSG00000122406	RPL5	RDIICQIAYARIEGDMIVCAAYAHE->RDIICQIAYARIKGDMIVCAAYAHE	ribosomal protein L5	IEDB	Epitope:RDIICQIAYARIEGDMIVCAAYAHE,-	Epitope:RDIICQIAYARIKGDMIVCAAYAHE,-
		188	0	4	0	0.0591086	TRIM58_QMALERMRK	ENSG00000162722	TRIM58	QMALELMRK->QMALERMRK	tripartite motif containing 58	TSNAdb_ICGC	Epitope:QMALELMRK,HLA-A*03:01;114.59,HLA-A*11:01;102.59	Epitope:QMALERMRK,HLA-A*03:01;93.51,HLA-A*11:01;162.91
		189	0	5	0	0.0971625	GBP4_QERSFQENM	ENSG00000162654	GBP4	QERSFQEYM->QERSFQENM;SFQEYMAQM->SFQENMAQM	guanylate binding protein 4	TSNAdb_ICGC	Epitope:QERSFQEYM,HLA-B*40:01;305.42,Epitope:SFQEYMAQM,HLA-A*24:02;2968.42,HLA-C*01:02;5168.24,HLA-C*04:01;5213.62,HLA-C*06:02;4019.75,HLA-C*07:01;2791.24,HLA-C*07:02;305.60,HLA-B*08:01;6387.82	Epitope:QERSFQENM,HLA-B*40:01;662.76,Epitope:SFQENMAQM,HLA-A*24:02;3202.42,HLA-C*01:02;5346.72,HLA-C*04:01;5052.95,HLA-C*06:02;5277.69,HLA-C*07:01;3654.91,HLA-C*07:02;470.39
		Table S5b. Discriminative neoepitopes with mean coverage in Colorectal cancer patients twice as compared to the healthy donors or vice-versa. Neoepitopes show here 2-fold differentail expression in healthy donors vs. cancer patients and are found 3 or more individuals of the group they are enriched in.
		No.	cancerCount	healthyCount	cancerMeanExpr	healthyMeanExpr	epitope_ID2	gene_id	HGNC_symbol	neoepitopes	annotation	db_name	wildTypeHLA	neoEpitopeHLA	GeneticAncestry
		1	31	16	0.712985	0.244363	CAVIN2_SEKSSPFKV	ENSG00000168497	CAVIN2	SGKSSPFKV->SEKSSPFKV	caveolae associated protein 2	TSNAdb_ICGC	Epitope:SGKSSPFKV,HLA-C*06:02;6289.54	Epitope:SEKSSPFKV,HLA-B*40:01;1333.07
		2	23	8	0.632185	0.127732	MFSD1_LMIGGVTCI	ENSG00000118855	MFSD1	LMIGGITCI->LMIGGVTCI	major facilitator superfamily domain containing 1	TSNAdb_ICGC	Epitope:LMIGGITCI,HLA-A*02:01;18.37	Epitope:LMIGGVTCI,HLA-A*02:01;25.76
		3	21	10	0.499166	0.146306	PPBP_NQVKVIATL	ENSG00000163736	PPBP	NQVEVIATL->NQVKVIATL;QVEVIATLK->QVKVIATLK;QVEVIATL->QVKVIATL	pro-platelet basic protein	TSNAdb_TCGA	Epitope:NQVEVIATL,HLA-A*02:01;181.68,HLA-B*35:01;4180.14,HLA-B*40:01;618.55,HLA-B*51:01;17200.78,HLA-C*01:02;8500.29,HLA-C*03:03;593.16,HLA-C*03:04;593.16,HLA-C*04:01;18621.32,HLA-C*06:02;3950.68,HLA-C*07:01;5973.04,HLA-C*07:02;2421.24,HLA-C*08:01;4862.65,HLA-B*08:01;9497.15,Epitope:QVEVIATLK,HLA-A*03:01;1371.47,HLA-A*11:01;130.62,Epitope:QVEVIATL,-	Epitope:NQVKVIATL,HLA-A*02:01;1016.05,HLA-B*40:01;1192.38,HLA-C*03:03;1263.74,HLA-C*03:04;1263.74,HLA-C*06:02;6032.54,HLA-C*07:01;8044.73,HLA-C*07:02;4563.61,HLA-C*08:01;10367.05,HLA-B*08:01;5385.10,Epitope:QVKVIATLK,HLA-A*03:01;227.74,HLA-A*11:01;144.36,HLA-A*33:03;687.07,Epitope:QVKVIATL,HLA-B*08:01;2530.19	SNV1,chr4;73987524;C;T,AF=8.21127e-06;grpmax=afr;AF_XX=2.72296e-06;AF_XY=1.37569e-05;AF_afr=0.000149405;AF_amr=0;AF_asj=0;AF_eas=0;AF_fin=0;AF_mid=0;AF_nfe=5.39738e-06;AF_sas=0;
		4	20	6	0.38673	0.0816406	WDR7_ALSLIATTR	ENSG00000091157	WDR7	IATARPPAF->IATTRPPAF;ALSLIATAR->ALSLIATTR;ARPPAFITTI->TRPPAFITTI	WD repeat domain 7	TSNAdb_ICGC	Epitope:IATARPPAF,HLA-B*07:02;4224.29,HLA-B*35:01;246.50,HLA-B*51:01;6638.31,HLA-C*01:02;4379.93,HLA-C*03:03;37.22,HLA-C*03:04;37.22,HLA-C*04:01;13933.62,HLA-C*06:02;5673.88,HLA-C*07:01;1949.06,HLA-C*07:02;2111.25,HLA-C*08:01;3985.07,HLA-B*08:01;2617.55,Epitope:ALSLIATAR,HLA-A*03:01;986.78,HLA-A*11:01;1155.90,HLA-A*33:03;420.60,Epitope:ARPPAFITTI,HLA-B*51:01;7272.19,HLA-C*06:02;590.11,HLA-C*07:01…	Epitope:IATTRPPAF,HLA-B*07:02;5424.46,HLA-B*35:01;435.59,HLA-B*51:01;7806.95,HLA-C*01:02;4937.08,HLA-C*03:03;50.43,HLA-C*03:04;50.43,HLA-C*04:01;14695.93,HLA-C*06:02;6138.34,HLA-C*07:01;2314.13,HLA-C*07:02;2238.11,HLA-C*08:01;4527.86,HLA-B*08:01;2573.71,Epitope:ALSLIATTR,HLA-A*03:01;888.81,HLA-A*11:01;824.71,HLA-A*33:03;616.98,Epitope:TRPPAFITTI,HLA-B*51:01;2619.42,HLA-C*06:02;315.42,HLA-C*07:01;…
		5	19	14	0.461953	0.196147	CAPN2_GSHERAIKY	ENSG00000162909	CAPN2	GSHDRAIKY->GSHERAIKY	calpain 2	TSNAdb_ICGC	Epitope:GSHDRAIKY,HLA-A*01:01;2886.26,HLA-A*03:01;4042.26,HLA-A*11:01;1511.01,HLA-B*35:01;10209.87,HLA-C*06:02;6675.69,HLA-C*07:01;1822.68,HLA-C*07:02;6280.70	Epitope:GSHERAIKY,HLA-A*01:01;3963.61,HLA-A*03:01;4256.82,HLA-A*11:01;2027.26,HLA-B*35:01;9371.80,HLA-C*06:02;7563.33,HLA-C*07:01;2503.37,HLA-C*07:02;7185.30
		6	16	8	0.284103	0.10856	SENP6_NPHYHENAGI	ENSG00000112701	SENP6	NPHYHENAVI->NPHYHENAGI	SUMO specific peptidase 6	IEDB	Epitope:NPHYHENAVI,HLA-B*07:02;419.39,HLA-B*51:01;3086.92	Epitope:NPHYHENAGI,-
		7	15	3	0.405899	0.0394338	F13A1_TYILFNSW	ENSG00000124491	F13A1	TYILFNPW->TYILFNSW	coagulation factor XIII A chain	TSNAdb_ICGC	Epitope:TYILFNPW,HLA-A*24:02;306.44	Epitope:TYILFNSW,HLA-A*24:02;369.87
		8	15	6	0.286105	0.0879	SENP2_GLGEEQNHGV	ENSG00000163904	SENP2	GWGEEQNHGV->GLGEEQNHGV	SUMO specific peptidase 2	IEDB	Epitope:GWGEEQNHGV,-	Epitope:GLGEEQNHGV,HLA-A*02:01;500.42	SNV1,chr3;185611692;G;T,AF=4.10782e-06;grpmax=amr;AF_XX=4.08752e-06;AF_XY=4.12833e-06;AF_afr=5.9755e-05;AF_amr=8.94975e-05;AF_asj=0;AF_eas=0;AF_fin=0;AF_mid=0;AF_nfe=0;AF_sas=0;
		9	14	2	0.340188	0.0210548	CAVIN2_SLEKTLHTV	ENSG00000168497	CAVIN2	SLEETLHTV->SLEKTLHTV	caveolae associated protein 2	TSNAdb_ICGC	Epitope:SLEETLHTV,HLA-A*02:01;11.94,HLA-C*01:02;8662.03,HLA-C*04:01;8878.65,HLA-C*08:01;9760.09	Epitope:SLEKTLHTV,HLA-A*02:01;58.66,HLA-C*01:02;11962.13,HLA-C*04:01;14727.61,HLA-C*08:01;18041.62
		10	12	2	0.220935	0.0198315	MYH9_KLAKENKLL	ENSG00000100345	MYH9	KLAKEKKLL->KLAKENKLL	myosin heavy chain 9	TSNAdb_TCGA	Epitope:KLAKEKKLL,HLA-A*02:01;4670.31	Epitope:KLAKENKLL,HLA-A*02:01;904.40
		11	11	0	0.275504	0	F13A1_QTSRNPETDTY	ENSG00000124491	F13A1	RTSRNPETDTY->QTSRNPETDTY;TPYGVLRTS->TPYGVLQTS	coagulation factor XIII A chain	TSNAdb_TCGA	Epitope:RTSRNPETDTY,HLA-A*01:01;1274.99,HLA-C*07:01;12126.72,HLA-C*07:02;13904.55,Epitope:TPYGVLRTS,HLA-B*07:02;1434.52,HLA-B*35:01;3728.97,HLA-B*51:01;10926.90	Epitope:QTSRNPETDTY,HLA-A*01:01;885.26,HLA-C*07:01;19009.94,HLA-C*07:02;19358.03,Epitope:TPYGVLQTS,HLA-B*07:02;2655.77,HLA-B*35:01;2050.76,HLA-B*51:01;9724.46
		12	11	4	0.260006	0.0591086	TRIM58_QMALERMRK	ENSG00000162722	TRIM58	QMALELMRK->QMALERMRK	tripartite motif containing 58	TSNAdb_ICGC	Epitope:QMALELMRK,HLA-A*03:01;114.59,HLA-A*11:01;102.59	Epitope:QMALERMRK,HLA-A*03:01;93.51,HLA-A*11:01;162.91
		13	11	8	0.30513	0.131446	SPCS1_QTLALTVLK	ENSG00000114902	SPCS1	QTLPLTVLK->QTLALTVLK	signal peptidase complex subunit 1	TSNAdb_ICGC	Epitope:QTLPLTVLK,HLA-A*03:01;101.18,HLA-A*11:01;8.67,HLA-A*33:03;719.68	Epitope:QTLALTVLK,HLA-A*03:01;82.09,HLA-A*11:01;8.01,HLA-A*33:03;720.22
		14	10	4	0.177526	0.0503989	ATAD2B_ATLIALRRR	ENSG00000119778	ATAD2B	EAALIALRR->EATLIALRR;TEAALIAL->TEATLIAL;ALIALRRRY->TLIALRRRY;AALIALRRR->ATLIALRRR;AALIALRRRY->ATLIALRRRY;KALCTEAAL->KALCTEATL	ATPase family AAA domain containing 2B	TSNAdb_TCGA	Epitope:EAALIALRR,HLA-A*33:03;77.59,Epitope:TEAALIAL,HLA-B*40:01;119.67,Epitope:ALIALRRRY,HLA-A*03:01;824.39,Epitope:AALIALRRR,HLA-A*33:03;989.66,Epitope:AALIALRRRY,-,Epitope:KALCTEAAL,HLA-C*03:03;94.47,HLA-C*03:04;94.47	Epitope:EATLIALRR,HLA-A*33:03;109.56,Epitope:TEATLIAL,HLA-B*40:01;171.85,Epitope:TLIALRRRY,-,Epitope:ATLIALRRR,HLA-A*03:01;2813.89,HLA-A*11:01;361.69,HLA-A*33:03;456.04,Epitope:ATLIALRRRY,-,Epitope:KALCTEATL,HLA-C*03:03;163.35,HLA-C*03:04;163.35,HLA-C*08:01;3764.11
		15	8	5	0.141842	0.0633825	CD68_STATHSPSTTSHGNA	ENSG00000129226	CD68	STATHSPATTSHGNA->STATHSPSTTSHGNA	CD68 molecule	IEDB	Epitope:STATHSPATTSHGNA,-	Epitope:STATHSPSTTSHGNA,-
		16	7	1	0.175877	0.0112632	ANGPT1_GVLLKGEKR	ENSG00000154188	ANGPT1	GVLLKGGKR->GVLLKGEKR	angiopoietin 1	TSNAdb_TCGA	Epitope:GVLLKGGKR,-	Epitope:GVLLKGEKR,HLA-A*33:03;1938.04
		17	7	2	0.120383	0.0253687	CCND3_TPTDVTARHL	ENSG00000112576	CCND3	TPTDVTAIHL->TPTDVTARHL	cyclin D3	IEDB	Epitope:TPTDVTAIHL,HLA-B*07:02;739.99,HLA-B*35:01;1941.27,HLA-B*51:01;9352.56,HLA-C*04:01;14300.95	Epitope:TPTDVTARHL,HLA-B*07:02;787.92,HLA-B*35:01;5431.74,HLA-B*51:01;12024.93,HLA-C*04:01;15364.19
		18	7	3	0.122013	0.0381625	DDX18_FTFLKKNQK	ENSG00000088205	DDX18	NRKKKLMVF->NQKKKLMVF;FTFLKKNRK->FTFLKKNQK;FTFLKKNRKK->FTFLKKNQKK;RKKKLMVFF->QKKKLMVFF	DEAD-box helicase 18	TSNAdb_TCGA;TSNAdb_ICGC	Epitope:NRKKKLMVF,HLA-C*06:02;489.30,HLA-C*07:01;325.54,HLA-C*07:02;636.53,HLA-B*08:01;188.40,Epitope:FTFLKKNRK,HLA-A*03:01;318.68,HLA-A*11:01;122.34,HLA-A*33:03;278.66,Epitope:FTFLKKNRKK,HLA-A*03:01;611.64,HLA-A*11:01;526.75,Epitope:RKKKLMVFF,HLA-C*06:02;8413.82,HLA-C*07:01;5613.07,HLA-C*07:02;5793.05	Epitope:NQKKKLMVF,HLA-A*24:02;6191.77,HLA-C*06:02;7092.30,HLA-C*07:01;4759.64,HLA-C*07:02;3081.61,HLA-B*08:01;75.89,Epitope:FTFLKKNQK,HLA-A*03:01;298.55,HLA-A*11:01;91.59,HLA-A*33:03;230.69,Epitope:FTFLKKNQKK,HLA-A*03:01;644.56,HLA-A*11:01;245.21,Epitope:QKKKLMVFF,-	SNV1,chr2;117825004;G;A,AF=1.36854e-05;grpmax=eas;AF_XX=9.53216e-06;AF_XY=1.78804e-05;AF_afr=2.99043e-05;AF_amr=0;AF_asj=0;AF_eas=0.000252003;AF_fin=0;AF_mid=0.000173491;AF_nfe=3.59814e-06;AF_sas=2.31938e-05;
		19	6	1	0.149058	0.0177419	CXCL5_ASLKNGKKI	ENSG00000163735	CXCL5	ASLKNGKEI->ASLKNGKKI	C-X-C motif chemokine ligand 5	TSNAdb_TCGA	Epitope:ASLKNGKEI,HLA-C*03:03;3622.04,HLA-C*03:04;3622.04	Epitope:ASLKNGKKI,-
		20	6	1	0.192506	0.0152774	MYH9_KMIQLQEEL	ENSG00000100345	MYH9	EMIQLQEEL->KMIQLQEEL;KSMEAEMIQL->KSMEAKMIQL;MEAEMIQL->MEAKMIQL;SMEAEMIQL->SMEAKMIQL	myosin heavy chain 9	IEDB;TSNAdb_TCGA	Epitope:EMIQLQEEL,HLA-A*02:01;3511.52,HLA-C*08:01;20581.89,HLA-B*08:01;6295.47,Epitope:KSMEAEMIQL,-,Epitope:MEAEMIQL,HLA-B*40:01;106.51,Epitope:SMEAEMIQL,HLA-A*02:01;344.60,HLA-C*01:02;8754.08,HLA-C*04:01;12526.53,HLA-C*08:01;10491.97	Epitope:KMIQLQEEL,HLA-A*02:01;48.35,HLA-A*24:02;7378.39,HLA-C*01:02;5832.79,HLA-C*03:03;2296.37,HLA-C*03:04;2296.37,HLA-C*04:01;19426.63,HLA-C*08:01;13333.06,Epitope:KSMEAKMIQL,-,Epitope:MEAKMIQL,HLA-B*40:01;199.68,Epitope:SMEAKMIQL,HLA-A*02:01;579.03,HLA-C*01:02;4785.71,HLA-C*03:03;6042.66,HLA-C*03:04;6042.66,HLA-C*04:01;10733.55,HLA-C*08:01;12990.72,HLA-B*08:01;1297.07
		21	6	3	0.227877	0.0410702	RGS18_NLRRQSRSF	ENSG00000150681	RGS18	NLRRRSRSF->NLRRQSRSF	regulator of G protein signaling 18	TSNAdb_TCGA	Epitope:NLRRRSRSF,HLA-B*07:02;941.07,HLA-B*08:01;7.17	Epitope:NLRRQSRSF,HLA-B*07:02;1334.89,HLA-B*08:01;47.86
		22	6	3	0.167044	0.0356476	RSU1_ALYLSDNDFEILTPDIGKLTKLQIL	ENSG00000148484	RSU1	ALYLSDNDFEILPPDIGKLTKLQIL->ALYLSDNDFEILTPDIGKLTKLQIL	Ras suppressor protein 1	IEDB	Epitope:ALYLSDNDFEILPPDIGKLTKLQIL,-	Epitope:ALYLSDNDFEILTPDIGKLTKLQIL,-
		23	6	5	0.147889	0.0614588	CD68_VTVHPTSKSTATSQG	ENSG00000129226	CD68	VTVHPTSNSTATSQG->VTVHPTSKSTATSQG	CD68 molecule	IEDB	Epitope:VTVHPTSNSTATSQG,-	Epitope:VTVHPTSKSTATSQG,-
		24	5	0	0.107813	0	F13A1_KETLQNVW	ENSG00000124491	F13A1	TLRNVWVHL->TLQNVWVHL;NPLKETLRNVW->NPLKETLQNVW;NPLKETLRNV->NPLKETLQNV;PLKETLRNV->PLKETLQNV;KETLRNVWV->KETLQNVWV;KETLRNVW->KETLQNVW	coagulation factor XIII A chain	TSNAdb_TCGA;TSNAdb_ICGC	Epitope:TLRNVWVHL,HLA-A*02:01;872.98,HLA-B*07:02;2507.22,HLA-B*08:01;868.34,Epitope:NPLKETLRNVW,HLA-B*35:01;8022.99,Epitope:NPLKETLRNV,HLA-B*51:01;4037.75,Epitope:PLKETLRNV,-,Epitope:KETLRNVWV,HLA-B*40:01;1192.14,Epitope:KETLRNVW,-	Epitope:TLQNVWVHL,HLA-A*02:01;135.12,HLA-A*24:02;5889.42,HLA-C*01:02;12109.02,HLA-C*04:01;14068.45,Epitope:NPLKETLQNVW,HLA-B*35:01;7662.17,Epitope:NPLKETLQNV,HLA-B*51:01;3947.56,Epitope:PLKETLQNV,HLA-A*02:01;3815.82,Epitope:KETLQNVWV,HLA-B*40:01;426.86,Epitope:KETLQNVW,-
		25	5	0	0.111434	0	TLN1_AVSPKSFTL	ENSG00000137076	TLN1	AASPKSFTL->AVSPKSFTL;KRWAASPKSF->KRWAVSPKSF;RWAASPKSF->RWAVSPKSF	talin 1	TSNAdb_TCGA	Epitope:AASPKSFTL,HLA-A*02:01;7621.66,HLA-A*24:02;13828.63,HLA-B*07:02;1659.92,HLA-B*35:01;6140.00,HLA-B*51:01;15230.30,HLA-C*01:02;1003.15,HLA-C*03:03;18.35,HLA-C*03:04;18.35,HLA-C*04:01;12729.01,HLA-C*06:02;3164.91,HLA-C*07:01;1367.46,HLA-C*07:02;2667.55,HLA-C*08:01;1027.27,HLA-B*08:01;2168.06,Epitope:KRWAASPKSF,HLA-A*24:02;1688.59,HLA-C*06:02;5777.58,HLA-C*07:01;2236.32,HLA-C*07:02;3216.49,Epi…	Epitope:AVSPKSFTL,HLA-A*02:01;1315.22,HLA-A*24:02;8620.04,HLA-B*07:02;1853.36,HLA-C*01:02;1783.23,HLA-C*03:03;280.80,HLA-C*03:04;280.80,HLA-C*04:01;14874.78,HLA-C*06:02;5487.74,HLA-C*07:01;2604.47,HLA-C*07:02;3468.47,HLA-C*08:01;5585.86,HLA-B*08:01;3101.02,Epitope:KRWAVSPKSF,HLA-A*24:02;1954.35,HLA-C*06:02;5593.84,HLA-C*07:01;2201.63,HLA-C*07:02;3289.94,Epitope:RWAVSPKSF,HLA-A*24:02;157.25,HLA-C*…
		26	5	0	0.10545	0	TUBA1B_VISAEKAYHEQLTVAEITNACFEPA	ENSG00000123416	TUBA1B	VISAEKAYHEQLSVAEITNACFEPA->VISAEKAYHEQLTVAEITNACFEPA	tubulin alpha 1b	IEDB	Epitope:VISAEKAYHEQLSVAEITNACFEPA,-	Epitope:VISAEKAYHEQLTVAEITNACFEPA,-
		27	5	1	0.122025	0.0131811	CALM2_EVDADGNDTI	ENSG00000143933	CALM2	EVDADGNGTI->EVDADGNDTI;GTIDFPEFL->DTIDFPEFL;NGTIDFPEFL->NDTIDFPEFL	calmodulin 2	TSNAdb_TCGA	Epitope:EVDADGNGTI,-,Epitope:GTIDFPEFL,HLA-A*02:01;235.85,HLA-C*01:02;9081.52,HLA-C*03:03;1720.87,HLA-C*03:04;1720.87,HLA-C*06:02;4154.98,HLA-C*07:01;3159.23,HLA-C*07:02;6836.80,HLA-C*08:01;5902.06,Epitope:NGTIDFPEFL,-	Epitope:EVDADGNDTI,-,Epitope:DTIDFPEFL,HLA-B*51:01;11084.31,HLA-C*06:02;7689.74,HLA-C*08:01;15707.59,Epitope:NDTIDFPEFL,-
		28	5	3	0.118703	0.0464413	SPARC_TMYIFPVH	ENSG00000113140	SPARC	YNMYIFPV->YTMYIFPV;NMYIFPVH->TMYIFPVH	secreted protein acidic and cysteine rich	IEDB	Epitope:YNMYIFPV,-,Epitope:NMYIFPVH,-	Epitope:YTMYIFPV,-,Epitope:TMYIFPVH,-
		29	5	12	0.0836273	0.189474	RPL5_ADYMHYLM	ENSG00000122406	RPL5	QNVADYMRYL->QNVADYMHYL;QNVADYMRY->QNVADYMHY;VADYMRYLM->VADYMHYLM;VADYMRYL->VADYMHYL;ADYMRYLM->ADYMHYLM;NVADYMRYLM->NVADYMHYLM;NVADYMRYL->NVADYMHYL;NVADYMRY->NVADYMHY;GQNVADYMRYL->GQNVADYMHYL;GQNVADYMRY->GQNVADYMHY	ribosomal protein L5	TSNAdb_TCGA	Epitope:QNVADYMRYL,-,Epitope:QNVADYMRY,HLA-A*01:01;8715.89,Epitope:VADYMRYLM,HLA-A*01:01;915.32,HLA-C*01:02;3189.21,HLA-C*03:03;92.91,HLA-C*03:04;92.91,HLA-C*04:01;1978.27,HLA-C*08:01;104.69,Epitope:VADYMRYL,HLA-C*01:02;6557.93,HLA-C*03:03;1047.12,HLA-C*03:04;1047.12,HLA-C*04:01;5401.26,HLA-C*06:02;7470.86,HLA-C*08:01;1399.11,Epitope:ADYMRYLM,-,Epitope:NVADYMRYLM,-,Epitope:NVADYMRYL,HLA-A*02:01;3…	Epitope:QNVADYMHYL,-,Epitope:QNVADYMHY,HLA-A*01:01;11328.87,Epitope:VADYMHYLM,HLA-A*01:01;351.23,HLA-B*35:01;252.63,HLA-B*51:01;6964.55,HLA-C*01:02;2486.20,HLA-C*03:03;79.09,HLA-C*03:04;79.09,HLA-C*04:01;937.63,HLA-C*07:01;1955.20,HLA-C*07:02;1863.13,HLA-C*08:01;35.59,Epitope:VADYMHYL,HLA-B*51:01;12193.16,HLA-C*01:02;6297.65,HLA-C*03:03;821.74,HLA-C*03:04;821.74,HLA-C*04:01;2817.15,HLA-C*08:01;37…
		30	4	0	0.0929251	0	CCZ1_MDESLNIVKY	ENSG00000122674	CCZ1	NRMEESLNI->NRMDESLNI;RMEESLNIVK->RMDESLNIVK;RMEESLNIVKY->RMDESLNIVKY;RMEESLNIV->RMDESLNIV;MEESLNIVKY->MDESLNIVKY	CCZ1 homolog, vacuolar protein trafficking and biogenesis associated	TSNAdb_ICGC	Epitope:NRMEESLNI,HLA-C*06:02;223.51,HLA-C*07:01;880.37,HLA-C*07:02;1839.60,Epitope:RMEESLNIVK,HLA-A*03:01;122.11,HLA-A*11:01;255.68,Epitope:RMEESLNIVKY,HLA-A*01:01;6127.19,Epitope:RMEESLNIV,HLA-A*02:01;172.00,Epitope:MEESLNIVKY,HLA-A*01:01;6185.48	Epitope:NRMDESLNI,HLA-C*06:02;173.36,HLA-C*07:01;650.50,HLA-C*07:02;1514.59,Epitope:RMDESLNIVK,HLA-A*03:01;78.66,HLA-A*11:01;125.05,Epitope:RMDESLNIVKY,HLA-A*01:01;1560.66,Epitope:RMDESLNIV,HLA-A*02:01;18.85,HLA-C*01:02;6853.76,HLA-C*04:01;3730.22,HLA-C*08:01;4777.33,Epitope:MDESLNIVKY,HLA-A*01:01;3660.53
		31	4	0	0.0973882	0	CENPU_SARRSKNTL	ENSG00000151725	CENPU	RPRPHRSEGA->RPRPHRSESA;RPRPHRSEG->RPRPHRSES;GARRSKNTL->SARRSKNTL	centromere protein U	TSNAdb_ICGC	Epitope:RPRPHRSEGA,HLA-B*07:02;11.57,Epitope:RPRPHRSEG,HLA-B*07:02;15.70,Epitope:GARRSKNTL,HLA-B*07:02;366.97,HLA-C*03:03;6024.32,HLA-C*03:04;6024.32,HLA-B*08:01;2740.52	Epitope:RPRPHRSESA,HLA-B*07:02;7.82,Epitope:RPRPHRSES,HLA-B*07:02;13.21,Epitope:SARRSKNTL,HLA-B*07:02;66.71,HLA-C*01:02;4187.47,HLA-C*03:03;659.00,HLA-C*03:04;659.00,HLA-C*06:02;8635.08,HLA-C*08:01;17336.99,HLA-B*08:01;396.06
		32	4	0	0.0751011	0	MAX_DKRAHRNAL	ENSG00000125952	MAX	SAADKRAHH->SAADKRAHR;RAHHNALER->RAHRNALER;DKRAHHNAL->DKRAHRNAL	MYC associated factor X	TSNAdb_TCGA	Epitope:SAADKRAHH,-,Epitope:RAHHNALER,HLA-A*03:01;2732.90,HLA-A*11:01;990.82,HLA-A*33:03;1820.33,Epitope:DKRAHHNAL,HLA-B*08:01;81.29	Epitope:SAADKRAHR,HLA-A*11:01;2522.65,HLA-A*33:03;48.81,Epitope:RAHRNALER,HLA-A*03:01;2964.21,HLA-A*11:01;1313.87,Epitope:DKRAHRNAL,HLA-B*08:01;119.77
		33	4	0	0.0894317	0	MYH9_AMKAQFERDLQGQDEQSEEKKKQLV	ENSG00000100345	MYH9	AMKAQFERDLQGRDEQSEEKKKQLV->AMKAQFERDLQGQDEQSEEKKKQLV	myosin heavy chain 9	IEDB	Epitope:AMKAQFERDLQGRDEQSEEKKKQLV,-	Epitope:AMKAQFERDLQGQDEQSEEKKKQLV,-	SNV1,chr22;36288770;C;T,AF=0.000839017;grpmax=nfe;AF_XX=0.000807009;AF_XY=0.000871335;AF_afr=0.000179211;AF_amr=0.00015653;AF_asj=0.0324839;AF_eas=5.03778e-05;AF_fin=2.03079e-05;AF_mid=0;AF_nfe=0.000180758;AF_sas=0;
		34	4	0	0.0681391	0	WDR44_VSKKIIESIIEERQKVLQLEDDSLD	ENSG00000131725	WDR44	VSKKIIESIIEESQKVLQLEDDSLD->VSKKIIESIIEERQKVLQLEDDSLD	WD repeat domain 44	IEDB	Epitope:VSKKIIESIIEESQKVLQLEDDSLD,-	Epitope:VSKKIIESIIEERQKVLQLEDDSLD,-
		35	4	1	0.0907161	0.0116937	MYL12A_NRDGFIDKEDLHGMLASLGKNPTDE	ENSG00000101608	MYL12A	NRDGFIDKEDLHDMLASLGKNPTDE->NRDGFIDKEDLHGMLASLGKNPTDE	myosin light chain 12A	IEDB	Epitope:NRDGFIDKEDLHDMLASLGKNPTDE,-	Epitope:NRDGFIDKEDLHGMLASLGKNPTDE,-
		36	4	1	0.106631	0.0131811	POMP_DILNDPSQSK	ENSG00000132963	POMP	DILNDPSQSE->DILNDPSQSK;ILNDPSQSEV->ILNDPSQSKV;ILNDPSQSE->ILNDPSQSK;EVMGEPHLM->KVMGEPHLM;EVMGEPHLMV->KVMGEPHLMV	proteasome maturation protein	TSNAdb_TCGA;TSNAdb_ICGC	Epitope:DILNDPSQSE,-,Epitope:ILNDPSQSEV,HLA-A*02:01;98.63,HLA-C*04:01;10048.11,HLA-C*08:01;14708.49,Epitope:ILNDPSQSE,-,Epitope:EVMGEPHLM,HLA-B*35:01;941.81,HLA-C*03:03;5342.27,HLA-C*03:04;5342.27,HLA-C*06:02;11928.27,HLA-C*07:01;9482.17,HLA-C*08:01;19749.20,Epitope:EVMGEPHLMV,-	Epitope:DILNDPSQSK,HLA-A*03:01;907.97,HLA-A*11:01;2709.47,Epitope:ILNDPSQSKV,HLA-A*02:01;220.18,HLA-A*03:01;2165.22,HLA-C*04:01;12865.68,Epitope:ILNDPSQSK,HLA-A*03:01;45.82,HLA-A*11:01;100.14,Epitope:KVMGEPHLM,HLA-A*02:01;757.14,HLA-A*24:02;5042.30,HLA-B*35:01;5438.21,HLA-C*01:02;8910.02,HLA-C*03:03;615.32,HLA-C*03:04;615.32,HLA-C*04:01;13825.49,HLA-C*06:02;4744.37,HLA-C*07:01;2939.24,HLA-C*07:02…
		37	4	1	0.101143	0.011369	RAB27B_KQMEQCVEK	ENSG00000041353	RAB27B	LLDLIMKRM->LLDLIMKQM;TLLDLIMKRM->TLLDLIMKQM;KRMEQCVEK->KQMEQCVEK	RAB27B, member RAS oncogene family	TSNAdb_TCGA;TSNAdb_ICGC	Epitope:LLDLIMKRM,HLA-A*02:01;2663.28,HLA-C*04:01;11397.36,HLA-C*08:01;12229.89,Epitope:TLLDLIMKRM,HLA-A*02:01;153.65,Epitope:KRMEQCVEK,HLA-C*07:01;8769.24	Epitope:LLDLIMKQM,HLA-A*02:01;1410.66,HLA-C*04:01;11161.34,HLA-C*08:01;8195.57,Epitope:TLLDLIMKQM,HLA-A*02:01;90.67,Epitope:KQMEQCVEK,HLA-A*03:01;344.28,HLA-A*11:01;76.81	SNV1,chr18;54889307;G;A,AF=1.23187e-05;grpmax=afr;AF_XX=9.53278e-06;AF_XY=1.51331e-05;AF_afr=2.99133e-05;AF_amr=0;AF_asj=0;AF_eas=0;AF_fin=0;AF_mid=0;AF_nfe=1.43948e-05;AF_sas=1.15993e-05;
		38	4	2	0.0792535	0.0260934	CAVIN2_EENKIPASV	ENSG00000168497	CAVIN2	EENEIPASV->EENKIPASV;EIPASVFVK->KIPASVFVK	caveolae associated protein 2	TSNAdb_ICGC	Epitope:EENEIPASV,HLA-B*40:01;826.37,Epitope:EIPASVFVK,HLA-A*11:01;518.92	Epitope:EENKIPASV,HLA-B*40:01;1273.12,Epitope:KIPASVFVK,HLA-A*03:01;69.75,HLA-A*11:01;27.12
		39	4	2	0.0599658	0.0238287	TBCK_FDRLLKAYPYKKKQIWKEARVDIPP	ENSG00000145348	TBCK	FDRLLKAYPYKKNQIWKEARVDIPP->FDRLLKAYPYKKKQIWKEARVDIPP	TBC1 domain containing kinase	IEDB	Epitope:FDRLLKAYPYKKNQIWKEARVDIPP,-	Epitope:FDRLLKAYPYKKKQIWKEARVDIPP,-
		40	4	2	0.0940083	0.0302124	UQCRB_EEEKFYLEP	ENSG00000156467	UQCRB	EEENFYLEP->EEEKFYLEP	ubiquinol-cytochrome c reductase binding protein	IEDB	Epitope:EEENFYLEP,-	Epitope:EEEKFYLEP,-
		41	3	0	0.0566154	0	FRMD4B_AKISSARSL	ENSG00000114541	FRMD4B	AKIPSARSL->AKISSARSL	FERM domain containing 4B	TSNAdb_TCGA	Epitope:AKIPSARSL,HLA-B*40:01;9620.02,HLA-C*03:03;2556.67,HLA-C*03:04;2556.67,HLA-C*06:02;1776.13,HLA-C*07:01;2709.15,HLA-C*07:02;2789.25	Epitope:AKISSARSL,HLA-B*40:01;8949.35,HLA-C*06:02;2600.97,HLA-C*07:01;3124.69,HLA-C*07:02;3613.70
		42	3	0	0.0711868	0	MBOAT2_AVRCMPSLLEY	ENSG00000143797	MBOAT2	RRMPSLLEY->RCMPSLLEY;VRRMPSLLEY->VRCMPSLLEY;AVRRMPSLLEY->AVRCMPSLLEY	membrane bound O-acyltransferase domain containing 2	TSNAdb_TCGA	Epitope:RRMPSLLEY,HLA-A*01:01;17447.08,HLA-A*03:01;6980.99,HLA-C*04:01;12843.00,HLA-C*06:02;196.19,HLA-C*07:01;36.29,HLA-C*07:02;36.80,Epitope:VRRMPSLLEY,HLA-C*06:02;1563.72,HLA-C*07:01;485.55,HLA-C*07:02;353.14,Epitope:AVRRMPSLLEY,HLA-A*01:01;7960.65,HLA-A*03:01;733.31,HLA-A*11:01;92.61,HLA-C*06:02;7870.22,HLA-C*07:01;2488.41,HLA-C*07:02;1996.76	Epitope:RCMPSLLEY,HLA-A*01:01;6534.55,HLA-A*03:01;1435.72,HLA-A*11:01;1396.06,HLA-B*35:01;713.26,HLA-C*07:01;3794.62,HLA-C*07:02;4444.42,Epitope:VRCMPSLLEY,HLA-A*01:01;8582.73,HLA-C*06:02;1874.31,HLA-C*07:01;530.66,HLA-C*07:02;378.63,Epitope:AVRCMPSLLEY,HLA-A*01:01;6898.40,HLA-A*03:01;726.40,HLA-A*11:01;92.61
		43	3	0	0.0548908	0	MYH9_ELDDTRTSR	ENSG00000100345	MYH9	ELDDTRASR->ELDDTRTSR;RELDDTRAS->RELDDTRTS;TRASREEIL->TRTSREEIL	myosin heavy chain 9	TSNAdb_TCGA	Epitope:ELDDTRASR,HLA-A*33:03;202.85,Epitope:RELDDTRAS,HLA-B*40:01;6258.25,Epitope:TRASREEIL,HLA-C*06:02;950.67,HLA-C*07:01;759.51,HLA-C*07:02;1732.12	Epitope:ELDDTRTSR,HLA-A*33:03;346.21,Epitope:RELDDTRTS,HLA-B*40:01;7517.23,Epitope:TRTSREEIL,HLA-C*06:02;1879.69,HLA-C*07:01;1269.70,HLA-C*07:02;2668.27	SNV1,chr22;36286804;C;T,AF=4.11068e-06;grpmax=afr;AF_XX=2.727e-06;AF_XY=5.50808e-06;AF_afr=2.98686e-05;AF_amr=0;AF_asj=0;AF_eas=2.51889e-05;AF_fin=0;AF_mid=0;AF_nfe=3.59715e-06;AF_sas=0;
		44	3	0	0.0520852	0	RHOA_KVDGKQVEL	ENSG00000067560	RHOA	IEVDGKQVEL->IKVDGKQVEL;YVADIEVDGK->YVADIKVDGK;EVDGKQVEL->KVDGKQVEL	ras homolog family member A	TSNAdb_TCGA	Epitope:IEVDGKQVEL,HLA-B*40:01;48.04,HLA-C*01:02;16157.14,HLA-C*03:03;11850.95,HLA-C*03:04;11850.95,HLA-C*04:01;14386.62,HLA-C*08:01;11120.83,Epitope:YVADIEVDGK,HLA-A*03:01;2024.70,HLA-A*11:01;216.92,Epitope:EVDGKQVEL,HLA-A*01:01;12733.83,HLA-B*07:02;17841.66,HLA-B*35:01;13815.78,HLA-C*01:02;15054.50,HLA-C*03:03;7460.03,HLA-C*03:04;7460.03,HLA-C*04:01;10124.94,HLA-C*07:01;18198.06,HLA-C*07:02;200…	Epitope:IKVDGKQVEL,HLA-C*01:02;15953.39,HLA-C*03:03;10696.00,HLA-C*03:04;10696.00,HLA-C*04:01;14516.72,HLA-C*08:01;11092.84,Epitope:YVADIKVDGK,HLA-A*03:01;772.21,HLA-A*11:01;142.20,HLA-A*33:03;1309.07,Epitope:KVDGKQVEL,HLA-A*01:01;15739.92,HLA-A*02:01;1632.68,HLA-B*07:02;8975.44,HLA-C*01:02;4890.45,HLA-C*03:03;2570.62,HLA-C*03:04;2570.62,HLA-C*04:01;4928.38,HLA-C*06:02;18685.90,HLA-C*07:01;10815.…
		45	3	0	0.0521547	0	SLC40A1_IGCGFILGW	ENSG00000138449	SLC40A1	ISGWNLVSM->ILGWNLVSM;SPVIGCGFIS->SPVIGCGFIL;IGCGFISGW->IGCGFILGW	solute carrier family 40 member 1	TSNAdb_TCGA	Epitope:ISGWNLVSM,HLA-C*01:02;2897.81,HLA-C*03:03;173.17,HLA-C*03:04;173.17,Epitope:SPVIGCGFIS,-,Epitope:IGCGFISGW,-	Epitope:ILGWNLVSM,HLA-A*02:01;125.91,HLA-C*01:02;4273.89,Epitope:SPVIGCGFIL,HLA-B*07:02;100.57,Epitope:IGCGFILGW,-
		46	3	0	0.0698734	0	SPARC_KLDENNTPM	ENSG00000113140	SPARC	ELDENNTPM->KLDENNTPM	secreted protein acidic and cysteine rich	TSNAdb_TCGA	Epitope:ELDENNTPM,HLA-A*01:01;6268.89,HLA-A*02:01;2069.26,HLA-B*35:01;720.03,HLA-C*01:02;9515.05,HLA-C*04:01;7184.67,HLA-C*08:01;4519.88,HLA-B*08:01;9861.25	Epitope:KLDENNTPM,HLA-A*01:01;7072.99,HLA-A*02:01;37.39,HLA-C*01:02;2398.51,HLA-C*03:03;1019.99,HLA-C*03:04;1019.99,HLA-C*04:01;2186.55,HLA-C*08:01;1023.58
		47	3	0	0.0665915	0	TLN1_AATSALVKAASAAHRELVAQ	ENSG00000137076	TLN1	KAASAAQRELVAQGKVGAIP->KAASAAHRELVAQGKVGAIP;AATSALVKAASAAQRELVAQ->AATSALVKAASAAHRELVAQ	talin 1	IEDB	Epitope:KAASAAQRELVAQGKVGAIP,-,Epitope:AATSALVKAASAAQRELVAQ,-	Epitope:KAASAAHRELVAQGKVGAIP,-,Epitope:AATSALVKAASAAHRELVAQ,-
		48	3	0	0.068174	0	TLN1_GVEEHEMLL	ENSG00000137076	TLN1	GVEEHETLL->GVEEHEMLL;HETLLLRRKF->HEMLLLRRKF;REQGVEEHETL->REQGVEEHEML;REQGVEEHET->REQGVEEHEM;VEEHETLLL->VEEHEMLLL	talin 1	TSNAdb_TCGA	Epitope:GVEEHETLL,HLA-C*01:02;16960.53,HLA-C*03:03;11226.25,HLA-C*03:04;11226.25,HLA-C*04:01;14846.16,HLA-C*08:01;12218.78,Epitope:HETLLLRRKF,-,Epitope:REQGVEEHETL,HLA-B*40:01;54.59,Epitope:REQGVEEHET,-,Epitope:VEEHETLLL,HLA-B*40:01;68.57	Epitope:GVEEHEMLL,HLA-A*02:01;3893.48,HLA-C*03:03;8328.77,HLA-C*03:04;8328.77,HLA-C*04:01;13079.01,HLA-C*08:01;8449.77,Epitope:HEMLLLRRKF,HLA-B*40:01;3540.40,Epitope:REQGVEEHEML,HLA-B*40:01;100.53,Epitope:REQGVEEHEM,HLA-B*40:01;295.98,Epitope:VEEHEMLLL,HLA-B*40:01;87.54
		49	3	0	0.0522001	0	TMX4_IWHLHNYFTVTLVIPAWCSYVFFVI	ENSG00000125827	TMX4	IWHLHNYFTVTLGIPAWCSYVFFVI->IWHLHNYFTVTLVIPAWCSYVFFVI	thioredoxin related transmembrane protein 4	IEDB	Epitope:IWHLHNYFTVTLGIPAWCSYVFFVI,-	Epitope:IWHLHNYFTVTLVIPAWCSYVFFVI,-
		50	3	1	0.0655857	0.0182996	AP1S2_AETPHSVL	ENSG00000182287	AP1S2	TPRSVLEEI->TPHSVLEEI;QEEAETPRSV->QEEAETPHSV;AETPRSVL->AETPHSVL;RSVLEEIGL->HSVLEEIGL;EEAETPRSVL->EEAETPHSVL;EEAETPRSV->EEAETPHSV	adaptor related protein complex 1 subunit sigma 2	TSNAdb_TCGA	Epitope:TPRSVLEEI,HLA-B*07:02;37.29,HLA-B*35:01;5754.44,HLA-B*51:01;1197.89,HLA-B*08:01;5087.62,Epitope:QEEAETPRSV,HLA-B*40:01;4598.66,Epitope:AETPRSVL,HLA-B*40:01;1013.26,Epitope:RSVLEEIGL,-,Epitope:EEAETPRSVL,HLA-B*40:01;460.44,Epitope:EEAETPRSV,HLA-B*40:01;2456.47	Epitope:TPHSVLEEI,HLA-B*07:02;533.84,HLA-B*35:01;1431.17,HLA-B*51:01;578.37,Epitope:QEEAETPHSV,HLA-B*40:01;2525.79,Epitope:AETPHSVL,HLA-B*40:01;226.52,Epitope:HSVLEEIGL,HLA-C*03:03;1588.70,HLA-C*03:04;1588.70,HLA-C*08:01;9918.39,Epitope:EEAETPHSVL,HLA-B*40:01;177.37,Epitope:EEAETPHSV,HLA-B*40:01;1052.47
		51	3	1	0.0619607	0.0128998	CAVIN2_AEHSDGDPV	ENSG00000168497	CAVIN2	AERSDGDPV->AEHSDGDPV	caveolae associated protein 2	TSNAdb_TCGA	Epitope:AERSDGDPV,HLA-B*40:01;323.75	Epitope:AEHSDGDPV,HLA-B*40:01;118.08
		52	3	1	0.0738659	0.0141509	CAVIN2_ASVFVKQPVSGAMEGKEELPDENKS	ENSG00000168497	CAVIN2	ASVFVKQPVSGAVEGKEELPDENKS->ASVFVKQPVSGAMEGKEELPDENKS	caveolae associated protein 2	IEDB	Epitope:ASVFVKQPVSGAVEGKEELPDENKS,-	Epitope:ASVFVKQPVSGAMEGKEELPDENKS,-	SNV1,chr2;191836663;C;T,AF=3.48895e-05;grpmax=sas;AF_XX=2.17816e-05;AF_XY=4.81305e-05;AF_afr=0.000119481;AF_amr=0;AF_asj=0;AF_eas=0;AF_fin=0;AF_mid=0.00017337;AF_nfe=3.59727e-06;AF_sas=0.000487002;
		53	3	1	0.0568097	0.0202487	CCZ1_DASIHPTL	ENSG00000122674	CCZ1	FMIDASVHPTL->FMIDASIHPTL;IDASVHPTL->IDASIHPTL;DASVHPTL->DASIHPTL	CCZ1 homolog, vacuolar protein trafficking and biogenesis associated	TSNAdb_ICGC	Epitope:FMIDASVHPTL,HLA-A*02:01;13.03,HLA-C*01:02;2600.50,HLA-C*03:03;203.80,HLA-C*03:04;203.80,Epitope:IDASVHPTL,HLA-B*40:01;1822.64,HLA-C*08:01;18170.13,Epitope:DASVHPTL,HLA-B*35:01;11977.93,HLA-B*51:01;1699.55,HLA-C*03:03;12843.14,HLA-C*03:04;12843.14,HLA-C*08:01;24604.18,HLA-B*08:01;4632.86	Epitope:FMIDASIHPTL,HLA-A*02:01;11.74,HLA-C*01:02;2713.84,HLA-C*03:03;221.24,HLA-C*03:04;221.24,Epitope:IDASIHPTL,HLA-B*40:01;1701.67,HLA-C*08:01;18162.46,Epitope:DASIHPTL,HLA-B*35:01;11989.60,HLA-B*51:01;1658.71,HLA-C*03:03;13096.29,HLA-C*03:04;13096.29,HLA-C*08:01;24480.18,HLA-B*08:01;4171.87
		54	3	1	0.0685701	0.0136475	LTBP1_SLSSASQV	ENSG00000049323	LTBP1	STSSASQV->SLSSASQV	latent transforming growth factor beta binding protein 1	IEDB	Epitope:STSSASQV,-	Epitope:SLSSASQV,-
		55	3	1	0.0577387	0.0124169	SRSF6_NLPLPVPPSK	ENSG00000124193	SRSF6	SQSRSNSPL->SQSRSNLPL;SRSQSRSNS->SRSQSRSNL;SRSNSPLPV->SRSNLPLPV;NSPLPVPPSK->NLPLPVPPSK;SPLPVPPSKA->LPLPVPPSKA	serine and arginine rich splicing factor 6	TSNAdb_TCGA	Epitope:SQSRSNSPL,HLA-B*40:01;1355.22,HLA-C*01:02;5007.83,Epitope:SRSQSRSNS,-,Epitope:SRSNSPLPV,HLA-C*06:02;244.32,HLA-C*07:01;373.69,HLA-C*07:02;1253.57,Epitope:NSPLPVPPSK,HLA-A*03:01;2003.19,HLA-A*11:01;245.44,Epitope:SPLPVPPSKA,HLA-B*07:02;1896.90,HLA-B*51:01;13775.77	Epitope:SQSRSNLPL,HLA-B*40:01;780.39,HLA-C*03:03;663.29,HLA-C*03:04;663.29,HLA-C*08:01;5469.36,Epitope:SRSQSRSNL,HLA-C*06:02;340.88,HLA-C*07:01;315.40,HLA-C*07:02;923.89,Epitope:SRSNLPLPV,HLA-C*06:02;146.00,HLA-C*07:01;222.23,HLA-C*07:02;782.08,Epitope:NLPLPVPPSK,HLA-A*03:01;470.29,HLA-A*11:01;573.40,Epitope:LPLPVPPSKA,HLA-B*07:02;3711.29,HLA-B*35:01;5227.40,HLA-B*51:01;4886.22
		56	2	5	0.0426716	0.0971625	GBP4_QERSFQENM	ENSG00000162654	GBP4	QERSFQEYM->QERSFQENM;SFQEYMAQM->SFQENMAQM	guanylate binding protein 4	TSNAdb_ICGC	Epitope:QERSFQEYM,HLA-B*40:01;305.42,Epitope:SFQEYMAQM,HLA-A*24:02;2968.42,HLA-C*01:02;5168.24,HLA-C*04:01;5213.62,HLA-C*06:02;4019.75,HLA-C*07:01;2791.24,HLA-C*07:02;305.60,HLA-B*08:01;6387.82	Epitope:QERSFQENM,HLA-B*40:01;662.76,Epitope:SFQENMAQM,HLA-A*24:02;3202.42,HLA-C*01:02;5346.72,HLA-C*04:01;5052.95,HLA-C*06:02;5277.69,HLA-C*07:01;3654.91,HLA-C*07:02;470.39
		57	2	8	0.0354431	0.141644	COL5A3_GPPGPPAEL	ENSG00000080573	COL5A3	GPPGAPAEL->GPPGPPAEL	collagen type V alpha 3 chain	TSNAdb_ICGC	Epitope:GPPGAPAEL,HLA-B*07:02;525.36,HLA-B*35:01;13751.20,HLA-B*51:01;21646.94,HLA-C*01:02;4361.34,HLA-C*04:01;21213.83	Epitope:GPPGPPAEL,HLA-B*07:02;384.03,HLA-B*35:01;14605.57,HLA-B*51:01;20332.23,HLA-C*01:02;3810.00,HLA-C*03:03;12441.17,HLA-C*03:04;12441.17,HLA-C*04:01;19053.80,HLA-C*08:01;23045.68,HLA-B*08:01;23611.56
		58	2	8	0.0406047	0.100202	HRCT1_HPPRHTPHHL	ENSG00000196196	HRCT1	HHPRHTPHHL->HPPRHTPHHL	histidine rich carboxyl terminus 1	TSNAdb_ICGC	Epitope:HHPRHTPHHL,HLA-B*07:02;51.39,HLA-C*07:02;5443.39,HLA-B*08:01;4163.98	Epitope:HPPRHTPHHL,HLA-B*07:02;51.51,HLA-B*51:01;14384.60,HLA-C*01:02;7867.40,HLA-B*08:01;2451.32
		59	1	3	0.0248444	0.0541566	CUL4A_RVLIKSPRGK	ENSG00000139842	CUL4A	RVLIKSPKGK->RVLIKSPRGK;VLIKSPKGK->VLIKSPRGK	cullin 4A	TSNAdb_ICGC	Epitope:RVLIKSPKGK,HLA-A*03:01;52.37,HLA-A*11:01;226.04,Epitope:VLIKSPKGK,HLA-A*03:01;71.42,HLA-A*11:01;608.50	Epitope:RVLIKSPRGK,HLA-A*03:01;34.29,HLA-A*11:01;183.87,Epitope:VLIKSPRGK,HLA-A*03:01;43.49,HLA-A*11:01;396.47
		60	1	5	0.011443	0.0726718	PAK2_APPVRMSRTIF	ENSG00000180370	PAK2	SSTIFSTGGK->SRTIFSTGGK;STIFSTGGK->RTIFSTGGK;APPVRMSSTIF->APPVRMSRTIF	p21 (RAC1) activated kinase 2	TSNAdb_ICGC	Epitope:SSTIFSTGGK,HLA-A*03:01;80.15,HLA-A*11:01;20.08,Epitope:STIFSTGGK,HLA-A*03:01;37.23,HLA-A*11:01;8.91,Epitope:APPVRMSSTIF,HLA-B*07:02;56.65	Epitope:SRTIFSTGGK,HLA-A*03:01;72.17,HLA-A*11:01;23.38,Epitope:RTIFSTGGK,HLA-A*03:01;17.84,HLA-A*11:01;12.62,Epitope:APPVRMSRTIF,HLA-B*07:02;40.59
		61	1	6	0.0358943	0.108734	NCF2_VVIPVGRLF	ENSG00000116701	NCF2	VVIPVGKLFR->VVIPVGRLFR;VVIPVGKLF->VVIPVGRLF	neutrophil cytosolic factor 2	TSNAdb_ICGC	Epitope:VVIPVGKLFR,HLA-A*03:01;693.60,HLA-A*11:01;83.71,HLA-A*33:03;49.54,Epitope:VVIPVGKLF,HLA-A*24:02;2042.39,HLA-B*35:01;3309.76,HLA-C*03:03;902.97,HLA-C*03:04;902.97,HLA-C*04:01;20816.83,HLA-C*06:02;7518.29,HLA-C*07:01;5177.92,HLA-C*07:02;4779.56,HLA-C*08:01;18865.90	Epitope:VVIPVGRLFR,HLA-A*03:01;461.04,HLA-A*11:01;67.70,HLA-A*33:03;25.41,Epitope:VVIPVGRLF,HLA-A*24:02;1210.57,HLA-B*35:01;2352.63,HLA-C*01:02;10444.96,HLA-C*03:03;411.91,HLA-C*03:04;411.91,HLA-C*04:01;17811.38,HLA-C*06:02;3394.37,HLA-C*07:01;2378.35,HLA-C*07:02;2327.54,HLA-C*08:01;14845.52
		62	1	6	0.0162222	0.0839882	ZXDC_APGPGVAPA	ENSG00000070476	ZXDC	PPGPGVAPA->APGPGVAPA	ZXD family zinc finger C	TSNAdb_ICGC	Epitope:PPGPGVAPA,-	Epitope:APGPGVAPA,HLA-B*07:02;74.65	SNV1,chr3;126475514;G;C,AF=0.99894;grpmax=nfe;AF_XX=0.998823;AF_XY=0.999067;AF_afr=0.957921;AF_amr=0.996083;AF_asj=1;AF_eas=0.999918;AF_fin=1;AF_mid=0.994347;AF_nfe=0.999948;AF_sas=0.9999;
		63	1	9	0.017249	0.115953	SAMD3_KEAVCFDSEL	ENSG00000164483	SAMD3	EEAVCFDSEL->KEAVCFDSEL	sterile alpha motif domain containing 3	TSNAdb_ICGC	Epitope:EEAVCFDSEL,HLA-B*40:01;550.47	Epitope:KEAVCFDSEL,HLA-B*40:01;56.65
		64	1	13	0.0156288	0.218851	MUC12_ASSTISGHSEK	ENSG00000205277	MUC12	ASSTTSGHSEK->ASSTISGHSEK;SSTTSGHSEK->SSTISGHSEK;FPASSTTSG->FPASSTISG;STTSGHSEK->STISGHSEK	mucin 12, cell surface associated	TSNAdb_ICGC	Epitope:ASSTTSGHSEK,HLA-A*03:01;1627.74,HLA-A*11:01;234.88,Epitope:SSTTSGHSEK,HLA-A*03:01;892.47,HLA-A*11:01;102.73,Epitope:FPASSTTSG,HLA-B*07:02;330.91,HLA-B*35:01;77.47,Epitope:STTSGHSEK,HLA-A*03:01;315.70,HLA-A*11:01;33.12	Epitope:ASSTISGHSEK,HLA-A*03:01;540.26,HLA-A*11:01;52.48,Epitope:SSTISGHSEK,HLA-A*03:01;192.38,HLA-A*11:01;21.53,Epitope:FPASSTISG,HLA-B*07:02;461.05,HLA-B*35:01;41.78,Epitope:STISGHSEK,HLA-A*03:01;71.13,HLA-A*11:01;8.35,HLA-A*33:03;542.41
		65	0	3	0	0.0538271	ABCD1_ILDVEHLHHI	ENSG00000101986	ABCD1	ILDVVHLHHI->ILDVEHLHHI;LEAILDVVHL->LEAILDVEHL	ATP binding cassette subfamily D member 1	TSNAdb_ICGC	Epitope:ILDVVHLHHI,HLA-A*02:01;176.79,Epitope:LEAILDVVHL,HLA-B*40:01;63.32	Epitope:ILDVEHLHHI,HLA-A*02:01;34.76,HLA-C*04:01;8513.82,Epitope:LEAILDVEHL,HLA-B*40:01;135.45
		66	0	3	0	0.0437685	ADAMTS7_FISFHEDLSY	ENSG00000136378	ADAMTS7	YDYNFINF->YDYNFISF;FYYDYNFINF->FYYDYNFISF;INFHEDLSY->ISFHEDLSY;FINFHEDLSY->FISFHEDLSY;YYDYNFINFH->YYDYNFISFH;YYDYNFINF->YYDYNFISF	ADAM metallopeptidase with thrombospondin type 1 motif 7	TSNAdb_ICGC	Epitope:YDYNFINF,HLA-A*24:02;3840.92,HLA-C*04:01;7679.10,Epitope:FYYDYNFINF,HLA-A*24:02;14.65,HLA-C*04:01;1127.81,HLA-C*06:02;3750.78,HLA-C*07:01;2035.70,HLA-C*07:02;109.64,Epitope:INFHEDLSY,HLA-A*01:01;5743.74,HLA-B*35:01;1569.90,Epitope:FINFHEDLSY,HLA-A*01:01;263.65,HLA-B*35:01;76.64,Epitope:YYDYNFINFH,HLA-A*24:02;875.73,HLA-C*04:01;3248.91,HLA-C*07:02;1156.90,Epitope:YYDYNFINF,HLA-A*01:01;7320…	Epitope:YDYNFISF,HLA-A*24:02;2971.53,HLA-C*04:01;4761.13,HLA-C*07:02;8150.12,Epitope:FYYDYNFISF,HLA-A*24:02;14.27,HLA-C*04:01;665.76,HLA-C*06:02;2960.46,HLA-C*07:01;1408.35,HLA-C*07:02;54.10,Epitope:ISFHEDLSY,HLA-A*01:01;190.65,HLA-A*11:01;850.46,HLA-B*35:01;78.51,HLA-C*07:01;2491.73,HLA-C*07:02;3298.53,Epitope:FISFHEDLSY,HLA-A*01:01;117.28,HLA-B*35:01;66.45,Epitope:YYDYNFISFH,HLA-A*24:02;570.70,…
		67	0	3	0	0.0511198	ADRB1_FRKAFQRLL	ENSG00000043591	ADRB1	FRKAFQGLL->FRKAFQRLL	adrenoceptor beta 1	TSNAdb_ICGC	Epitope:FRKAFQGLL,HLA-C*06:02;40.90,HLA-C*07:01;76.54,HLA-C*07:02;189.88	Epitope:FRKAFQRLL,HLA-C*06:02;10.64,HLA-C*07:01;21.38,HLA-C*07:02;56.76
		68	0	3	0	0.0415391	C19orf71_AWYNLPRAL	ENSG00000183397	C19orf71	PASPFREAY->LASPFREAY;WEAWYNLPRAP->WEAWYNLPRAL;LPRAPASPF->LPRALASPF;AWYNLPRAP->AWYNLPRAL	chromosome 19 open reading frame 71	TSNAdb_ICGC	Epitope:PASPFREAY,HLA-A*01:01;6162.83,HLA-B*35:01;880.70,Epitope:WEAWYNLPRAP,-,Epitope:LPRAPASPF,HLA-B*07:02;3.05,HLA-B*35:01;16.41,HLA-B*51:01;2609.38,HLA-B*08:01;749.56,Epitope:AWYNLPRAP,-	Epitope:LASPFREAY,HLA-A*01:01;2065.54,HLA-B*35:01;7.97,HLA-C*03:03;553.99,HLA-C*03:04;553.99,HLA-C*06:02;4834.48,HLA-C*07:01;767.62,HLA-C*07:02;967.33,HLA-C*08:01;7600.08,Epitope:WEAWYNLPRAL,HLA-B*40:01;33.81,Epitope:LPRALASPF,HLA-B*07:02;3.71,HLA-B*35:01;10.38,HLA-B*51:01;2329.32,HLA-B*08:01;231.53,Epitope:AWYNLPRAL,HLA-A*24:02;2495.56,HLA-C*01:02;7185.14,HLA-C*04:01;11189.27,HLA-C*06:02;3204.23…
		69	0	3	0	0.0431708	CEPT1_VSHLHIHVF	ENSG00000134255	CEPT1	IASHLHIHV->IVSHLHIHV;IASHLHIHVF->IVSHLHIHVF;ASHLHIHVF->VSHLHIHVF	choline/ethanolamine phosphotransferase 1	TSNAdb_TCGA	Epitope:IASHLHIHV,HLA-B*51:01;1587.36,HLA-C*01:02;9268.34,HLA-C*03:03;370.36,HLA-C*03:04;370.36,HLA-C*06:02;2644.45,HLA-C*07:01;2874.73,HLA-C*08:01;3297.57,Epitope:IASHLHIHVF,HLA-B*35:01;1100.14,HLA-C*03:03;1093.37,HLA-C*03:04;1093.37,Epitope:ASHLHIHVF,HLA-A*24:02;4132.87,HLA-B*35:01;3356.86,HLA-C*01:02;8403.45,HLA-C*03:03;309.24,HLA-C*03:04;309.24,HLA-C*06:02;3971.55,HLA-C*07:01;1521.21,HLA-C*07…	Epitope:IVSHLHIHV,HLA-A*02:01;275.34,HLA-B*51:01;11033.71,HLA-C*06:02;6587.94,HLA-C*08:01;11449.64,Epitope:IVSHLHIHVF,-,Epitope:VSHLHIHVF,HLA-A*24:02;1853.70,HLA-B*35:01;1302.90,HLA-B*51:01;10708.50,HLA-C*01:02;5286.84,HLA-C*03:03;118.65,HLA-C*03:04;118.65,HLA-C*06:02;2820.14,HLA-C*07:01;1097.65,HLA-C*07:02;1214.92,HLA-C*08:01;6632.28,HLA-B*08:01;1225.26
		70	0	3	0	0.0472178	DZIP1L_APAPHPGL	ENSG00000158163	DZIP1L	SAPAPRPGL->SAPAPHPGL;APAPRPGL->APAPHPGL	DAZ interacting zinc finger protein 1 like	TSNAdb_ICGC	Epitope:SAPAPRPGL,HLA-B*07:02;2161.31,HLA-B*51:01;18855.90,HLA-C*01:02;35.24,HLA-C*03:03;234.25,HLA-C*03:04;234.25,HLA-C*04:01;14893.94,HLA-C*06:02;7014.46,HLA-C*07:01;7425.89,HLA-C*08:01;8708.07,Epitope:APAPRPGL,HLA-B*07:02;50.95,HLA-C*01:02;7524.88,HLA-B*08:01;4812.09	Epitope:SAPAPHPGL,HLA-B*07:02;4056.59,HLA-B*51:01;12240.61,HLA-C*01:02;17.81,HLA-C*03:03;74.39,HLA-C*03:04;74.39,HLA-C*04:01;9021.00,HLA-C*06:02;4691.58,HLA-C*07:01;5015.42,HLA-C*07:02;3329.19,HLA-C*08:01;3446.89,Epitope:APAPHPGL,HLA-B*07:02;83.53,HLA-B*51:01;18798.46,HLA-C*01:02;3772.67,HLA-C*04:01;19343.99,HLA-B*08:01;10153.47
		71	0	3	0	0.0341418	EEF2_MRVMKFSISPVVRVA	ENSG00000167658	EEF2	MRVMKFSVSPVVRVA->MRVMKFSISPVVRVA	eukaryotic translation elongation factor 2	IEDB	Epitope:MRVMKFSVSPVVRVA,-	Epitope:MRVMKFSISPVVRVA,-
		72	0	3	0	0.0467012	FAM181B_GPDVRLGDL	ENSG00000182103	FAM181B	GPSGPDVSL->GPSGPDVRL;GPDVSLGDL->GPDVRLGDL	family with sequence similarity 181 member B	TSNAdb_ICGC	Epitope:GPSGPDVSL,HLA-B*07:02;185.97,HLA-B*35:01;2117.84,HLA-B*51:01;21277.50,HLA-C*04:01;19445.13,HLA-C*08:01;21196.16,Epitope:GPDVSLGDL,HLA-B*07:02;1563.14,HLA-C*04:01;15593.97	Epitope:GPSGPDVRL,HLA-B*07:02;1152.74,HLA-B*35:01;8725.52,HLA-C*04:01;22827.54,Epitope:GPDVRLGDL,HLA-B*07:02;542.08,HLA-C*04:01;16820.72
		73	0	3	0	0.0470575	GRIN3B_EMLLDVLVAV	ENSG00000116032	GRIN3B	WASPLETLL->WASPLEMLL;LETLLDVLV->LEMLLDVLV;LETLLDVL->LEMLLDVL;SPLETLLDV->SPLEMLLDV;LHWASPLET->LHWASPLEM;TLLDVLVAVL->MLLDVLVAVL;TLLDVLVAV->MLLDVLVAV;ETLLDVLVAV->EMLLDVLVAV;HWASPLETL->HWASPLEML	glutamate ionotropic receptor NMDA type subunit 3B	TSNAdb_ICGC	Epitope:WASPLETLL,HLA-B*35:01;258.10,HLA-B*51:01;5703.05,HLA-C*01:02;3997.55,HLA-C*03:03;24.05,HLA-C*03:04;24.05,HLA-C*04:01;7276.68,HLA-C*06:02;3539.67,HLA-C*07:01;1958.65,HLA-C*08:01;403.88,Epitope:LETLLDVLV,HLA-B*40:01;212.89,Epitope:LETLLDVL,HLA-B*40:01;406.52,Epitope:SPLETLLDV,HLA-B*07:02;830.89,HLA-B*51:01;1705.98,Epitope:LHWASPLET,-,Epitope:TLLDVLVAVL,HLA-A*02:01;14.25,Epitope:TLLDVLVAV,HL…	Epitope:WASPLEMLL,HLA-B*35:01;150.97,HLA-B*51:01;3431.33,HLA-C*01:02;3653.60,HLA-C*03:03;15.45,HLA-C*03:04;15.45,HLA-C*04:01;5829.20,HLA-C*06:02;2156.92,HLA-C*07:01;920.92,HLA-C*08:01;200.58,Epitope:LEMLLDVLV,HLA-B*40:01;70.36,Epitope:LEMLLDVL,HLA-B*40:01;82.14,Epitope:SPLEMLLDV,HLA-B*07:02;891.07,HLA-B*51:01;1545.45,Epitope:LHWASPLEM,HLA-C*04:01;12576.37,HLA-C*06:02;3214.89,HLA-C*07:01;1288.14,H…
		74	0	3	0	0.0419318	HRNR_SQHGSGSGW	ENSG00000197915	HRNR	GQHGSGSGW->SQHGSGSGW;YGQHGSGSGW->YSQHGSGSGW	hornerin	TSNAdb_TCGA	Epitope:GQHGSGSGW,-,Epitope:YGQHGSGSGW,-	Epitope:SQHGSGSGW,-,Epitope:YSQHGSGSGW,-
		75	0	3	0	0.0404928	KLK10_RLDPEAYGA	ENSG00000129451	KLK10	RLDPEAYGS->RLDPEAYGA	kallikrein related peptidase 10	TSNAdb_ICGC	Epitope:RLDPEAYGS,-	Epitope:RLDPEAYGA,HLA-A*02:01;198.64
		76	0	3	0	0.0465274	LDLRAD2_SPLCGLTI	ENSG00000187942	LDLRAD2	SPLCGLNI->SPLCGLTI	low density lipoprotein receptor class A domain containing 2	TSNAdb_ICGC	Epitope:SPLCGLNI,HLA-B*51:01;3095.45	Epitope:SPLCGLTI,HLA-B*07:02;481.45,HLA-B*51:01;1554.62
		77	0	3	0	0.046695	LSP1_GAEEREELLGPTVQWSVEDEEEAVH	ENSG00000130592	LSP1	GAEEREELLGPTAQWSVEDEEEAVH->GAEEREELLGPTVQWSVEDEEEAVH	lymphocyte specific protein 1	IEDB	Epitope:GAEEREELLGPTAQWSVEDEEEAVH,-	Epitope:GAEEREELLGPTVQWSVEDEEEAVH,-
		78	0	3	0	0.0437397	MAGEF1_ALAAKSLAR	ENSG00000177383	MAGEF1	ALAAKALAR->ALAAKSLAR;ARALAAKAL->ARALAAKSL	MAGE family member F1	TSNAdb_ICGC	Epitope:ALAAKALAR,HLA-A*03:01;229.40,HLA-A*11:01;800.22,HLA-A*33:03;989.99,Epitope:ARALAAKAL,HLA-C*06:02;897.89,HLA-C*07:01;605.20,HLA-C*07:02;783.28	Epitope:ALAAKSLAR,HLA-A*03:01;185.51,HLA-A*11:01;610.35,HLA-A*33:03;937.65,Epitope:ARALAAKSL,HLA-C*06:02;582.58,HLA-C*07:01;479.97,HLA-C*07:02;931.39
		79	0	3	0	0.0450665	MST1_GHPGNSPWTVSLGNRQGQHFCGGSL	ENSG00000173531	MST1	GHPGNSPWTVSLRNRQGQHFCGGSL->GHPGNSPWTVSLGNRQGQHFCGGSL	macrophage stimulating 1	IEDB	Epitope:GHPGNSPWTVSLRNRQGQHFCGGSL,-	Epitope:GHPGNSPWTVSLGNRQGQHFCGGSL,-
		80	0	3	0	0.0428933	NBPF1_SLSQHLQAL	ENSG00000219481	NBPF1	SLNQHLQAL->SLSQHLQAL	NBPF member 1	TSNAdb_ICGC	Epitope:SLNQHLQAL,HLA-A*02:01;50.90,HLA-B*07:02;827.91,HLA-C*01:02;862.69,HLA-C*03:03;236.14,HLA-C*03:04;236.14,HLA-C*04:01;8592.20,HLA-C*06:02;2637.90,HLA-C*07:01;2204.27,HLA-C*07:02;996.63,HLA-C*08:01;6001.93,HLA-B*08:01;47.92	Epitope:SLSQHLQAL,HLA-A*02:01;60.01,HLA-B*07:02;1020.28,HLA-C*01:02;651.21,HLA-C*03:03;242.65,HLA-C*03:04;242.65,HLA-C*04:01;10134.59,HLA-C*06:02;3853.79,HLA-C*07:01;3296.96,HLA-C*07:02;1467.30,HLA-C*08:01;6711.54,HLA-B*08:01;112.48	SNV1,chr1;16588971;T;C,AF=0.0452573;grpmax=eas;AF_XX=0.0456369;AF_XY=0.0448926;AF_afr=0.0454496;AF_amr=0.0369686;AF_asj=0.0309063;AF_eas=0.202837;AF_fin=0.0381858;AF_mid=0.0412643;AF_nfe=0.0411535;AF_sas=0.0331456;
		81	0	3	0	0.0502923	OPRD1_ASDAYPSAF	ENSG00000116329	OPRD1	NASDAYPSAC->NASDAYPSAF;ASDAYPSAC->ASDAYPSAF;CPSAGANAS->FPSAGANAS	opioid receptor delta 1	TSNAdb_ICGC	Epitope:NASDAYPSAC,-,Epitope:ASDAYPSAC,HLA-C*08:01;7506.02,Epitope:CPSAGANAS,-	Epitope:NASDAYPSAF,HLA-A*01:01;2220.41,HLA-B*35:01;231.53,HLA-C*04:01;9235.31,HLA-C*08:01;7856.35,Epitope:ASDAYPSAF,HLA-A*01:01;547.79,HLA-B*35:01;3119.42,HLA-C*01:02;6663.14,HLA-C*03:03;483.63,HLA-C*03:04;483.63,HLA-C*04:01;4170.61,HLA-C*07:01;5217.51,HLA-C*07:02;5712.57,HLA-C*08:01;1170.99,Epitope:FPSAGANAS,HLA-B*35:01;71.70
		82	0	3	0	0.0506952	OTOP1_GVRASVPQR	ENSG00000163982	OTOP1	VRASVPQKL->VRASVPQRL;KLAEMLSSQY->RLAEMLSSQY;GVRASVPQK->GVRASVPQR;VPQKLAEML->VPQRLAEML	otopetrin 1	TSNAdb_ICGC	Epitope:VRASVPQKL,HLA-C*04:01;20947.19,HLA-C*06:02;43.02,HLA-C*07:01;60.30,HLA-C*07:02;222.73,Epitope:KLAEMLSSQY,HLA-A*01:01;1251.98,HLA-A*03:01;194.09,Epitope:GVRASVPQK,HLA-A*03:01;42.95,HLA-A*11:01;151.27,Epitope:VPQKLAEML,HLA-B*07:02;390.79,HLA-B*35:01;3637.71,HLA-B*51:01;5760.23,HLA-C*04:01;15925.27,HLA-B*08:01;6751.68	Epitope:VRASVPQRL,HLA-C*04:01;20267.65,HLA-C*06:02;41.30,HLA-C*07:01;61.54,HLA-C*07:02;233.08,Epitope:RLAEMLSSQY,HLA-A*01:01;877.49,HLA-A*03:01;166.71,Epitope:GVRASVPQR,HLA-A*03:01;618.47,HLA-A*11:01;1489.76,HLA-A*33:03;433.90,Epitope:VPQRLAEML,HLA-B*07:02;359.71,HLA-B*35:01;4531.68,HLA-B*51:01;6733.00,HLA-C*04:01;15646.37,HLA-B*08:01;5050.16
		83	0	3	0	0.0400108	PCDHB13_LFLFLVLLF	ENSG00000187372	PCDHB13	LFLFSVLLF->LFLFLVLLF;SVSSLFLFS->SVSSLFLFL	protocadherin beta 13	TSNAdb_TCGA	Epitope:LFLFSVLLF,HLA-A*24:02;131.00,Epitope:SVSSLFLFS,-	Epitope:LFLFLVLLF,HLA-A*24:02;394.27,Epitope:SVSSLFLFL,HLA-A*02:01;98.69,HLA-C*01:02;5115.94,HLA-C*03:03;540.30,HLA-C*03:04;540.30,HLA-C*06:02;5046.34,HLA-C*07:01;3246.63,HLA-C*08:01;3263.78
		84	0	3	0	0.0583521	PLPP7_EMSPSLLDY	ENSG00000160539	PLPP7	YETSPSLLDYL->YEMSPSLLDYL;YETSPSLLDY->YEMSPSLLDY;YETSPSLL->YEMSPSLL;RGPYETSPSL->RGPYEMSPSL;PYETSPSLL->PYEMSPSLL;PYETSPSL->PYEMSPSL;RRGPYETSPSL->RRGPYEMSPSL;ETSPSLLDY->EMSPSLLDY;GPYETSPSLL->GPYEMSPSLL;GPYETSPSL->GPYEMSPSL	phospholipid phosphatase 7 (inactive)	TSNAdb_ICGC	Epitope:YETSPSLLDYL,HLA-A*01:01;2602.38,HLA-B*40:01;69.78,HLA-C*01:02;3962.06,Epitope:YETSPSLLDY,HLA-A*01:01;30.11,HLA-B*40:01;6103.24,Epitope:YETSPSLL,HLA-B*40:01;252.35,HLA-C*04:01;12528.83,Epitope:RGPYETSPSL,HLA-B*07:02;20.03,HLA-B*35:01;3180.29,HLA-B*51:01;6211.97,HLA-C*01:02;476.43,HLA-C*03:03;4210.14,HLA-C*03:04;4210.14,HLA-C*08:01;15080.58,Epitope:PYETSPSLL,HLA-A*24:02;3917.60,HLA-C*04:01;…	Epitope:YEMSPSLLDYL,HLA-B*40:01;18.86,HLA-C*01:02;3918.15,Epitope:YEMSPSLLDY,HLA-A*01:01;274.90,HLA-B*40:01;1920.29,Epitope:YEMSPSLL,HLA-B*40:01;55.94,HLA-C*04:01;10584.67,Epitope:RGPYEMSPSL,HLA-B*07:02;18.45,HLA-B*35:01;3921.12,HLA-B*51:01;5987.99,HLA-C*01:02;645.39,Epitope:PYEMSPSLL,HLA-A*24:02;2730.69,HLA-C*04:01;8281.87,Epitope:PYEMSPSL,HLA-B*07:02;2308.05,HLA-B*51:01;4288.02,Epitope:RRGPYEMS…
		85	0	3	0	0.0458119	RBBP8NL_NLRLEGALHL	ENSG00000130701	RBBP8NL	SALAGMQDL->SALAGMQNL;DLRLEGALHL->NLRLEGALHL	RBBP8 N-terminal like	TSNAdb_ICGC	Epitope:SALAGMQDL,HLA-C*01:02;5214.86,HLA-C*03:03;39.89,HLA-C*03:04;39.89,HLA-C*08:01;3348.84,Epitope:DLRLEGALHL,HLA-B*08:01;2577.05	Epitope:SALAGMQNL,HLA-B*51:01;13777.71,HLA-C*01:02;3395.14,HLA-C*03:03;31.24,HLA-C*03:04;31.24,HLA-C*06:02;6294.65,HLA-C*08:01;3475.57,Epitope:NLRLEGALHL,HLA-A*02:01;194.34,HLA-C*06:02;4301.54,HLA-C*07:01;4374.01,HLA-C*07:02;5892.04
		86	0	3	0	0.0388166	RPL12_TVKLTIQNRQAQNEVVPSASALIIK	ENSG00000197958	RPL12	TVKLTIQNRQAQIEVVPSASALIIK->TVKLTIQNRQAQNEVVPSASALIIK	ribosomal protein L12	IEDB	Epitope:TVKLTIQNRQAQIEVVPSASALIIK,-	Epitope:TVKLTIQNRQAQNEVVPSASALIIK,-
		87	0	3	0	0.0387351	RPL19_DQAEARRSKTKEGRKRREERLQAKK	ENSG00000108298	RPL19	DQAEARRSKTKEARKRREERLQAKK->DQAEARRSKTKEGRKRREERLQAKK	ribosomal protein L19	IEDB	Epitope:DQAEARRSKTKEARKRREERLQAKK,-	Epitope:DQAEARRSKTKEGRKRREERLQAKK,-
		88	0	3	0	0.0398268	RRP7A_RTEAASLWVL	ENSG00000189306	RRP7A	TEAASLRVL->TEAASLWVL;RTEAASLRVL->RTEAASLWVL	ribosomal RNA processing 7 homolog A	TSNAdb_ICGC	Epitope:TEAASLRVL,HLA-B*40:01;24.06,Epitope:RTEAASLRVL,HLA-B*40:01;89.85	Epitope:TEAASLWVL,HLA-B*40:01;7.00,Epitope:RTEAASLWVL,HLA-B*40:01;16.33
		89	0	3	0	0.043643	SORD_GLLGCKPEV	ENSG00000140263	SORD	GQLGCKPEV->GLLGCKPEV;QEIARKVEGQ->QEIARKVEGL	sorbitol dehydrogenase	TSNAdb_ICGC	Epitope:GQLGCKPEV,HLA-A*02:01;285.66,Epitope:QEIARKVEGQ,-	Epitope:GLLGCKPEV,HLA-A*02:01;20.55,Epitope:QEIARKVEGL,HLA-B*40:01;664.66
		90	0	3	0	0.0503825	TMCC3_YSDPGRHHR	ENSG00000057704	TMCC3	YSYPGRHHR->YSDPGRHHR	transmembrane and coiled-coil domain family 3	TSNAdb_ICGC	Epitope:YSYPGRHHR,HLA-A*03:01;1307.47,HLA-A*11:01;202.74,HLA-C*06:02;6044.30,HLA-C*07:01;3245.33,HLA-C*07:02;3828.85,HLA-A*33:03;11.14	Epitope:YSDPGRHHR,HLA-A*01:01;3789.32,HLA-A*11:01;2646.11,HLA-C*04:01;11418.46,HLA-C*07:01;11188.91,HLA-C*07:02;12189.99,HLA-C*08:01;18779.75,HLA-A*33:03;223.01
		91	0	3	0	0.0361253	UTRN_AEKLKWLNI	ENSG00000152818	UTRN	AEKLKWLNR->AEKLKWLNI;KLKWLNRTEL->KLKWLNITEL;LKWLNRTEL->LKWLNITEL	utrophin	TSNAdb_TCGA	Epitope:AEKLKWLNR,-,Epitope:KLKWLNRTEL,-,Epitope:LKWLNRTEL,HLA-C*06:02;5762.35	Epitope:AEKLKWLNI,HLA-B*40:01;3428.10,Epitope:KLKWLNITEL,HLA-A*02:01;70.84,Epitope:LKWLNITEL,HLA-C*06:02;4043.79,HLA-C*07:02;2905.66
		92	0	3	0	0.0463901	ZNRF4_NRSLGSIVL	ENSG00000105428	ZNRF4	RSLGAIVLIR->RSLGSIVLIR;SLGAIVLIR->SLGSIVLIR;NRSLGAIVL->NRSLGSIVL	zinc and ring finger 4	TSNAdb_ICGC	Epitope:RSLGAIVLIR,HLA-A*03:01;516.96,HLA-A*11:01;176.29,HLA-A*33:03;1187.46,Epitope:SLGAIVLIR,HLA-A*03:01;980.17,HLA-A*11:01;734.66,HLA-A*33:03;1009.79,Epitope:NRSLGAIVL,HLA-C*06:02;623.40,HLA-C*07:01;257.47,HLA-C*07:02;432.32	Epitope:RSLGSIVLIR,HLA-A*03:01;440.22,HLA-A*11:01;141.01,HLA-A*33:03;1159.82,Epitope:SLGSIVLIR,HLA-A*03:01;885.42,HLA-A*11:01;572.62,HLA-A*33:03;830.52,Epitope:NRSLGSIVL,HLA-C*06:02;676.39,HLA-C*07:01;277.22,HLA-C*07:02;373.16
		93	0	4	0	0.0665414	ADAMTS7_TFPTPGPGSW	ENSG00000136378	ADAMTS7	SLEPGTPSF->SLEPGTPTF;SFPTPGPGSW->TFPTPGPGSW	ADAM metallopeptidase with thrombospondin type 1 motif 7	TSNAdb_ICGC	Epitope:SLEPGTPSF,HLA-A*01:01;10165.89,HLA-A*02:01;4666.42,HLA-A*24:02;5901.67,HLA-B*07:02;6343.05,HLA-B*35:01;744.09,HLA-C*01:02;4150.89,HLA-C*03:03;1316.84,HLA-C*03:04;1316.84,HLA-C*04:01;3888.46,HLA-C*07:01;10914.14,HLA-C*07:02;4870.23,HLA-C*08:01;4651.80,HLA-B*08:01;12445.47,Epitope:SFPTPGPGSW,HLA-A*24:02;1034.54,HLA-B*07:02;3819.45,HLA-B*35:01;4471.96,HLA-C*04:01;18407.18	Epitope:SLEPGTPTF,HLA-A*01:01;10812.70,HLA-A*02:01;4142.68,HLA-A*24:02;3460.97,HLA-B*07:02;9087.81,HLA-B*35:01;863.79,HLA-C*01:02;4201.63,HLA-C*03:03;1340.05,HLA-C*03:04;1340.05,HLA-C*04:01;3963.95,HLA-C*07:01;10456.61,HLA-C*07:02;5094.07,HLA-C*08:01;4069.16,HLA-B*08:01;16258.50,Epitope:TFPTPGPGSW,HLA-A*24:02;1287.87,HLA-B*07:02;6462.00,HLA-B*35:01;4487.33
		94	0	4	0	0.055464	CYP4V2_AVSLAGASL	ENSG00000145476	CYP4V2	WGAASALSL->WGAASAVSL;LLWGAASAL->LLWGAASAV;ALSLAGASL->AVSLAGASL	cytochrome P450 family 4 subfamily V member 2	TSNAdb_ICGC	Epitope:WGAASALSL,HLA-C*01:02;2450.81,HLA-C*03:03;76.01,HLA-C*03:04;76.01,HLA-C*08:01;1957.19,Epitope:LLWGAASAL,HLA-A*02:01;23.95,HLA-C*01:02;3068.94,HLA-C*03:03;218.38,HLA-C*03:04;218.38,Epitope:ALSLAGASL,HLA-A*02:01;442.19,HLA-B*07:02;1570.94,HLA-C*01:02;2243.59,HLA-C*03:03;1362.89,HLA-C*03:04;1362.89	Epitope:WGAASAVSL,HLA-C*01:02;2162.42,HLA-C*03:03;88.08,HLA-C*03:04;88.08,HLA-C*08:01;2215.75,Epitope:LLWGAASAV,HLA-A*02:01;9.33,Epitope:AVSLAGASL,HLA-B*07:02;371.55,HLA-C*01:02;2288.65,HLA-C*03:03;179.49,HLA-C*03:04;179.49,HLA-C*08:01;8066.26
		95	0	4	0	0.066304	HAS1_TPAARRCSGL	ENSG00000105509	HAS1	TPAACRCSGL->TPAARRCSGL	hyaluronan synthase 1	TSNAdb_ICGC	Epitope:TPAACRCSGL,HLA-B*07:02;9.86	Epitope:TPAARRCSGL,HLA-B*07:02;10.01,HLA-B*08:01;160.77
		96	0	4	0	0.0496112	HRNR_ESRSGLSSGY	ENSG00000197915	HRNR	ESRSGQSSGY->ESRSGLSSGY	hornerin	TSNAdb_ICGC	Epitope:ESRSGQSSGY,HLA-A*01:01;2130.62	Epitope:ESRSGLSSGY,HLA-A*01:01;1400.13
		97	0	4	0	0.061325	HRNR_SPNRGRHGSGL	ENSG00000197915	HRNR	SPSRGRHGSGL->SPNRGRHGSGL	hornerin	TSNAdb_ICGC	Epitope:SPSRGRHGSGL,HLA-B*07:02;33.47	Epitope:SPNRGRHGSGL,HLA-B*07:02;31.49
		98	0	4	0	0.053587	KISS1R_APHAELHRL	ENSG00000116014	KISS1R	APHAELLRL->APHAELHRL	KISS1 receptor	TSNAdb_ICGC	Epitope:APHAELLRL,HLA-B*07:02;114.70,HLA-B*35:01;4954.37,HLA-B*51:01;11463.77,HLA-C*04:01;19800.54,HLA-C*08:01;22418.53,HLA-B*08:01;10539.41	Epitope:APHAELHRL,HLA-B*07:02;98.69,HLA-B*35:01;5868.62,HLA-B*51:01;13241.91,HLA-C*04:01;19675.18,HLA-C*08:01;24495.54,HLA-B*08:01;7216.07
		99	0	4	0	0.0544367	OTOP1_APRCPESPA	ENSG00000163982	OTOP1	APRSPESPA->APRCPESPA	otopetrin 1	TSNAdb_ICGC	Epitope:APRSPESPA,HLA-B*07:02;11.23	Epitope:APRCPESPA,HLA-B*07:02;14.20
		100	0	4	0	0.0667663	POLRMT_EALGAPEAL	ENSG00000099821	POLRMT	EELGAPEAL->EALGAPEAL;WEELGAPEAL->WEALGAPEAL;LPRQYWEEL->LPRQYWEAL	RNA polymerase mitochondrial	TSNAdb_ICGC	Epitope:EELGAPEAL,HLA-B*40:01;79.43,Epitope:WEELGAPEAL,HLA-B*40:01;14.82,Epitope:LPRQYWEEL,HLA-B*07:02;9.30,HLA-B*35:01;331.57,HLA-B*51:01;2783.37,HLA-B*08:01;200.77	Epitope:EALGAPEAL,HLA-B*35:01;697.05,HLA-B*51:01;10897.74,HLA-C*01:02;15286.26,HLA-C*03:03;599.33,HLA-C*03:04;599.33,HLA-C*08:01;8282.58,Epitope:WEALGAPEAL,HLA-B*40:01;9.40,HLA-C*03:03;399.73,HLA-C*03:04;399.73,Epitope:LPRQYWEAL,HLA-B*07:02;4.33,HLA-B*35:01;111.82,HLA-B*51:01;2708.71,HLA-B*08:01;48.54	SNV1,chr19;622336;T;G,AF=0.490786;grpmax=sas;AF_XX=0.482057;AF_XY=0.499722;AF_afr=0.693314;AF_amr=0.366856;AF_asj=0.546944;AF_eas=0.564608;AF_fin=0.454476;AF_mid=0.620179;AF_nfe=0.466379;AF_sas=0.739644;
		101	0	4	0	0.0511174	SBK2_FGLAPAADAL	ENSG00000187550	SBK2	GLAAAADALL->GLAPAADALL;GLAAAADAL->GLAPAADAL;FGLAAAADAL->FGLAPAADAL	SH3 domain binding kinase family member 2	TSNAdb_ICGC	Epitope:GLAAAADALL,-,Epitope:GLAAAADAL,HLA-A*02:01;196.64,Epitope:FGLAAAADAL,-	Epitope:GLAPAADALL,HLA-A*02:01;170.46,Epitope:GLAPAADAL,HLA-A*02:01;173.53,HLA-C*01:02;6094.27,Epitope:FGLAPAADAL,HLA-A*02:01;73.61,HLA-C*01:02;3193.81
		102	0	4	0	0.0585867	SP5_LFHPWTTDM	ENSG00000204335	SP5	LFHPWTADM->LFHPWTTDM	Sp5 transcription factor	TSNAdb_ICGC	Epitope:LFHPWTADM,HLA-C*07:02;452.52	Epitope:LFHPWTTDM,HLA-A*24:02;4059.31,HLA-C*04:01;8444.92,HLA-C*06:02;2351.89,HLA-C*07:01;1416.78,HLA-C*07:02;372.69
		103	0	4	0	0.0670554	VENTX_RPADFSPGSL	ENSG00000151650	VENTX	RPADFSLGSL->RPADFSPGSL	VENT homeobox	TSNAdb_ICGC	Epitope:RPADFSLGSL,HLA-B*07:02;5.70,HLA-B*35:01;2434.54,HLA-C*04:01;7349.63	Epitope:RPADFSPGSL,HLA-B*07:02;7.01,HLA-B*35:01;3708.69,HLA-B*51:01;14556.50,HLA-C*04:01;8309.06,HLA-C*08:01;5522.76
		104	0	5	0	0.0861678	CCDC102A_AQMEKTMRW	ENSG00000135736	CCDC102A	RRWSDCTANW->RWWSDCTANW;AQMEKTMRR->AQMEKTMRW	coiled-coil domain containing 102A	TSNAdb_ICGC	Epitope:RRWSDCTANW,HLA-A*24:02;779.92,Epitope:AQMEKTMRR,HLA-A*03:01;886.12,HLA-A*11:01;163.30,HLA-C*07:01;12205.56,HLA-A*33:03;976.45	Epitope:RWWSDCTANW,HLA-A*24:02;116.75,Epitope:AQMEKTMRW,HLA-A*24:02;1175.88,HLA-B*40:01;10123.19,HLA-C*06:02;8343.11,HLA-C*07:01;9005.78,HLA-C*07:02;9513.71
		105	0	5	0	0.0733727	ERICH6_EEVVVEEEL	ENSG00000163645	ERICH6	VEEEEEEVV->VEEEEEVVV;EEEVVEEEL->EEVVVEEEL;EEVVEEELV->EVVVEEELV	glutamate rich 6	TSNAdb_TCGA	Epitope:VEEEEEEVV,HLA-B*40:01;2122.50,Epitope:EEEVVEEEL,HLA-B*40:01;860.49,Epitope:EEVVEEELV,HLA-B*40:01;7381.83	Epitope:VEEEEEVVV,HLA-B*40:01;612.01,Epitope:EEVVVEEEL,HLA-B*40:01;270.65,Epitope:EVVVEEELV,-
		106	0	5	0	0.0800645	HS6ST1_RFDMKGDEV	ENSG00000136720	HS6ST1	RFDMKGDDV->RFDMKGDEV	heparan sulfate 6-O-sulfotransferase 1	TSNAdb_ICGC	Epitope:RFDMKGDDV,HLA-C*04:01;4437.69	Epitope:RFDMKGDEV,HLA-C*04:01;1838.68	SNV1,chr2;128318303;G;T,AF=0.2297;grpmax=amr;AF_XX=0.231526;AF_XY=0.227894;AF_afr=0.0989169;AF_amr=0.292492;AF_asj=0.16584;AF_eas=0.0847765;AF_fin=0.192737;AF_mid=0.22225;AF_nfe=0.252756;AF_sas=0.146045;
		107	0	5	0	0.0977213	ITGA5_GYSDLIVGSF	ENSG00000161638	ITGA5	YPDLIVGSF->YSDLIVGSF;GYPDLIVGSF->GYSDLIVGSF	integrin subunit alpha 5	TSNAdb_ICGC	Epitope:YPDLIVGSF,HLA-A*01:01;11630.68,HLA-B*07:02;269.92,HLA-B*35:01;10.59,HLA-B*51:01;2909.81,HLA-C*03:03;2020.63,HLA-C*03:04;2020.63,HLA-C*04:01;2122.27,HLA-C*07:01;13130.48,HLA-C*07:02;6938.82,HLA-C*08:01;2537.73,HLA-B*08:01;4164.57,Epitope:GYPDLIVGSF,HLA-A*24:02;206.97,HLA-B*07:02;2544.96,HLA-B*35:01;906.61,HLA-C*04:01;7257.57,HLA-C*07:01;12929.72,HLA-C*07:02;2310.52	Epitope:YSDLIVGSF,HLA-A*01:01;160.34,HLA-B*35:01;375.27,HLA-C*01:02;6377.05,HLA-C*03:03;86.40,HLA-C*03:04;86.40,HLA-C*04:01;2682.69,HLA-C*07:01;3593.62,HLA-C*07:02;2890.89,HLA-C*08:01;183.99,Epitope:GYSDLIVGSF,HLA-A*24:02;235.03,HLA-C*04:01;9551.77,HLA-C*07:02;3260.25
		108	0	6	0	0.0867005	GOLGA6C_QVQLEQDEY	ENSG00000167195	GOLGA6C	QVQLERDEY->QVQLEQDEY	golgin A6 family member C	TSNAdb_ICGC	Epitope:QVQLERDEY,HLA-A*01:01;5048.52,HLA-B*35:01;4287.98	Epitope:QVQLEQDEY,HLA-A*01:01;2448.38,HLA-B*35:01;3145.72	SNV1,chr15;75265351;G;A,AF=0.000443478;grpmax=amr;AF_XX=0.000393347;AF_XY=0.000494146;AF_afr=0.000454959;AF_amr=0.000730594;AF_asj=0.000821982;AF_eas=0.0007115;AF_fin=0.000390656;AF_mid=0.00444444;AF_nfe=0.000365904;AF_sas=0.000682064;
		109	0	6	0	0.129609	KLF2_DAPPGPAL	ENSG00000127528	KLF2	DAPLGPAL->DAPPGPAL	Kruppel like factor 2	TSNAdb_ICGC	Epitope:DAPLGPAL,HLA-B*51:01;4997.54,HLA-C*01:02;7431.83	Epitope:DAPPGPAL,HLA-B*51:01;5638.39,HLA-C*01:02;3832.58,HLA-C*03:03;11681.00,HLA-C*03:04;11681.00,HLA-C*08:01;25692.68
		110	0	6	0	0.0978863	OTOP1_SSANRRLFR	ENSG00000163982	OTOP1	SSAHRRLFR->SSANRRLFR	otopetrin 1	TSNAdb_ICGC	Epitope:SSAHRRLFR,HLA-A*03:01;416.40,HLA-A*11:01;52.11,HLA-A*33:03;23.91	Epitope:SSANRRLFR,HLA-A*03:01;452.87,HLA-A*11:01;47.12,HLA-A*33:03;21.55
		111	0	7	0	0.0984485	DMAC1_APAKPATPA	ENSG00000137038	DMAC1	APAKPAPPA->APAKPATPA	distal membrane arm assembly component 1	TSNAdb_ICGC	Epitope:APAKPAPPA,HLA-B*07:02;26.47,HLA-B*35:01;2126.75	Epitope:APAKPATPA,HLA-B*07:02;16.67,HLA-B*35:01;2839.40
		112	0	7	0	0.102787	GJA3_AADFKMLAL	ENSG00000121743	GJA3	AADFKLLAL->AADFKMLAL	gap junction protein alpha 3	TSNAdb_ICGC	Epitope:AADFKLLAL,HLA-A*01:01;6304.60,HLA-B*07:02;3783.22,HLA-C*01:02;2057.31,HLA-C*03:03;93.45,HLA-C*03:04;93.45,HLA-C*04:01;6683.35,HLA-C*07:01;7154.88,HLA-C*07:02;7171.78,HLA-C*08:01;247.91,HLA-B*08:01;3153.26	Epitope:AADFKMLAL,HLA-A*01:01;4877.67,HLA-B*07:02;3505.86,HLA-C*01:02;2170.38,HLA-C*03:03;77.46,HLA-C*03:04;77.46,HLA-C*04:01;6234.80,HLA-C*07:01;6648.45,HLA-C*07:02;7241.18,HLA-C*08:01;232.73,HLA-B*08:01;4030.16
		113	0	8	0	0.135912	ABCD1_AILDIVHLH	ENSG00000101986	ABCD1	ILDVVHLHH->ILDIVHLHH;AILDVVHLH->AILDIVHLH;LEAILDVVHL->LEAILDIVHL;EAILDVVHL->EAILDIVHL	ATP binding cassette subfamily D member 1	TSNAdb_ICGC	Epitope:ILDVVHLHH,HLA-A*01:01;3742.30,HLA-A*03:01;3005.06,HLA-C*04:01;22861.16,Epitope:AILDVVHLH,HLA-A*03:01;2345.77,HLA-A*11:01;936.87,Epitope:LEAILDVVHL,HLA-B*40:01;63.32,Epitope:EAILDVVHL,HLA-B*35:01;1682.81,HLA-B*51:01;5552.18,HLA-C*03:03;1194.97,HLA-C*03:04;1194.97,HLA-C*08:01;12096.97,HLA-B*08:01;14886.04	Epitope:ILDIVHLHH,HLA-A*01:01;3951.75,HLA-A*03:01;3203.84,HLA-C*04:01;24251.34,Epitope:AILDIVHLH,HLA-A*03:01;2385.62,HLA-A*11:01;876.71,Epitope:LEAILDIVHL,HLA-B*40:01;67.22,Epitope:EAILDIVHL,HLA-B*35:01;1843.26,HLA-B*51:01;5313.22,HLA-C*03:03;1248.72,HLA-C*03:04;1248.72,HLA-C*08:01;11713.78,HLA-B*08:01;14439.17
		Table S5c. Discriminative neoepitopes with mean coverage in Esophagus cancer patients twice as compared to the healthy donors or vice-versa. Neoepitopes show here 2-fold differentail expression in healthy donors vs. cancer patients and are found 3 or more individuals of the group they are enriched in.
		No.	cancerCount	healthyCount	cancerMeanExpr	healthyMeanExpr	epitope_ID2	gene_id	HGNC_symbol	neoepitopes	annotation	db_name	wildTypeHLA	neoEpitopeHLA	GeneticAncestry
		1	11	16	0.496491	0.244363	CAVIN2_SEKSSPFKV	ENSG00000168497	CAVIN2	SGKSSPFKV->SEKSSPFKV	caveolae associated protein 2	TSNAdb_ICGC	Epitope:SGKSSPFKV,HLA-C*06:02;6289.54	Epitope:SEKSSPFKV,HLA-B*40:01;1333.07
		2	7	8	0.339304	0.100202	HRCT1_HPPRHTPHHL	ENSG00000196196	HRCT1	HHPRHTPHHL->HPPRHTPHHL	histidine rich carboxyl terminus 1	TSNAdb_ICGC	Epitope:HHPRHTPHHL,HLA-B*07:02;51.39,HLA-C*07:02;5443.39,HLA-B*08:01;4163.98	Epitope:HPPRHTPHHL,HLA-B*07:02;51.51,HLA-B*51:01;14384.60,HLA-C*01:02;7867.40,HLA-B*08:01;2451.32
		3	7	8	0.345185	0.127732	MFSD1_LMIGGVTCI	ENSG00000118855	MFSD1	LMIGGITCI->LMIGGVTCI	major facilitator superfamily domain containing 1	TSNAdb_ICGC	Epitope:LMIGGITCI,HLA-A*02:01;18.37	Epitope:LMIGGVTCI,HLA-A*02:01;25.76
		4	6	6	0.261118	0.0816406	WDR7_ALSLIATTR	ENSG00000091157	WDR7	IATARPPAF->IATTRPPAF;ALSLIATAR->ALSLIATTR;ARPPAFITTI->TRPPAFITTI	WD repeat domain 7	TSNAdb_ICGC	Epitope:IATARPPAF,HLA-B*07:02;4224.29,HLA-B*35:01;246.50,HLA-B*51:01;6638.31,HLA-C*01:02;4379.93,HLA-C*03:03;37.22,HLA-C*03:04;37.22,HLA-C*04:01;13933.62,HLA-C*06:02;5673.88,HLA-C*07:01;1949.06,HLA-C*07:02;2111.25,HLA-C*08:01;3985.07,HLA-B*08:01;2617.55,Epitope:ALSLIATAR,HLA-A*03:01;986.78,HLA-A*11:01;1155.90,HLA-A*33:03;420.60,Epitope:ARPPAFITTI,HLA-B*51:01;7272.19,HLA-C*06:02;590.11,HLA-C*07:01…	Epitope:IATTRPPAF,HLA-B*07:02;5424.46,HLA-B*35:01;435.59,HLA-B*51:01;7806.95,HLA-C*01:02;4937.08,HLA-C*03:03;50.43,HLA-C*03:04;50.43,HLA-C*04:01;14695.93,HLA-C*06:02;6138.34,HLA-C*07:01;2314.13,HLA-C*07:02;2238.11,HLA-C*08:01;4527.86,HLA-B*08:01;2573.71,Epitope:ALSLIATTR,HLA-A*03:01;888.81,HLA-A*11:01;824.71,HLA-A*33:03;616.98,Epitope:TRPPAFITTI,HLA-B*51:01;2619.42,HLA-C*06:02;315.42,HLA-C*07:01;…
		5	5	6	0.214572	0.0879	SENP2_GLGEEQNHGV	ENSG00000163904	SENP2	GWGEEQNHGV->GLGEEQNHGV	SUMO specific peptidase 2	IEDB	Epitope:GWGEEQNHGV,-	Epitope:GLGEEQNHGV,HLA-A*02:01;500.42	SNV1,chr3;185611692;G;T,AF=4.10782e-06;grpmax=amr;AF_XX=4.08752e-06;AF_XY=4.12833e-06;AF_afr=5.9755e-05;AF_amr=8.94975e-05;AF_asj=0;AF_eas=0;AF_fin=0;AF_mid=0;AF_nfe=0;AF_sas=0;
		6	4	2	0.145276	0.0198315	MYH9_KLAKENKLL	ENSG00000100345	MYH9	KLAKEKKLL->KLAKENKLL	myosin heavy chain 9	TSNAdb_TCGA	Epitope:KLAKEKKLL,HLA-A*02:01;4670.31	Epitope:KLAKENKLL,HLA-A*02:01;904.40
		7	3	2	0.115172	0.0210548	CAVIN2_SLEKTLHTV	ENSG00000168497	CAVIN2	SLEETLHTV->SLEKTLHTV	caveolae associated protein 2	TSNAdb_ICGC	Epitope:SLEETLHTV,HLA-A*02:01;11.94,HLA-C*01:02;8662.03,HLA-C*04:01;8878.65,HLA-C*08:01;9760.09	Epitope:SLEKTLHTV,HLA-A*02:01;58.66,HLA-C*01:02;11962.13,HLA-C*04:01;14727.61,HLA-C*08:01;18041.62
		8	3	5	0.128093	0.0633825	CD68_STATHSPSTTSHGNA	ENSG00000129226	CD68	STATHSPATTSHGNA->STATHSPSTTSHGNA	CD68 molecule	IEDB	Epitope:STATHSPATTSHGNA,-	Epitope:STATHSPSTTSHGNA,-
		9	1	5	0.0313498	0.0971625	GBP4_QERSFQENM	ENSG00000162654	GBP4	QERSFQEYM->QERSFQENM;SFQEYMAQM->SFQENMAQM	guanylate binding protein 4	TSNAdb_ICGC	Epitope:QERSFQEYM,HLA-B*40:01;305.42,Epitope:SFQEYMAQM,HLA-A*24:02;2968.42,HLA-C*01:02;5168.24,HLA-C*04:01;5213.62,HLA-C*06:02;4019.75,HLA-C*07:01;2791.24,HLA-C*07:02;305.60,HLA-B*08:01;6387.82	Epitope:QERSFQENM,HLA-B*40:01;662.76,Epitope:SFQENMAQM,HLA-A*24:02;3202.42,HLA-C*01:02;5346.72,HLA-C*04:01;5052.95,HLA-C*06:02;5277.69,HLA-C*07:01;3654.91,HLA-C*07:02;470.39
		10	1	6	0.0380578	0.108734	NCF2_VVIPVGRLF	ENSG00000116701	NCF2	VVIPVGKLFR->VVIPVGRLFR;VVIPVGKLF->VVIPVGRLF	neutrophil cytosolic factor 2	TSNAdb_ICGC	Epitope:VVIPVGKLFR,HLA-A*03:01;693.60,HLA-A*11:01;83.71,HLA-A*33:03;49.54,Epitope:VVIPVGKLF,HLA-A*24:02;2042.39,HLA-B*35:01;3309.76,HLA-C*03:03;902.97,HLA-C*03:04;902.97,HLA-C*04:01;20816.83,HLA-C*06:02;7518.29,HLA-C*07:01;5177.92,HLA-C*07:02;4779.56,HLA-C*08:01;18865.90	Epitope:VVIPVGRLFR,HLA-A*03:01;461.04,HLA-A*11:01;67.70,HLA-A*33:03;25.41,Epitope:VVIPVGRLF,HLA-A*24:02;1210.57,HLA-B*35:01;2352.63,HLA-C*01:02;10444.96,HLA-C*03:03;411.91,HLA-C*03:04;411.91,HLA-C*04:01;17811.38,HLA-C*06:02;3394.37,HLA-C*07:01;2378.35,HLA-C*07:02;2327.54,HLA-C*08:01;14845.52
		11	1	6	0.0347785	0.0978863	OTOP1_SSANRRLFR	ENSG00000163982	OTOP1	SSAHRRLFR->SSANRRLFR	otopetrin 1	TSNAdb_ICGC	Epitope:SSAHRRLFR,HLA-A*03:01;416.40,HLA-A*11:01;52.11,HLA-A*33:03;23.91	Epitope:SSANRRLFR,HLA-A*03:01;452.87,HLA-A*11:01;47.12,HLA-A*33:03;21.55
		12	1	8	0.0468369	0.135912	ABCD1_AILDIVHLH	ENSG00000101986	ABCD1	ILDVVHLHH->ILDIVHLHH;AILDVVHLH->AILDIVHLH;LEAILDVVHL->LEAILDIVHL;EAILDVVHL->EAILDIVHL	ATP binding cassette subfamily D member 1	TSNAdb_ICGC	Epitope:ILDVVHLHH,HLA-A*01:01;3742.30,HLA-A*03:01;3005.06,HLA-C*04:01;22861.16,Epitope:AILDVVHLH,HLA-A*03:01;2345.77,HLA-A*11:01;936.87,Epitope:LEAILDVVHL,HLA-B*40:01;63.32,Epitope:EAILDVVHL,HLA-B*35:01;1682.81,HLA-B*51:01;5552.18,HLA-C*03:03;1194.97,HLA-C*03:04;1194.97,HLA-C*08:01;12096.97,HLA-B*08:01;14886.04	Epitope:ILDIVHLHH,HLA-A*01:01;3951.75,HLA-A*03:01;3203.84,HLA-C*04:01;24251.34,Epitope:AILDIVHLH,HLA-A*03:01;2385.62,HLA-A*11:01;876.71,Epitope:LEAILDIVHL,HLA-B*40:01;67.22,Epitope:EAILDIVHL,HLA-B*35:01;1843.26,HLA-B*51:01;5313.22,HLA-C*03:03;1248.72,HLA-C*03:04;1248.72,HLA-C*08:01;11713.78,HLA-B*08:01;14439.17
		13	1	8	0.0380768	0.141644	COL5A3_GPPGPPAEL	ENSG00000080573	COL5A3	GPPGAPAEL->GPPGPPAEL	collagen type V alpha 3 chain	TSNAdb_ICGC	Epitope:GPPGAPAEL,HLA-B*07:02;525.36,HLA-B*35:01;13751.20,HLA-B*51:01;21646.94,HLA-C*01:02;4361.34,HLA-C*04:01;21213.83	Epitope:GPPGPPAEL,HLA-B*07:02;384.03,HLA-B*35:01;14605.57,HLA-B*51:01;20332.23,HLA-C*01:02;3810.00,HLA-C*03:03;12441.17,HLA-C*03:04;12441.17,HLA-C*04:01;19053.80,HLA-C*08:01;23045.68,HLA-B*08:01;23611.56
		14	1	8	0.0332524	0.114747	HERC2_DMDDAAYSM	ENSG00000128731	HERC2	YSDEEVVEDV->YSDEEVVEDM;DVDDAAYSM->DMDDAAYSM;EVVEDVDDAAY->EVVEDMDDAAY;VVEDVDDAAY->VVEDMDDAAY	HECT and RLD domain containing E3 ubiquitin protein ligase 2	TSNAdb_ICGC	Epitope:YSDEEVVEDV,HLA-A*01:01;1782.54,HLA-C*04:01;17929.33,HLA-C*08:01;4435.87,Epitope:DVDDAAYSM,HLA-A*01:01;5685.86,HLA-B*35:01;576.48,HLA-C*03:03;9648.68,HLA-C*03:04;9648.68,HLA-C*04:01;12120.03,HLA-C*08:01;8990.99,Epitope:EVVEDVDDAAY,HLA-A*01:01;2967.42,HLA-B*35:01;1089.89,Epitope:VVEDVDDAAY,HLA-A*01:01;395.77,HLA-B*35:01;2458.31	Epitope:YSDEEVVEDM,HLA-A*01:01;1166.31,HLA-C*03:03;1568.97,HLA-C*03:04;1568.97,HLA-C*04:01;12298.90,HLA-C*08:01;1145.66,Epitope:DMDDAAYSM,HLA-A*01:01;4806.42,HLA-B*35:01;466.10,HLA-C*01:02;15800.15,HLA-C*04:01;7530.83,HLA-C*08:01;6929.52,HLA-B*08:01;11188.67,Epitope:EVVEDMDDAAY,HLA-A*01:01;1958.99,HLA-B*35:01;989.48,Epitope:VVEDMDDAAY,HLA-A*01:01;271.27
		15	1	12	0.0340041	0.193634	TPT1_DSLIGGNASAEGREGEGTESTVITG	ENSG00000133112	TPT1	DSLIGGNASAEGPEGEGTESTVITG->DSLIGGNASAEGREGEGTESTVITG	tumor protein, translationally-controlled 1	IEDB	Epitope:DSLIGGNASAEGPEGEGTESTVITG,-	Epitope:DSLIGGNASAEGREGEGTESTVITG,-
		16	0	3	0	0.0511198	ADRB1_FRKAFQRLL	ENSG00000043591	ADRB1	FRKAFQGLL->FRKAFQRLL	adrenoceptor beta 1	TSNAdb_ICGC	Epitope:FRKAFQGLL,HLA-C*06:02;40.90,HLA-C*07:01;76.54,HLA-C*07:02;189.88	Epitope:FRKAFQRLL,HLA-C*06:02;10.64,HLA-C*07:01;21.38,HLA-C*07:02;56.76
		17	0	3	0	0.0415391	C19orf71_AWYNLPRAL	ENSG00000183397	C19orf71	PASPFREAY->LASPFREAY;WEAWYNLPRAP->WEAWYNLPRAL;LPRAPASPF->LPRALASPF;AWYNLPRAP->AWYNLPRAL	chromosome 19 open reading frame 71	TSNAdb_ICGC	Epitope:PASPFREAY,HLA-A*01:01;6162.83,HLA-B*35:01;880.70,Epitope:WEAWYNLPRAP,-,Epitope:LPRAPASPF,HLA-B*07:02;3.05,HLA-B*35:01;16.41,HLA-B*51:01;2609.38,HLA-B*08:01;749.56,Epitope:AWYNLPRAP,-	Epitope:LASPFREAY,HLA-A*01:01;2065.54,HLA-B*35:01;7.97,HLA-C*03:03;553.99,HLA-C*03:04;553.99,HLA-C*06:02;4834.48,HLA-C*07:01;767.62,HLA-C*07:02;967.33,HLA-C*08:01;7600.08,Epitope:WEAWYNLPRAL,HLA-B*40:01;33.81,Epitope:LPRALASPF,HLA-B*07:02;3.71,HLA-B*35:01;10.38,HLA-B*51:01;2329.32,HLA-B*08:01;231.53,Epitope:AWYNLPRAL,HLA-A*24:02;2495.56,HLA-C*01:02;7185.14,HLA-C*04:01;11189.27,HLA-C*06:02;3204.23…
		18	0	3	0	0.0541566	CUL4A_RVLIKSPRGK	ENSG00000139842	CUL4A	RVLIKSPKGK->RVLIKSPRGK;VLIKSPKGK->VLIKSPRGK	cullin 4A	TSNAdb_ICGC	Epitope:RVLIKSPKGK,HLA-A*03:01;52.37,HLA-A*11:01;226.04,Epitope:VLIKSPKGK,HLA-A*03:01;71.42,HLA-A*11:01;608.50	Epitope:RVLIKSPRGK,HLA-A*03:01;34.29,HLA-A*11:01;183.87,Epitope:VLIKSPRGK,HLA-A*03:01;43.49,HLA-A*11:01;396.47
		19	0	3	0	0.0465393	CWC27_SEKGDAADL	ENSG00000153015	CWC27	SEKGDAPDL->SEKGDAADL	CWC27 spliceosome associated cyclophilin	TSNAdb_ICGC	Epitope:SEKGDAPDL,HLA-B*40:01;156.51	Epitope:SEKGDAADL,HLA-B*40:01;172.27
		20	0	3	0	0.0381625	DDX18_FTFLKKNQK	ENSG00000088205	DDX18	NRKKKLMVF->NQKKKLMVF;FTFLKKNRK->FTFLKKNQK;FTFLKKNRKK->FTFLKKNQKK;RKKKLMVFF->QKKKLMVFF	DEAD-box helicase 18	TSNAdb_TCGA;TSNAdb_ICGC	Epitope:NRKKKLMVF,HLA-C*06:02;489.30,HLA-C*07:01;325.54,HLA-C*07:02;636.53,HLA-B*08:01;188.40,Epitope:FTFLKKNRK,HLA-A*03:01;318.68,HLA-A*11:01;122.34,HLA-A*33:03;278.66,Epitope:FTFLKKNRKK,HLA-A*03:01;611.64,HLA-A*11:01;526.75,Epitope:RKKKLMVFF,HLA-C*06:02;8413.82,HLA-C*07:01;5613.07,HLA-C*07:02;5793.05	Epitope:NQKKKLMVF,HLA-A*24:02;6191.77,HLA-C*06:02;7092.30,HLA-C*07:01;4759.64,HLA-C*07:02;3081.61,HLA-B*08:01;75.89,Epitope:FTFLKKNQK,HLA-A*03:01;298.55,HLA-A*11:01;91.59,HLA-A*33:03;230.69,Epitope:FTFLKKNQKK,HLA-A*03:01;644.56,HLA-A*11:01;245.21,Epitope:QKKKLMVFF,-	SNV1,chr2;117825004;G;A,AF=1.36854e-05;grpmax=eas;AF_XX=9.53216e-06;AF_XY=1.78804e-05;AF_afr=2.99043e-05;AF_amr=0;AF_asj=0;AF_eas=0.000252003;AF_fin=0;AF_mid=0.000173491;AF_nfe=3.59814e-06;AF_sas=2.31938e-05;
		21	0	3	0	0.0472178	DZIP1L_APAPHPGL	ENSG00000158163	DZIP1L	SAPAPRPGL->SAPAPHPGL;APAPRPGL->APAPHPGL	DAZ interacting zinc finger protein 1 like	TSNAdb_ICGC	Epitope:SAPAPRPGL,HLA-B*07:02;2161.31,HLA-B*51:01;18855.90,HLA-C*01:02;35.24,HLA-C*03:03;234.25,HLA-C*03:04;234.25,HLA-C*04:01;14893.94,HLA-C*06:02;7014.46,HLA-C*07:01;7425.89,HLA-C*08:01;8708.07,Epitope:APAPRPGL,HLA-B*07:02;50.95,HLA-C*01:02;7524.88,HLA-B*08:01;4812.09	Epitope:SAPAPHPGL,HLA-B*07:02;4056.59,HLA-B*51:01;12240.61,HLA-C*01:02;17.81,HLA-C*03:03;74.39,HLA-C*03:04;74.39,HLA-C*04:01;9021.00,HLA-C*06:02;4691.58,HLA-C*07:01;5015.42,HLA-C*07:02;3329.19,HLA-C*08:01;3446.89,Epitope:APAPHPGL,HLA-B*07:02;83.53,HLA-B*51:01;18798.46,HLA-C*01:02;3772.67,HLA-C*04:01;19343.99,HLA-B*08:01;10153.47
		22	0	3	0	0.0453231	EEF1G_CNLITGMFQRLDRLRKNAFASVILF	ENSG00000254772	EEF1G	CNLITGMFQRLDKLRKNAFASVILF->CNLITGMFQRLDRLRKNAFASVILF	eukaryotic translation elongation factor 1 gamma	IEDB	Epitope:CNLITGMFQRLDKLRKNAFASVILF,-	Epitope:CNLITGMFQRLDRLRKNAFASVILF,-
		23	0	3	0	0.0341418	EEF2_MRVMKFSISPVVRVA	ENSG00000167658	EEF2	MRVMKFSVSPVVRVA->MRVMKFSISPVVRVA	eukaryotic translation elongation factor 2	IEDB	Epitope:MRVMKFSVSPVVRVA,-	Epitope:MRVMKFSISPVVRVA,-
		24	0	3	0	0.0394338	F13A1_TYILFNSW	ENSG00000124491	F13A1	TYILFNPW->TYILFNSW	coagulation factor XIII A chain	TSNAdb_ICGC	Epitope:TYILFNPW,HLA-A*24:02;306.44	Epitope:TYILFNSW,HLA-A*24:02;369.87
		25	0	3	0	0.0467012	FAM181B_GPDVRLGDL	ENSG00000182103	FAM181B	GPSGPDVSL->GPSGPDVRL;GPDVSLGDL->GPDVRLGDL	family with sequence similarity 181 member B	TSNAdb_ICGC	Epitope:GPSGPDVSL,HLA-B*07:02;185.97,HLA-B*35:01;2117.84,HLA-B*51:01;21277.50,HLA-C*04:01;19445.13,HLA-C*08:01;21196.16,Epitope:GPDVSLGDL,HLA-B*07:02;1563.14,HLA-C*04:01;15593.97	Epitope:GPSGPDVRL,HLA-B*07:02;1152.74,HLA-B*35:01;8725.52,HLA-C*04:01;22827.54,Epitope:GPDVRLGDL,HLA-B*07:02;542.08,HLA-C*04:01;16820.72
		26	0	3	0	0.0438688	GIMAP7_KGAYFSDDIY	ENSG00000179144	GIMAP7	EGAYFSDDIY->KGAYFSDDIY;VQCNEGAYF->VQCNKGAYF;KMVQCNEGAY->KMVQCNKGAY	GTPase, IMAP family member 7	TSNAdb_TCGA	Epitope:EGAYFSDDIY,HLA-A*01:01;3567.78,HLA-B*35:01;450.53,Epitope:VQCNEGAYF,HLA-A*24:02;4885.75,Epitope:KMVQCNEGAY,-	Epitope:KGAYFSDDIY,-,Epitope:VQCNKGAYF,HLA-A*24:02;3760.57,Epitope:KMVQCNKGAY,-
		27	0	3	0	0.0470575	GRIN3B_EMLLDVLVAV	ENSG00000116032	GRIN3B	WASPLETLL->WASPLEMLL;LETLLDVLV->LEMLLDVLV;LETLLDVL->LEMLLDVL;SPLETLLDV->SPLEMLLDV;LHWASPLET->LHWASPLEM;TLLDVLVAVL->MLLDVLVAVL;TLLDVLVAV->MLLDVLVAV;ETLLDVLVAV->EMLLDVLVAV;HWASPLETL->HWASPLEML	glutamate ionotropic receptor NMDA type subunit 3B	TSNAdb_ICGC	Epitope:WASPLETLL,HLA-B*35:01;258.10,HLA-B*51:01;5703.05,HLA-C*01:02;3997.55,HLA-C*03:03;24.05,HLA-C*03:04;24.05,HLA-C*04:01;7276.68,HLA-C*06:02;3539.67,HLA-C*07:01;1958.65,HLA-C*08:01;403.88,Epitope:LETLLDVLV,HLA-B*40:01;212.89,Epitope:LETLLDVL,HLA-B*40:01;406.52,Epitope:SPLETLLDV,HLA-B*07:02;830.89,HLA-B*51:01;1705.98,Epitope:LHWASPLET,-,Epitope:TLLDVLVAVL,HLA-A*02:01;14.25,Epitope:TLLDVLVAV,HL…	Epitope:WASPLEMLL,HLA-B*35:01;150.97,HLA-B*51:01;3431.33,HLA-C*01:02;3653.60,HLA-C*03:03;15.45,HLA-C*03:04;15.45,HLA-C*04:01;5829.20,HLA-C*06:02;2156.92,HLA-C*07:01;920.92,HLA-C*08:01;200.58,Epitope:LEMLLDVLV,HLA-B*40:01;70.36,Epitope:LEMLLDVL,HLA-B*40:01;82.14,Epitope:SPLEMLLDV,HLA-B*07:02;891.07,HLA-B*51:01;1545.45,Epitope:LHWASPLEM,HLA-C*04:01;12576.37,HLA-C*06:02;3214.89,HLA-C*07:01;1288.14,H…
		28	0	3	0	0.0419318	HRNR_SQHGSGSGW	ENSG00000197915	HRNR	GQHGSGSGW->SQHGSGSGW;YGQHGSGSGW->YSQHGSGSGW	hornerin	TSNAdb_TCGA	Epitope:GQHGSGSGW,-,Epitope:YGQHGSGSGW,-	Epitope:SQHGSGSGW,-,Epitope:YSQHGSGSGW,-
		29	0	3	0	0.0533393	HRNR_SRQSLGHSR	ENSG00000197915	HRNR	SRQSLGHGR->SRQSLGHSR	hornerin	TSNAdb_TCGA	Epitope:SRQSLGHGR,-	Epitope:SRQSLGHSR,HLA-C*07:01;9518.25
		30	0	3	0	0.0404928	KLK10_RLDPEAYGA	ENSG00000129451	KLK10	RLDPEAYGS->RLDPEAYGA	kallikrein related peptidase 10	TSNAdb_ICGC	Epitope:RLDPEAYGS,-	Epitope:RLDPEAYGA,HLA-A*02:01;198.64
		31	0	3	0	0.0388265	KRT10_SGGGGGGYGGGSYGGGSSSGGGYGG	ENSG00000186395	KRT10	SGGGGGGYGGGSSGGGSSSGGGYGG->SGGGGGGYGGGSYGGGSSSGGGYGG	keratin 10	IEDB	Epitope:SGGGGGGYGGGSSGGGSSSGGGYGG,-	Epitope:SGGGGGGYGGGSYGGGSSSGGGYGG,-
		32	0	3	0	0.0465274	LDLRAD2_SPLCGLTI	ENSG00000187942	LDLRAD2	SPLCGLNI->SPLCGLTI	low density lipoprotein receptor class A domain containing 2	TSNAdb_ICGC	Epitope:SPLCGLNI,HLA-B*51:01;3095.45	Epitope:SPLCGLTI,HLA-B*07:02;481.45,HLA-B*51:01;1554.62
		33	0	3	0	0.046695	LSP1_GAEEREELLGPTVQWSVEDEEEAVH	ENSG00000130592	LSP1	GAEEREELLGPTAQWSVEDEEEAVH->GAEEREELLGPTVQWSVEDEEEAVH	lymphocyte specific protein 1	IEDB	Epitope:GAEEREELLGPTAQWSVEDEEEAVH,-	Epitope:GAEEREELLGPTVQWSVEDEEEAVH,-
		34	0	3	0	0.0437397	MAGEF1_ALAAKSLAR	ENSG00000177383	MAGEF1	ALAAKALAR->ALAAKSLAR;ARALAAKAL->ARALAAKSL	MAGE family member F1	TSNAdb_ICGC	Epitope:ALAAKALAR,HLA-A*03:01;229.40,HLA-A*11:01;800.22,HLA-A*33:03;989.99,Epitope:ARALAAKAL,HLA-C*06:02;897.89,HLA-C*07:01;605.20,HLA-C*07:02;783.28	Epitope:ALAAKSLAR,HLA-A*03:01;185.51,HLA-A*11:01;610.35,HLA-A*33:03;937.65,Epitope:ARALAAKSL,HLA-C*06:02;582.58,HLA-C*07:01;479.97,HLA-C*07:02;931.39
		35	0	3	0	0.0450665	MST1_GHPGNSPWTVSLGNRQGQHFCGGSL	ENSG00000173531	MST1	GHPGNSPWTVSLRNRQGQHFCGGSL->GHPGNSPWTVSLGNRQGQHFCGGSL	macrophage stimulating 1	IEDB	Epitope:GHPGNSPWTVSLRNRQGQHFCGGSL,-	Epitope:GHPGNSPWTVSLGNRQGQHFCGGSL,-
		36	0	3	0	0.0428933	NBPF1_SLSQHLQAL	ENSG00000219481	NBPF1	SLNQHLQAL->SLSQHLQAL	NBPF member 1	TSNAdb_ICGC	Epitope:SLNQHLQAL,HLA-A*02:01;50.90,HLA-B*07:02;827.91,HLA-C*01:02;862.69,HLA-C*03:03;236.14,HLA-C*03:04;236.14,HLA-C*04:01;8592.20,HLA-C*06:02;2637.90,HLA-C*07:01;2204.27,HLA-C*07:02;996.63,HLA-C*08:01;6001.93,HLA-B*08:01;47.92	Epitope:SLSQHLQAL,HLA-A*02:01;60.01,HLA-B*07:02;1020.28,HLA-C*01:02;651.21,HLA-C*03:03;242.65,HLA-C*03:04;242.65,HLA-C*04:01;10134.59,HLA-C*06:02;3853.79,HLA-C*07:01;3296.96,HLA-C*07:02;1467.30,HLA-C*08:01;6711.54,HLA-B*08:01;112.48	SNV1,chr1;16588971;T;C,AF=0.0452573;grpmax=eas;AF_XX=0.0456369;AF_XY=0.0448926;AF_afr=0.0454496;AF_amr=0.0369686;AF_asj=0.0309063;AF_eas=0.202837;AF_fin=0.0381858;AF_mid=0.0412643;AF_nfe=0.0411535;AF_sas=0.0331456;
		37	0	3	0	0.0502923	OPRD1_ASDAYPSAF	ENSG00000116329	OPRD1	NASDAYPSAC->NASDAYPSAF;ASDAYPSAC->ASDAYPSAF;CPSAGANAS->FPSAGANAS	opioid receptor delta 1	TSNAdb_ICGC	Epitope:NASDAYPSAC,-,Epitope:ASDAYPSAC,HLA-C*08:01;7506.02,Epitope:CPSAGANAS,-	Epitope:NASDAYPSAF,HLA-A*01:01;2220.41,HLA-B*35:01;231.53,HLA-C*04:01;9235.31,HLA-C*08:01;7856.35,Epitope:ASDAYPSAF,HLA-A*01:01;547.79,HLA-B*35:01;3119.42,HLA-C*01:02;6663.14,HLA-C*03:03;483.63,HLA-C*03:04;483.63,HLA-C*04:01;4170.61,HLA-C*07:01;5217.51,HLA-C*07:02;5712.57,HLA-C*08:01;1170.99,Epitope:FPSAGANAS,HLA-B*35:01;71.70
		38	0	3	0	0.0688144	PANK2_RRNPTQGGL	ENSG00000125779	PANK2	RRNPTLGGL->RRNPTQGGL	pantothenate kinase 2	TSNAdb_ICGC	Epitope:RRNPTLGGL,HLA-C*06:02;737.64,HLA-C*07:01;392.98,HLA-C*07:02;1406.00	Epitope:RRNPTQGGL,HLA-C*06:02;1320.84,HLA-C*07:01;603.32,HLA-C*07:02;2569.81	SNV1,chr20;3889432;T;A,AF=0.0601122;grpmax=amr;AF_XX=0.0613396;AF_XY=0.0588604;AF_afr=0.0606313;AF_amr=0.166831;AF_asj=0.063044;AF_eas=0.119784;AF_fin=0.0785449;AF_mid=0.0817732;AF_nfe=0.0555025;AF_sas=0.0287917;
		39	0	3	0	0.0400108	PCDHB13_LFLFLVLLF	ENSG00000187372	PCDHB13	LFLFSVLLF->LFLFLVLLF;SVSSLFLFS->SVSSLFLFL	protocadherin beta 13	TSNAdb_TCGA	Epitope:LFLFSVLLF,HLA-A*24:02;131.00,Epitope:SVSSLFLFS,-	Epitope:LFLFLVLLF,HLA-A*24:02;394.27,Epitope:SVSSLFLFL,HLA-A*02:01;98.69,HLA-C*01:02;5115.94,HLA-C*03:03;540.30,HLA-C*03:04;540.30,HLA-C*06:02;5046.34,HLA-C*07:01;3246.63,HLA-C*08:01;3263.78
		40	0	3	0	0.0583521	PLPP7_EMSPSLLDY	ENSG00000160539	PLPP7	YETSPSLLDYL->YEMSPSLLDYL;YETSPSLLDY->YEMSPSLLDY;YETSPSLL->YEMSPSLL;RGPYETSPSL->RGPYEMSPSL;PYETSPSLL->PYEMSPSLL;PYETSPSL->PYEMSPSL;RRGPYETSPSL->RRGPYEMSPSL;ETSPSLLDY->EMSPSLLDY;GPYETSPSLL->GPYEMSPSLL;GPYETSPSL->GPYEMSPSL	phospholipid phosphatase 7 (inactive)	TSNAdb_ICGC	Epitope:YETSPSLLDYL,HLA-A*01:01;2602.38,HLA-B*40:01;69.78,HLA-C*01:02;3962.06,Epitope:YETSPSLLDY,HLA-A*01:01;30.11,HLA-B*40:01;6103.24,Epitope:YETSPSLL,HLA-B*40:01;252.35,HLA-C*04:01;12528.83,Epitope:RGPYETSPSL,HLA-B*07:02;20.03,HLA-B*35:01;3180.29,HLA-B*51:01;6211.97,HLA-C*01:02;476.43,HLA-C*03:03;4210.14,HLA-C*03:04;4210.14,HLA-C*08:01;15080.58,Epitope:PYETSPSLL,HLA-A*24:02;3917.60,HLA-C*04:01;…	Epitope:YEMSPSLLDYL,HLA-B*40:01;18.86,HLA-C*01:02;3918.15,Epitope:YEMSPSLLDY,HLA-A*01:01;274.90,HLA-B*40:01;1920.29,Epitope:YEMSPSLL,HLA-B*40:01;55.94,HLA-C*04:01;10584.67,Epitope:RGPYEMSPSL,HLA-B*07:02;18.45,HLA-B*35:01;3921.12,HLA-B*51:01;5987.99,HLA-C*01:02;645.39,Epitope:PYEMSPSLL,HLA-A*24:02;2730.69,HLA-C*04:01;8281.87,Epitope:PYEMSPSL,HLA-B*07:02;2308.05,HLA-B*51:01;4288.02,Epitope:RRGPYEMS…
		41	0	3	0	0.0458119	RBBP8NL_NLRLEGALHL	ENSG00000130701	RBBP8NL	SALAGMQDL->SALAGMQNL;DLRLEGALHL->NLRLEGALHL	RBBP8 N-terminal like	TSNAdb_ICGC	Epitope:SALAGMQDL,HLA-C*01:02;5214.86,HLA-C*03:03;39.89,HLA-C*03:04;39.89,HLA-C*08:01;3348.84,Epitope:DLRLEGALHL,HLA-B*08:01;2577.05	Epitope:SALAGMQNL,HLA-B*51:01;13777.71,HLA-C*01:02;3395.14,HLA-C*03:03;31.24,HLA-C*03:04;31.24,HLA-C*06:02;6294.65,HLA-C*08:01;3475.57,Epitope:NLRLEGALHL,HLA-A*02:01;194.34,HLA-C*06:02;4301.54,HLA-C*07:01;4374.01,HLA-C*07:02;5892.04
		42	0	3	0	0.0410702	RGS18_NLRRQSRSF	ENSG00000150681	RGS18	NLRRRSRSF->NLRRQSRSF	regulator of G protein signaling 18	TSNAdb_TCGA	Epitope:NLRRRSRSF,HLA-B*07:02;941.07,HLA-B*08:01;7.17	Epitope:NLRRQSRSF,HLA-B*07:02;1334.89,HLA-B*08:01;47.86
		43	0	3	0	0.0388166	RPL12_TVKLTIQNRQAQNEVVPSASALIIK	ENSG00000197958	RPL12	TVKLTIQNRQAQIEVVPSASALIIK->TVKLTIQNRQAQNEVVPSASALIIK	ribosomal protein L12	IEDB	Epitope:TVKLTIQNRQAQIEVVPSASALIIK,-	Epitope:TVKLTIQNRQAQNEVVPSASALIIK,-
		44	0	3	0	0.0387351	RPL19_DQAEARRSKTKEGRKRREERLQAKK	ENSG00000108298	RPL19	DQAEARRSKTKEARKRREERLQAKK->DQAEARRSKTKEGRKRREERLQAKK	ribosomal protein L19	IEDB	Epitope:DQAEARRSKTKEARKRREERLQAKK,-	Epitope:DQAEARRSKTKEGRKRREERLQAKK,-
		45	0	3	0	0.0398268	RRP7A_RTEAASLWVL	ENSG00000189306	RRP7A	TEAASLRVL->TEAASLWVL;RTEAASLRVL->RTEAASLWVL	ribosomal RNA processing 7 homolog A	TSNAdb_ICGC	Epitope:TEAASLRVL,HLA-B*40:01;24.06,Epitope:RTEAASLRVL,HLA-B*40:01;89.85	Epitope:TEAASLWVL,HLA-B*40:01;7.00,Epitope:RTEAASLWVL,HLA-B*40:01;16.33
		46	0	3	0	0.0356476	RSU1_ALYLSDNDFEILTPDIGKLTKLQIL	ENSG00000148484	RSU1	ALYLSDNDFEILPPDIGKLTKLQIL->ALYLSDNDFEILTPDIGKLTKLQIL	Ras suppressor protein 1	IEDB	Epitope:ALYLSDNDFEILPPDIGKLTKLQIL,-	Epitope:ALYLSDNDFEILTPDIGKLTKLQIL,-
		47	0	3	0	0.043643	SORD_GLLGCKPEV	ENSG00000140263	SORD	GQLGCKPEV->GLLGCKPEV;QEIARKVEGQ->QEIARKVEGL	sorbitol dehydrogenase	TSNAdb_ICGC	Epitope:GQLGCKPEV,HLA-A*02:01;285.66,Epitope:QEIARKVEGQ,-	Epitope:GLLGCKPEV,HLA-A*02:01;20.55,Epitope:QEIARKVEGL,HLA-B*40:01;664.66
		48	0	3	0	0.0464413	SPARC_TMYIFPVH	ENSG00000113140	SPARC	YNMYIFPV->YTMYIFPV;NMYIFPVH->TMYIFPVH	secreted protein acidic and cysteine rich	IEDB	Epitope:YNMYIFPV,-,Epitope:NMYIFPVH,-	Epitope:YTMYIFPV,-,Epitope:TMYIFPVH,-
		49	0	3	0	0.0503825	TMCC3_YSDPGRHHR	ENSG00000057704	TMCC3	YSYPGRHHR->YSDPGRHHR	transmembrane and coiled-coil domain family 3	TSNAdb_ICGC	Epitope:YSYPGRHHR,HLA-A*03:01;1307.47,HLA-A*11:01;202.74,HLA-C*06:02;6044.30,HLA-C*07:01;3245.33,HLA-C*07:02;3828.85,HLA-A*33:03;11.14	Epitope:YSDPGRHHR,HLA-A*01:01;3789.32,HLA-A*11:01;2646.11,HLA-C*04:01;11418.46,HLA-C*07:01;11188.91,HLA-C*07:02;12189.99,HLA-C*08:01;18779.75,HLA-A*33:03;223.01
		50	0	3	0	0.0440797	UBP1_KMGDMPEISGK	ENSG00000153560	UBP1	KMGDMPEINGK->KMGDMPEISGK;MPEINGKLV->MPEISGKLV	upstream binding protein 1	TSNAdb_ICGC	Epitope:KMGDMPEINGK,HLA-A*03:01;144.28,HLA-A*11:01;426.32,Epitope:MPEINGKLV,HLA-B*07:02;1057.76,HLA-B*35:01;2716.63,HLA-B*51:01;1273.35,HLA-C*04:01;10114.76	Epitope:KMGDMPEISGK,HLA-A*03:01;47.10,HLA-A*11:01;324.88,Epitope:MPEISGKLV,HLA-B*07:02;723.53,HLA-B*35:01;3207.17,HLA-B*51:01;1022.76,HLA-C*04:01;8235.40	SNV1,chr3;33416774;T;C,AF=0.31809;grpmax=amr;AF_XX=0.3189;AF_XY=0.317273;AF_afr=0.533054;AF_amr=0.650719;AF_asj=0.288047;AF_eas=0.546091;AF_fin=0.342328;AF_mid=0.289858;AF_nfe=0.284684;AF_sas=0.368966;
		51	0	3	0	0.0361253	UTRN_AEKLKWLNI	ENSG00000152818	UTRN	AEKLKWLNR->AEKLKWLNI;KLKWLNRTEL->KLKWLNITEL;LKWLNRTEL->LKWLNITEL	utrophin	TSNAdb_TCGA	Epitope:AEKLKWLNR,-,Epitope:KLKWLNRTEL,-,Epitope:LKWLNRTEL,HLA-C*06:02;5762.35	Epitope:AEKLKWLNI,HLA-B*40:01;3428.10,Epitope:KLKWLNITEL,HLA-A*02:01;70.84,Epitope:LKWLNITEL,HLA-C*06:02;4043.79,HLA-C*07:02;2905.66
		52	0	3	0	0.0463901	ZNRF4_NRSLGSIVL	ENSG00000105428	ZNRF4	RSLGAIVLIR->RSLGSIVLIR;SLGAIVLIR->SLGSIVLIR;NRSLGAIVL->NRSLGSIVL	zinc and ring finger 4	TSNAdb_ICGC	Epitope:RSLGAIVLIR,HLA-A*03:01;516.96,HLA-A*11:01;176.29,HLA-A*33:03;1187.46,Epitope:SLGAIVLIR,HLA-A*03:01;980.17,HLA-A*11:01;734.66,HLA-A*33:03;1009.79,Epitope:NRSLGAIVL,HLA-C*06:02;623.40,HLA-C*07:01;257.47,HLA-C*07:02;432.32	Epitope:RSLGSIVLIR,HLA-A*03:01;440.22,HLA-A*11:01;141.01,HLA-A*33:03;1159.82,Epitope:SLGSIVLIR,HLA-A*03:01;885.42,HLA-A*11:01;572.62,HLA-A*33:03;830.52,Epitope:NRSLGSIVL,HLA-C*06:02;676.39,HLA-C*07:01;277.22,HLA-C*07:02;373.16
		53	0	4	0	0.066304	HAS1_TPAARRCSGL	ENSG00000105509	HAS1	TPAACRCSGL->TPAARRCSGL	hyaluronan synthase 1	TSNAdb_ICGC	Epitope:TPAACRCSGL,HLA-B*07:02;9.86	Epitope:TPAARRCSGL,HLA-B*07:02;10.01,HLA-B*08:01;160.77
		54	0	4	0	0.0496112	HRNR_ESRSGLSSGY	ENSG00000197915	HRNR	ESRSGQSSGY->ESRSGLSSGY	hornerin	TSNAdb_ICGC	Epitope:ESRSGQSSGY,HLA-A*01:01;2130.62	Epitope:ESRSGLSSGY,HLA-A*01:01;1400.13
		55	0	4	0	0.053587	KISS1R_APHAELHRL	ENSG00000116014	KISS1R	APHAELLRL->APHAELHRL	KISS1 receptor	TSNAdb_ICGC	Epitope:APHAELLRL,HLA-B*07:02;114.70,HLA-B*35:01;4954.37,HLA-B*51:01;11463.77,HLA-C*04:01;19800.54,HLA-C*08:01;22418.53,HLA-B*08:01;10539.41	Epitope:APHAELHRL,HLA-B*07:02;98.69,HLA-B*35:01;5868.62,HLA-B*51:01;13241.91,HLA-C*04:01;19675.18,HLA-C*08:01;24495.54,HLA-B*08:01;7216.07
		56	0	4	0	0.0663283	MRPS34_DSQIYAVDY	ENSG00000074071	MRPS34	LYAVDYETL->IYAVDYETL;RPRDSQLYA->RPRDSQIYA;RPRDSQLYAV->RPRDSQIYAV;DSQLYAVDY->DSQIYAVDY	mitochondrial ribosomal protein S34	TSNAdb_ICGC	Epitope:LYAVDYETL,HLA-A*24:02;78.06,HLA-C*04:01;15310.59,HLA-C*07:02;1035.37,Epitope:RPRDSQLYA,HLA-B*07:02;29.52,Epitope:RPRDSQLYAV,HLA-B*07:02;6.08,Epitope:DSQLYAVDY,HLA-A*01:01;852.88,HLA-B*35:01;1968.32	Epitope:IYAVDYETL,HLA-A*24:02;43.29,HLA-C*01:02;6529.68,HLA-C*04:01;13499.85,HLA-C*07:02;690.36,Epitope:RPRDSQIYA,HLA-B*07:02;37.04,Epitope:RPRDSQIYAV,HLA-B*07:02;6.84,HLA-B*51:01;11377.40,Epitope:DSQIYAVDY,HLA-A*01:01;957.38,HLA-B*35:01;2239.88
		57	0	4	0	0.0544367	OTOP1_APRCPESPA	ENSG00000163982	OTOP1	APRSPESPA->APRCPESPA	otopetrin 1	TSNAdb_ICGC	Epitope:APRSPESPA,HLA-B*07:02;11.23	Epitope:APRCPESPA,HLA-B*07:02;14.20
		58	0	4	0	0.0667663	POLRMT_EALGAPEAL	ENSG00000099821	POLRMT	EELGAPEAL->EALGAPEAL;WEELGAPEAL->WEALGAPEAL;LPRQYWEEL->LPRQYWEAL	RNA polymerase mitochondrial	TSNAdb_ICGC	Epitope:EELGAPEAL,HLA-B*40:01;79.43,Epitope:WEELGAPEAL,HLA-B*40:01;14.82,Epitope:LPRQYWEEL,HLA-B*07:02;9.30,HLA-B*35:01;331.57,HLA-B*51:01;2783.37,HLA-B*08:01;200.77	Epitope:EALGAPEAL,HLA-B*35:01;697.05,HLA-B*51:01;10897.74,HLA-C*01:02;15286.26,HLA-C*03:03;599.33,HLA-C*03:04;599.33,HLA-C*08:01;8282.58,Epitope:WEALGAPEAL,HLA-B*40:01;9.40,HLA-C*03:03;399.73,HLA-C*03:04;399.73,Epitope:LPRQYWEAL,HLA-B*07:02;4.33,HLA-B*35:01;111.82,HLA-B*51:01;2708.71,HLA-B*08:01;48.54	SNV1,chr19;622336;T;G,AF=0.490786;grpmax=sas;AF_XX=0.482057;AF_XY=0.499722;AF_afr=0.693314;AF_amr=0.366856;AF_asj=0.546944;AF_eas=0.564608;AF_fin=0.454476;AF_mid=0.620179;AF_nfe=0.466379;AF_sas=0.739644;
		59	0	4	0	0.0499682	RPL5_RDIICQIAYARIKGDMIVCAAYAHE	ENSG00000122406	RPL5	RDIICQIAYARIEGDMIVCAAYAHE->RDIICQIAYARIKGDMIVCAAYAHE	ribosomal protein L5	IEDB	Epitope:RDIICQIAYARIEGDMIVCAAYAHE,-	Epitope:RDIICQIAYARIKGDMIVCAAYAHE,-
		60	0	4	0	0.0585867	SP5_LFHPWTTDM	ENSG00000204335	SP5	LFHPWTADM->LFHPWTTDM	Sp5 transcription factor	TSNAdb_ICGC	Epitope:LFHPWTADM,HLA-C*07:02;452.52	Epitope:LFHPWTTDM,HLA-A*24:02;4059.31,HLA-C*04:01;8444.92,HLA-C*06:02;2351.89,HLA-C*07:01;1416.78,HLA-C*07:02;372.69
		61	0	4	0	0.0591086	TRIM58_QMALERMRK	ENSG00000162722	TRIM58	QMALELMRK->QMALERMRK	tripartite motif containing 58	TSNAdb_ICGC	Epitope:QMALELMRK,HLA-A*03:01;114.59,HLA-A*11:01;102.59	Epitope:QMALERMRK,HLA-A*03:01;93.51,HLA-A*11:01;162.91
		62	0	4	0	0.0670554	VENTX_RPADFSPGSL	ENSG00000151650	VENTX	RPADFSLGSL->RPADFSPGSL	VENT homeobox	TSNAdb_ICGC	Epitope:RPADFSLGSL,HLA-B*07:02;5.70,HLA-B*35:01;2434.54,HLA-C*04:01;7349.63	Epitope:RPADFSPGSL,HLA-B*07:02;7.01,HLA-B*35:01;3708.69,HLA-B*51:01;14556.50,HLA-C*04:01;8309.06,HLA-C*08:01;5522.76
		63	0	5	0	0.0861678	CCDC102A_AQMEKTMRW	ENSG00000135736	CCDC102A	RRWSDCTANW->RWWSDCTANW;AQMEKTMRR->AQMEKTMRW	coiled-coil domain containing 102A	TSNAdb_ICGC	Epitope:RRWSDCTANW,HLA-A*24:02;779.92,Epitope:AQMEKTMRR,HLA-A*03:01;886.12,HLA-A*11:01;163.30,HLA-C*07:01;12205.56,HLA-A*33:03;976.45	Epitope:RWWSDCTANW,HLA-A*24:02;116.75,Epitope:AQMEKTMRW,HLA-A*24:02;1175.88,HLA-B*40:01;10123.19,HLA-C*06:02;8343.11,HLA-C*07:01;9005.78,HLA-C*07:02;9513.71
		64	0	5	0	0.0733727	ERICH6_EEVVVEEEL	ENSG00000163645	ERICH6	VEEEEEEVV->VEEEEEVVV;EEEVVEEEL->EEVVVEEEL;EEVVEEELV->EVVVEEELV	glutamate rich 6	TSNAdb_TCGA	Epitope:VEEEEEEVV,HLA-B*40:01;2122.50,Epitope:EEEVVEEEL,HLA-B*40:01;860.49,Epitope:EEVVEEELV,HLA-B*40:01;7381.83	Epitope:VEEEEEVVV,HLA-B*40:01;612.01,Epitope:EEVVVEEEL,HLA-B*40:01;270.65,Epitope:EVVVEEELV,-
		65	0	5	0	0.0800645	HS6ST1_RFDMKGDEV	ENSG00000136720	HS6ST1	RFDMKGDDV->RFDMKGDEV	heparan sulfate 6-O-sulfotransferase 1	TSNAdb_ICGC	Epitope:RFDMKGDDV,HLA-C*04:01;4437.69	Epitope:RFDMKGDEV,HLA-C*04:01;1838.68	SNV1,chr2;128318303;G;T,AF=0.2297;grpmax=amr;AF_XX=0.231526;AF_XY=0.227894;AF_afr=0.0989169;AF_amr=0.292492;AF_asj=0.16584;AF_eas=0.0847765;AF_fin=0.192737;AF_mid=0.22225;AF_nfe=0.252756;AF_sas=0.146045;
		66	0	5	0	0.0977213	ITGA5_GYSDLIVGSF	ENSG00000161638	ITGA5	YPDLIVGSF->YSDLIVGSF;GYPDLIVGSF->GYSDLIVGSF	integrin subunit alpha 5	TSNAdb_ICGC	Epitope:YPDLIVGSF,HLA-A*01:01;11630.68,HLA-B*07:02;269.92,HLA-B*35:01;10.59,HLA-B*51:01;2909.81,HLA-C*03:03;2020.63,HLA-C*03:04;2020.63,HLA-C*04:01;2122.27,HLA-C*07:01;13130.48,HLA-C*07:02;6938.82,HLA-C*08:01;2537.73,HLA-B*08:01;4164.57,Epitope:GYPDLIVGSF,HLA-A*24:02;206.97,HLA-B*07:02;2544.96,HLA-B*35:01;906.61,HLA-C*04:01;7257.57,HLA-C*07:01;12929.72,HLA-C*07:02;2310.52	Epitope:YSDLIVGSF,HLA-A*01:01;160.34,HLA-B*35:01;375.27,HLA-C*01:02;6377.05,HLA-C*03:03;86.40,HLA-C*03:04;86.40,HLA-C*04:01;2682.69,HLA-C*07:01;3593.62,HLA-C*07:02;2890.89,HLA-C*08:01;183.99,Epitope:GYSDLIVGSF,HLA-A*24:02;235.03,HLA-C*04:01;9551.77,HLA-C*07:02;3260.25
		67	0	5	0	0.0726718	PAK2_APPVRMSRTIF	ENSG00000180370	PAK2	SSTIFSTGGK->SRTIFSTGGK;STIFSTGGK->RTIFSTGGK;APPVRMSSTIF->APPVRMSRTIF	p21 (RAC1) activated kinase 2	TSNAdb_ICGC	Epitope:SSTIFSTGGK,HLA-A*03:01;80.15,HLA-A*11:01;20.08,Epitope:STIFSTGGK,HLA-A*03:01;37.23,HLA-A*11:01;8.91,Epitope:APPVRMSSTIF,HLA-B*07:02;56.65	Epitope:SRTIFSTGGK,HLA-A*03:01;72.17,HLA-A*11:01;23.38,Epitope:RTIFSTGGK,HLA-A*03:01;17.84,HLA-A*11:01;12.62,Epitope:APPVRMSRTIF,HLA-B*07:02;40.59
		68	0	5	0	0.0710408	PRKX_ALSPEPPAY	ENSG00000183943	PRKX	SPEPPVYSL->SPEPPAYSL;LSPEPPVYSL->LSPEPPAYSL;EALSPEPPVY->EALSPEPPAY;VYSLQDFDTL->AYSLQDFDTL;ALSPEPPVY->ALSPEPPAY	protein kinase X-linked	TSNAdb_ICGC	Epitope:SPEPPVYSL,HLA-B*07:02;109.19,HLA-B*35:01;510.19,HLA-B*40:01;20450.48,HLA-B*51:01;6879.77,HLA-C*01:02;10769.15,HLA-C*03:03;4290.29,HLA-C*03:04;4290.29,HLA-C*04:01;6013.57,HLA-C*07:01;20079.07,HLA-C*07:02;16157.14,HLA-C*08:01;6169.97,HLA-B*08:01;6627.62,Epitope:LSPEPPVYSL,HLA-B*07:02;1151.02,HLA-B*35:01;2678.11,HLA-B*51:01;6550.55,HLA-C*01:02;171.73,HLA-C*03:03;1814.49,HLA-C*03:04;1814.49,H…	Epitope:SPEPPAYSL,HLA-B*07:02;86.89,HLA-B*35:01;413.30,HLA-B*40:01;20099.06,HLA-B*51:01;8155.86,HLA-C*01:02;11167.86,HLA-C*03:03;4066.74,HLA-C*03:04;4066.74,HLA-C*04:01;5037.88,HLA-C*07:01;21853.33,HLA-C*07:02;17790.97,HLA-C*08:01;5826.36,HLA-B*08:01;7839.53,Epitope:LSPEPPAYSL,HLA-B*07:02;975.44,HLA-B*35:01;2138.06,HLA-B*51:01;7532.71,HLA-C*01:02;127.13,HLA-C*03:03;1214.39,HLA-C*03:04;1214.39,HLA…
		69	0	6	0	0.0867005	GOLGA6C_QVQLEQDEY	ENSG00000167195	GOLGA6C	QVQLERDEY->QVQLEQDEY	golgin A6 family member C	TSNAdb_ICGC	Epitope:QVQLERDEY,HLA-A*01:01;5048.52,HLA-B*35:01;4287.98	Epitope:QVQLEQDEY,HLA-A*01:01;2448.38,HLA-B*35:01;3145.72	SNV1,chr15;75265351;G;A,AF=0.000443478;grpmax=amr;AF_XX=0.000393347;AF_XY=0.000494146;AF_afr=0.000454959;AF_amr=0.000730594;AF_asj=0.000821982;AF_eas=0.0007115;AF_fin=0.000390656;AF_mid=0.00444444;AF_nfe=0.000365904;AF_sas=0.000682064;
		70	0	6	0	0.0839882	ZXDC_APGPGVAPA	ENSG00000070476	ZXDC	PPGPGVAPA->APGPGVAPA	ZXD family zinc finger C	TSNAdb_ICGC	Epitope:PPGPGVAPA,-	Epitope:APGPGVAPA,HLA-B*07:02;74.65	SNV1,chr3;126475514;G;C,AF=0.99894;grpmax=nfe;AF_XX=0.998823;AF_XY=0.999067;AF_afr=0.957921;AF_amr=0.996083;AF_asj=1;AF_eas=0.999918;AF_fin=1;AF_mid=0.994347;AF_nfe=0.999948;AF_sas=0.9999;
		71	0	7	0	0.0984485	DMAC1_APAKPATPA	ENSG00000137038	DMAC1	APAKPAPPA->APAKPATPA	distal membrane arm assembly component 1	TSNAdb_ICGC	Epitope:APAKPAPPA,HLA-B*07:02;26.47,HLA-B*35:01;2126.75	Epitope:APAKPATPA,HLA-B*07:02;16.67,HLA-B*35:01;2839.40
		72	0	7	0	0.102787	GJA3_AADFKMLAL	ENSG00000121743	GJA3	AADFKLLAL->AADFKMLAL	gap junction protein alpha 3	TSNAdb_ICGC	Epitope:AADFKLLAL,HLA-A*01:01;6304.60,HLA-B*07:02;3783.22,HLA-C*01:02;2057.31,HLA-C*03:03;93.45,HLA-C*03:04;93.45,HLA-C*04:01;6683.35,HLA-C*07:01;7154.88,HLA-C*07:02;7171.78,HLA-C*08:01;247.91,HLA-B*08:01;3153.26	Epitope:AADFKMLAL,HLA-A*01:01;4877.67,HLA-B*07:02;3505.86,HLA-C*01:02;2170.38,HLA-C*03:03;77.46,HLA-C*03:04;77.46,HLA-C*04:01;6234.80,HLA-C*07:01;6648.45,HLA-C*07:02;7241.18,HLA-C*08:01;232.73,HLA-B*08:01;4030.16
		73	0	8	0	0.124334	TRIM58_QRQHFRLEF	ENSG00000162722	TRIM58	VIWKEKVEMQRQRFRLEFEKHRGFL->VIWKEKVEMQRQHFRLEFEKHRGFL;QRQRFRLEF->QRQHFRLEF	tripartite motif containing 58	IEDB;TSNAdb_ICGC	Epitope:VIWKEKVEMQRQRFRLEFEKHRGFL,-,Epitope:QRQRFRLEF,HLA-C*06:02;1121.13,HLA-C*07:01;277.20,HLA-C*07:02;314.15	Epitope:VIWKEKVEMQRQHFRLEFEKHRGFL,-,Epitope:QRQHFRLEF,HLA-C*06:02;1065.34,HLA-C*07:01;267.85,HLA-C*07:02;255.90
		74	0	11	0	0.162622	RPL39_KQNCPIPQW	ENSG00000198918	RPL39	RPIPQWIRM->CPIPQWIRM;KQNRPIPQW->KQNCPIPQW	ribosomal protein L39	TSNAdb_TCGA	Epitope:RPIPQWIRM,HLA-B*07:02;25.33,HLA-B*35:01;281.10,HLA-B*51:01;5433.03,HLA-C*03:03;5124.69,HLA-C*03:04;5124.69,HLA-C*04:01;13030.14,HLA-C*07:01;14398.15,HLA-C*07:02;10252.82,HLA-C*08:01;14978.13,HLA-B*08:01;6591.07,Epitope:KQNRPIPQW,HLA-A*24:02;4546.36,HLA-B*40:01;15048.64,HLA-C*06:02;18700.26,HLA-C*07:01;15830.95	Epitope:CPIPQWIRM,HLA-B*07:02;451.91,HLA-B*35:01;48.41,HLA-B*51:01;1113.49,Epitope:KQNCPIPQW,HLA-A*24:02;3832.00
		75	0	11	0	0.165165	SNX29_SSLFREITASSAISILIKPEQETDP	ENSG00000048471	SNX29	SSLFREITASSAVSILIKPEQETDP->SSLFREITASSAISILIKPEQETDP	sorting nexin 29	IEDB	Epitope:SSLFREITASSAVSILIKPEQETDP,-	Epitope:SSLFREITASSAISILIKPEQETDP,-	SNV1,chr16;12048551;G;A,AF=3.28391e-05;grpmax=eas;AF_XX=2.99514e-05;AF_XY=3.57562e-05;AF_afr=8.96325e-05;AF_amr=0;AF_asj=0;AF_eas=0.000176322;AF_fin=0;AF_mid=0;AF_nfe=2.87811e-05;AF_sas=6.95652e-05;
		Table S5d. Discriminative neoepitopes with mean coverage in Lung cancer patients twice as compared to the healthy donors or vice-versa. Neoepitopes show here 2-fold differentail expression in healthy donors vs. cancer patients and are found 3 or more individuals of the group they are enriched in.
		No.	cancerCount	healthyCount	cancerMeanExpr	healthyMeanExpr	epitope_ID2	gene_id	HGNC_symbol	neoepitopes	annotation	db_name	wildTypeHLA	neoEpitopeHLA	GeneticAncestry
		1	14	6	0.418314	0.0816406	WDR7_ALSLIATTR	ENSG00000091157	WDR7	IATARPPAF->IATTRPPAF;ALSLIATAR->ALSLIATTR;ARPPAFITTI->TRPPAFITTI	WD repeat domain 7	TSNAdb_ICGC	Epitope:IATARPPAF,HLA-B*07:02;4224.29,HLA-B*35:01;246.50,HLA-B*51:01;6638.31,HLA-C*01:02;4379.93,HLA-C*03:03;37.22,HLA-C*03:04;37.22,HLA-C*04:01;13933.62,HLA-C*06:02;5673.88,HLA-C*07:01;1949.06,HLA-C*07:02;2111.25,HLA-C*08:01;3985.07,HLA-B*08:01;2617.55,Epitope:ALSLIATAR,HLA-A*03:01;986.78,HLA-A*11:01;1155.90,HLA-A*33:03;420.60,Epitope:ARPPAFITTI,HLA-B*51:01;7272.19,HLA-C*06:02;590.11,HLA-C*07:01…	Epitope:IATTRPPAF,HLA-B*07:02;5424.46,HLA-B*35:01;435.59,HLA-B*51:01;7806.95,HLA-C*01:02;4937.08,HLA-C*03:03;50.43,HLA-C*03:04;50.43,HLA-C*04:01;14695.93,HLA-C*06:02;6138.34,HLA-C*07:01;2314.13,HLA-C*07:02;2238.11,HLA-C*08:01;4527.86,HLA-B*08:01;2573.71,Epitope:ALSLIATTR,HLA-A*03:01;888.81,HLA-A*11:01;824.71,HLA-A*33:03;616.98,Epitope:TRPPAFITTI,HLA-B*51:01;2619.42,HLA-C*06:02;315.42,HLA-C*07:01;…
		2	12	8	0.545465	0.127732	MFSD1_LMIGGVTCI	ENSG00000118855	MFSD1	LMIGGITCI->LMIGGVTCI	major facilitator superfamily domain containing 1	TSNAdb_ICGC	Epitope:LMIGGITCI,HLA-A*02:01;18.37	Epitope:LMIGGVTCI,HLA-A*02:01;25.76
		3	6	2	0.195847	0.0198315	MYH9_KLAKENKLL	ENSG00000100345	MYH9	KLAKEKKLL->KLAKENKLL	myosin heavy chain 9	TSNAdb_TCGA	Epitope:KLAKEKKLL,HLA-A*02:01;4670.31	Epitope:KLAKENKLL,HLA-A*02:01;904.40
		4	6	3	0.167296	0.0381625	DDX18_FTFLKKNQK	ENSG00000088205	DDX18	NRKKKLMVF->NQKKKLMVF;FTFLKKNRK->FTFLKKNQK;FTFLKKNRKK->FTFLKKNQKK;RKKKLMVFF->QKKKLMVFF	DEAD-box helicase 18	TSNAdb_TCGA;TSNAdb_ICGC	Epitope:NRKKKLMVF,HLA-C*06:02;489.30,HLA-C*07:01;325.54,HLA-C*07:02;636.53,HLA-B*08:01;188.40,Epitope:FTFLKKNRK,HLA-A*03:01;318.68,HLA-A*11:01;122.34,HLA-A*33:03;278.66,Epitope:FTFLKKNRKK,HLA-A*03:01;611.64,HLA-A*11:01;526.75,Epitope:RKKKLMVFF,HLA-C*06:02;8413.82,HLA-C*07:01;5613.07,HLA-C*07:02;5793.05	Epitope:NQKKKLMVF,HLA-A*24:02;6191.77,HLA-C*06:02;7092.30,HLA-C*07:01;4759.64,HLA-C*07:02;3081.61,HLA-B*08:01;75.89,Epitope:FTFLKKNQK,HLA-A*03:01;298.55,HLA-A*11:01;91.59,HLA-A*33:03;230.69,Epitope:FTFLKKNQKK,HLA-A*03:01;644.56,HLA-A*11:01;245.21,Epitope:QKKKLMVFF,-	SNV1,chr2;117825004;G;A,AF=1.36854e-05;grpmax=eas;AF_XX=9.53216e-06;AF_XY=1.78804e-05;AF_afr=2.99043e-05;AF_amr=0;AF_asj=0;AF_eas=0.000252003;AF_fin=0;AF_mid=0.000173491;AF_nfe=3.59814e-06;AF_sas=2.31938e-05;
		5	6	6	0.184994	0.0879	SENP2_GLGEEQNHGV	ENSG00000163904	SENP2	GWGEEQNHGV->GLGEEQNHGV	SUMO specific peptidase 2	IEDB	Epitope:GWGEEQNHGV,-	Epitope:GLGEEQNHGV,HLA-A*02:01;500.42	SNV1,chr3;185611692;G;T,AF=4.10782e-06;grpmax=amr;AF_XX=4.08752e-06;AF_XY=4.12833e-06;AF_afr=5.9755e-05;AF_amr=8.94975e-05;AF_asj=0;AF_eas=0;AF_fin=0;AF_mid=0;AF_nfe=0;AF_sas=0;
		6	5	2	0.133149	0.0210548	CAVIN2_SLEKTLHTV	ENSG00000168497	CAVIN2	SLEETLHTV->SLEKTLHTV	caveolae associated protein 2	TSNAdb_ICGC	Epitope:SLEETLHTV,HLA-A*02:01;11.94,HLA-C*01:02;8662.03,HLA-C*04:01;8878.65,HLA-C*08:01;9760.09	Epitope:SLEKTLHTV,HLA-A*02:01;58.66,HLA-C*01:02;11962.13,HLA-C*04:01;14727.61,HLA-C*08:01;18041.62
		7	4	2	0.140154	0.0310579	GUCY2D_ALSSVFTVGV	ENSG00000132518	GUCY2D	QPPALSAVF->QPPALSSVF;ALSAVFTVGV->ALSSVFTVGV	guanylate cyclase 2D, retinal	TSNAdb_ICGC	Epitope:QPPALSAVF,HLA-B*07:02;573.16,HLA-B*35:01;174.42,HLA-B*51:01;7413.84,HLA-C*01:02;7253.25,Epitope:ALSAVFTVGV,HLA-A*02:01;17.86	Epitope:QPPALSSVF,HLA-B*07:02;499.48,HLA-B*35:01;247.34,HLA-B*51:01;8177.86,HLA-C*01:02;7250.82,HLA-C*04:01;17617.61,HLA-B*08:01;10958.27,Epitope:ALSSVFTVGV,HLA-A*02:01;16.75
		8	4	3	0.118328	0.0356476	RSU1_ALYLSDNDFEILTPDIGKLTKLQIL	ENSG00000148484	RSU1	ALYLSDNDFEILPPDIGKLTKLQIL->ALYLSDNDFEILTPDIGKLTKLQIL	Ras suppressor protein 1	IEDB	Epitope:ALYLSDNDFEILPPDIGKLTKLQIL,-	Epitope:ALYLSDNDFEILTPDIGKLTKLQIL,-
		9	3	0	0.0894794	0	OR4A5_FCDKKTIFF	ENSG00000221840	OR4A5	LFCDKKTISF->LFCDKKTIFF;LFCDKKTIS->LFCDKKTIF;SFQGCMGQLF->FFQGCMGQLF;ISFQGCMGQLF->IFFQGCMGQLF;FCDKKTISF->FCDKKTIFF;KTISFQGCM->KTIFFQGCM	olfactory receptor family 4 subfamily A member 5	TSNAdb_TCGA;TSNAdb_ICGC	Epitope:LFCDKKTISF,HLA-A*24:02;1554.39,HLA-C*04:01;3654.32,HLA-C*07:02;5774.52,HLA-B*08:01;5043.72,Epitope:LFCDKKTIS,-,Epitope:SFQGCMGQLF,HLA-A*24:02;67.43,Epitope:ISFQGCMGQLF,HLA-A*24:02;1658.62,Epitope:FCDKKTISF,HLA-A*01:01;6229.47,HLA-B*07:02;14691.47,HLA-B*35:01;1536.86,HLA-C*01:02;9640.65,HLA-C*03:03;889.13,HLA-C*03:04;889.13,HLA-C*04:01;4125.68,HLA-C*07:01;8341.04,HLA-C*07:02;6535.47,HLA-C*…	Epitope:LFCDKKTIFF,HLA-A*24:02;1234.91,HLA-C*04:01;3217.36,Epitope:LFCDKKTIF,HLA-A*24:02;3144.53,HLA-C*07:02;4214.88,Epitope:FFQGCMGQLF,HLA-A*24:02;82.15,HLA-C*04:01;3889.10,Epitope:IFFQGCMGQLF,HLA-A*24:02;118.15,Epitope:FCDKKTIFF,HLA-A*01:01;3310.44,HLA-A*24:02;17989.56,HLA-B*35:01;4644.31,HLA-C*01:02;13306.69,HLA-C*03:03;2862.19,HLA-C*03:04;2862.19,HLA-C*04:01;3801.03,HLA-C*07:01;9249.01,HLA-C*…
		10	3	0	0.0779622	0	RBM33_GQYEGHKAEL	ENSG00000184863	RBM33	GQYEGHEAEL->GQYEGHKAEL;QYEGHEAEL->QYEGHKAEL	RNA binding motif protein 33	TSNAdb_TCGA	Epitope:GQYEGHEAEL,HLA-A*02:01;794.31,HLA-B*40:01;1197.78,Epitope:QYEGHEAEL,HLA-A*24:02;12943.58,HLA-C*01:02;15578.97,HLA-C*04:01;4226.48,HLA-C*07:01;12844.25,HLA-C*07:02;3237.23	Epitope:GQYEGHKAEL,HLA-A*02:01;1112.58,HLA-B*40:01;1772.44,Epitope:QYEGHKAEL,HLA-A*24:02;10898.80,HLA-C*01:02;14730.79,HLA-C*04:01;6018.19,HLA-C*07:01;10088.53,HLA-C*07:02;2219.42,HLA-B*08:01;13401.61
		11	3	1	0.0760229	0.0112632	ANGPT1_GVLLKGEKR	ENSG00000154188	ANGPT1	GVLLKGGKR->GVLLKGEKR	angiopoietin 1	TSNAdb_TCGA	Epitope:GVLLKGGKR,-	Epitope:GVLLKGEKR,HLA-A*33:03;1938.04
		12	3	1	0.10062	0.0140558	ATAD3A_ALNLLHTLV	ENSG00000197785	ATAD3A	ALSLLHTLV->ALNLLHTLV;LEALSLLHTL->LEALNLLHTL;MRLEALSLL->MRLEALNLL;EALSLLHTL->EALNLLHTL	ATPase family AAA domain containing 3A	TSNAdb_ICGC	Epitope:ALSLLHTLV,HLA-A*02:01;76.02,Epitope:LEALSLLHTL,HLA-B*40:01;48.34,Epitope:MRLEALSLL,HLA-C*06:02;65.53,HLA-C*07:01;110.82,HLA-C*07:02;158.53,Epitope:EALSLLHTL,HLA-B*35:01;1146.20,HLA-B*51:01;1803.74,HLA-C*03:03;558.80,HLA-C*03:04;558.80,HLA-C*06:02;12231.74,HLA-C*08:01;7217.79,HLA-B*08:01;2077.78	Epitope:ALNLLHTLV,HLA-A*02:01;113.84,Epitope:LEALNLLHTL,HLA-B*40:01;53.98,Epitope:MRLEALNLL,HLA-C*06:02;89.77,HLA-C*07:01;144.45,HLA-C*07:02;189.98,Epitope:EALNLLHTL,HLA-B*35:01;1632.03,HLA-B*51:01;2269.54,HLA-C*03:03;675.03,HLA-C*03:04;675.03,HLA-C*06:02;11403.52,HLA-C*07:01;11923.63,HLA-C*08:01;7839.70,HLA-B*08:01;2071.11
		13	3	1	0.100369	0.0158979	KIF19_APATEHSSL	ENSG00000196169	KIF19	LAPATERSSL->LAPATEHSSL;RSSLSLHSL->HSSLSLHSL;APATERSSLSL->APATEHSSLSL;APATERSSL->APATEHSSL	kinesin family member 19	TSNAdb_ICGC	Epitope:LAPATERSSL,HLA-B*07:02;13.37,HLA-B*35:01;4996.46,HLA-C*01:02;253.73,HLA-C*03:03;782.45,HLA-C*03:04;782.45,Epitope:RSSLSLHSL,HLA-B*07:02;955.41,HLA-C*01:02;1695.64,HLA-C*03:03;202.23,HLA-C*03:04;202.23,HLA-C*06:02;8611.56,HLA-C*07:01;3913.54,HLA-C*08:01;4732.16,Epitope:APATERSSLSL,HLA-B*07:02;21.30,Epitope:APATERSSL,HLA-B*07:02;3.83,HLA-B*35:01;3321.24,HLA-C*01:02;11655.25,HLA-C*03:03;7120…	Epitope:LAPATEHSSL,HLA-B*07:02;44.12,HLA-B*35:01;1977.45,HLA-C*01:02;110.98,HLA-C*03:03;270.69,HLA-C*03:04;270.69,Epitope:HSSLSLHSL,HLA-B*07:02;2750.02,HLA-C*01:02;2696.34,HLA-C*03:03;50.44,HLA-C*03:04;50.44,HLA-C*04:01;17275.57,HLA-C*06:02;5974.98,HLA-C*07:01;3459.63,HLA-C*08:01;2977.42,HLA-B*08:01;3534.50,Epitope:APATEHSSLSL,HLA-B*07:02;43.57,Epitope:APATEHSSL,HLA-B*07:02;6.41,HLA-B*35:01;1061.…
		14	3	2	0.0915462	0.0253687	CCND3_TPTDVTARHL	ENSG00000112576	CCND3	TPTDVTAIHL->TPTDVTARHL	cyclin D3	IEDB	Epitope:TPTDVTAIHL,HLA-B*07:02;739.99,HLA-B*35:01;1941.27,HLA-B*51:01;9352.56,HLA-C*04:01;14300.95	Epitope:TPTDVTARHL,HLA-B*07:02;787.92,HLA-B*35:01;5431.74,HLA-B*51:01;12024.93,HLA-C*04:01;15364.19
		15	3	2	0.0884903	0.0249077	OR10Q1_ILGAQKPILL	ENSG00000180475	OR10Q1	LGAQKPISL->LGAQKPILL;SLAGCGAQM->LLAGCGAQM;ILGAQKPISL->ILGAQKPILL	olfactory receptor family 10 subfamily Q member 1	TSNAdb_TCGA	Epitope:LGAQKPISL,HLA-B*07:02;6775.39,HLA-C*01:02;3129.67,HLA-C*03:03;544.11,HLA-C*03:04;544.11,HLA-C*04:01;20924.99,HLA-C*06:02;9394.95,HLA-C*07:01;6468.50,HLA-C*08:01;10638.52,HLA-B*08:01;472.70,Epitope:SLAGCGAQM,HLA-A*02:01;362.08,Epitope:ILGAQKPISL,HLA-A*02:01;1059.44,HLA-C*01:02;7899.13,HLA-B*08:01;1058.47	Epitope:LGAQKPILL,HLA-C*01:02;5255.36,HLA-C*03:03;2571.54,HLA-C*03:04;2571.54,HLA-C*06:02;7735.14,HLA-C*07:01;5319.37,HLA-C*08:01;14425.28,HLA-B*08:01;2563.98,Epitope:LLAGCGAQM,HLA-A*02:01;239.83,Epitope:ILGAQKPILL,HLA-A*02:01;772.84
		16	3	3	0.112344	0.0506952	OTOP1_GVRASVPQR	ENSG00000163982	OTOP1	VRASVPQKL->VRASVPQRL;KLAEMLSSQY->RLAEMLSSQY;GVRASVPQK->GVRASVPQR;VPQKLAEML->VPQRLAEML	otopetrin 1	TSNAdb_ICGC	Epitope:VRASVPQKL,HLA-C*04:01;20947.19,HLA-C*06:02;43.02,HLA-C*07:01;60.30,HLA-C*07:02;222.73,Epitope:KLAEMLSSQY,HLA-A*01:01;1251.98,HLA-A*03:01;194.09,Epitope:GVRASVPQK,HLA-A*03:01;42.95,HLA-A*11:01;151.27,Epitope:VPQKLAEML,HLA-B*07:02;390.79,HLA-B*35:01;3637.71,HLA-B*51:01;5760.23,HLA-C*04:01;15925.27,HLA-B*08:01;6751.68	Epitope:VRASVPQRL,HLA-C*04:01;20267.65,HLA-C*06:02;41.30,HLA-C*07:01;61.54,HLA-C*07:02;233.08,Epitope:RLAEMLSSQY,HLA-A*01:01;877.49,HLA-A*03:01;166.71,Epitope:GVRASVPQR,HLA-A*03:01;618.47,HLA-A*11:01;1489.76,HLA-A*33:03;433.90,Epitope:VPQRLAEML,HLA-B*07:02;359.71,HLA-B*35:01;4531.68,HLA-B*51:01;6733.00,HLA-C*04:01;15646.37,HLA-B*08:01;5050.16
		17	3	3	0.115255	0.0503825	TMCC3_YSDPGRHHR	ENSG00000057704	TMCC3	YSYPGRHHR->YSDPGRHHR	transmembrane and coiled-coil domain family 3	TSNAdb_ICGC	Epitope:YSYPGRHHR,HLA-A*03:01;1307.47,HLA-A*11:01;202.74,HLA-C*06:02;6044.30,HLA-C*07:01;3245.33,HLA-C*07:02;3828.85,HLA-A*33:03;11.14	Epitope:YSDPGRHHR,HLA-A*01:01;3789.32,HLA-A*11:01;2646.11,HLA-C*04:01;11418.46,HLA-C*07:01;11188.91,HLA-C*07:02;12189.99,HLA-C*08:01;18779.75,HLA-A*33:03;223.01
		18	3	4	0.106681	0.0496112	HRNR_ESRSGLSSGY	ENSG00000197915	HRNR	ESRSGQSSGY->ESRSGLSSGY	hornerin	TSNAdb_ICGC	Epitope:ESRSGQSSGY,HLA-A*01:01;2130.62	Epitope:ESRSGLSSGY,HLA-A*01:01;1400.13
		19	2	8	0.0643959	0.131446	SPCS1_QTLALTVLK	ENSG00000114902	SPCS1	QTLPLTVLK->QTLALTVLK	signal peptidase complex subunit 1	TSNAdb_ICGC	Epitope:QTLPLTVLK,HLA-A*03:01;101.18,HLA-A*11:01;8.67,HLA-A*33:03;719.68	Epitope:QTLALTVLK,HLA-A*03:01;82.09,HLA-A*11:01;8.01,HLA-A*33:03;720.22
		20	1	3	0.0176433	0.0415391	C19orf71_AWYNLPRAL	ENSG00000183397	C19orf71	PASPFREAY->LASPFREAY;WEAWYNLPRAP->WEAWYNLPRAL;LPRAPASPF->LPRALASPF;AWYNLPRAP->AWYNLPRAL	chromosome 19 open reading frame 71	TSNAdb_ICGC	Epitope:PASPFREAY,HLA-A*01:01;6162.83,HLA-B*35:01;880.70,Epitope:WEAWYNLPRAP,-,Epitope:LPRAPASPF,HLA-B*07:02;3.05,HLA-B*35:01;16.41,HLA-B*51:01;2609.38,HLA-B*08:01;749.56,Epitope:AWYNLPRAP,-	Epitope:LASPFREAY,HLA-A*01:01;2065.54,HLA-B*35:01;7.97,HLA-C*03:03;553.99,HLA-C*03:04;553.99,HLA-C*06:02;4834.48,HLA-C*07:01;767.62,HLA-C*07:02;967.33,HLA-C*08:01;7600.08,Epitope:WEAWYNLPRAL,HLA-B*40:01;33.81,Epitope:LPRALASPF,HLA-B*07:02;3.71,HLA-B*35:01;10.38,HLA-B*51:01;2329.32,HLA-B*08:01;231.53,Epitope:AWYNLPRAL,HLA-A*24:02;2495.56,HLA-C*01:02;7185.14,HLA-C*04:01;11189.27,HLA-C*06:02;3204.23…
		21	1	3	0.0162446	0.0450665	MST1_GHPGNSPWTVSLGNRQGQHFCGGSL	ENSG00000173531	MST1	GHPGNSPWTVSLRNRQGQHFCGGSL->GHPGNSPWTVSLGNRQGQHFCGGSL	macrophage stimulating 1	IEDB	Epitope:GHPGNSPWTVSLRNRQGQHFCGGSL,-	Epitope:GHPGNSPWTVSLGNRQGQHFCGGSL,-
		22	1	3	0.0234213	0.0688144	PANK2_RRNPTQGGL	ENSG00000125779	PANK2	RRNPTLGGL->RRNPTQGGL	pantothenate kinase 2	TSNAdb_ICGC	Epitope:RRNPTLGGL,HLA-C*06:02;737.64,HLA-C*07:01;392.98,HLA-C*07:02;1406.00	Epitope:RRNPTQGGL,HLA-C*06:02;1320.84,HLA-C*07:01;603.32,HLA-C*07:02;2569.81	SNV1,chr20;3889432;T;A,AF=0.0601122;grpmax=amr;AF_XX=0.0613396;AF_XY=0.0588604;AF_afr=0.0606313;AF_amr=0.166831;AF_asj=0.063044;AF_eas=0.119784;AF_fin=0.0785449;AF_mid=0.0817732;AF_nfe=0.0555025;AF_sas=0.0287917;
		23	1	5	0.0180301	0.0614588	CD68_VTVHPTSKSTATSQG	ENSG00000129226	CD68	VTVHPTSNSTATSQG->VTVHPTSKSTATSQG	CD68 molecule	IEDB	Epitope:VTVHPTSNSTATSQG,-	Epitope:VTVHPTSKSTATSQG,-
		24	1	5	0.0318438	0.0800645	HS6ST1_RFDMKGDEV	ENSG00000136720	HS6ST1	RFDMKGDDV->RFDMKGDEV	heparan sulfate 6-O-sulfotransferase 1	TSNAdb_ICGC	Epitope:RFDMKGDDV,HLA-C*04:01;4437.69	Epitope:RFDMKGDEV,HLA-C*04:01;1838.68	SNV1,chr2;128318303;G;T,AF=0.2297;grpmax=amr;AF_XX=0.231526;AF_XY=0.227894;AF_afr=0.0989169;AF_amr=0.292492;AF_asj=0.16584;AF_eas=0.0847765;AF_fin=0.192737;AF_mid=0.22225;AF_nfe=0.252756;AF_sas=0.146045;
		25	1	5	0.0346127	0.0977213	ITGA5_GYSDLIVGSF	ENSG00000161638	ITGA5	YPDLIVGSF->YSDLIVGSF;GYPDLIVGSF->GYSDLIVGSF	integrin subunit alpha 5	TSNAdb_ICGC	Epitope:YPDLIVGSF,HLA-A*01:01;11630.68,HLA-B*07:02;269.92,HLA-B*35:01;10.59,HLA-B*51:01;2909.81,HLA-C*03:03;2020.63,HLA-C*03:04;2020.63,HLA-C*04:01;2122.27,HLA-C*07:01;13130.48,HLA-C*07:02;6938.82,HLA-C*08:01;2537.73,HLA-B*08:01;4164.57,Epitope:GYPDLIVGSF,HLA-A*24:02;206.97,HLA-B*07:02;2544.96,HLA-B*35:01;906.61,HLA-C*04:01;7257.57,HLA-C*07:01;12929.72,HLA-C*07:02;2310.52	Epitope:YSDLIVGSF,HLA-A*01:01;160.34,HLA-B*35:01;375.27,HLA-C*01:02;6377.05,HLA-C*03:03;86.40,HLA-C*03:04;86.40,HLA-C*04:01;2682.69,HLA-C*07:01;3593.62,HLA-C*07:02;2890.89,HLA-C*08:01;183.99,Epitope:GYSDLIVGSF,HLA-A*24:02;235.03,HLA-C*04:01;9551.77,HLA-C*07:02;3260.25
		26	1	5	0.0318438	0.0710408	PRKX_ALSPEPPAY	ENSG00000183943	PRKX	SPEPPVYSL->SPEPPAYSL;LSPEPPVYSL->LSPEPPAYSL;EALSPEPPVY->EALSPEPPAY;VYSLQDFDTL->AYSLQDFDTL;ALSPEPPVY->ALSPEPPAY	protein kinase X-linked	TSNAdb_ICGC	Epitope:SPEPPVYSL,HLA-B*07:02;109.19,HLA-B*35:01;510.19,HLA-B*40:01;20450.48,HLA-B*51:01;6879.77,HLA-C*01:02;10769.15,HLA-C*03:03;4290.29,HLA-C*03:04;4290.29,HLA-C*04:01;6013.57,HLA-C*07:01;20079.07,HLA-C*07:02;16157.14,HLA-C*08:01;6169.97,HLA-B*08:01;6627.62,Epitope:LSPEPPVYSL,HLA-B*07:02;1151.02,HLA-B*35:01;2678.11,HLA-B*51:01;6550.55,HLA-C*01:02;171.73,HLA-C*03:03;1814.49,HLA-C*03:04;1814.49,H…	Epitope:SPEPPAYSL,HLA-B*07:02;86.89,HLA-B*35:01;413.30,HLA-B*40:01;20099.06,HLA-B*51:01;8155.86,HLA-C*01:02;11167.86,HLA-C*03:03;4066.74,HLA-C*03:04;4066.74,HLA-C*04:01;5037.88,HLA-C*07:01;21853.33,HLA-C*07:02;17790.97,HLA-C*08:01;5826.36,HLA-B*08:01;7839.53,Epitope:LSPEPPAYSL,HLA-B*07:02;975.44,HLA-B*35:01;2138.06,HLA-B*51:01;7532.71,HLA-C*01:02;127.13,HLA-C*03:03;1214.39,HLA-C*03:04;1214.39,HLA…
		27	1	6	0.0282741	0.129609	KLF2_DAPPGPAL	ENSG00000127528	KLF2	DAPLGPAL->DAPPGPAL	Kruppel like factor 2	TSNAdb_ICGC	Epitope:DAPLGPAL,HLA-B*51:01;4997.54,HLA-C*01:02;7431.83	Epitope:DAPPGPAL,HLA-B*51:01;5638.39,HLA-C*01:02;3832.58,HLA-C*03:03;11681.00,HLA-C*03:04;11681.00,HLA-C*08:01;25692.68
		28	1	7	0.0318438	0.0984485	DMAC1_APAKPATPA	ENSG00000137038	DMAC1	APAKPAPPA->APAKPATPA	distal membrane arm assembly component 1	TSNAdb_ICGC	Epitope:APAKPAPPA,HLA-B*07:02;26.47,HLA-B*35:01;2126.75	Epitope:APAKPATPA,HLA-B*07:02;16.67,HLA-B*35:01;2839.40
		29	1	7	0.0278493	0.0892903	HS1BP3_IPLGDSLLLL	ENSG00000118960	HS1BP3	IPLGDSLLLP->IPLGDSLLLL	HCLS1 binding protein 3	TSNAdb_TCGA	Epitope:IPLGDSLLLP,-	Epitope:IPLGDSLLLL,HLA-A*02:01;91.44,HLA-B*07:02;783.42,HLA-B*35:01;2090.61,HLA-B*51:01;1847.31	SNV1,chr2;20623965;G;A,AF=6.50769e-05;grpmax=eas;AF_XX=7.08816e-05;AF_XY=5.92128e-05;AF_afr=2.99079e-05;AF_amr=0;AF_asj=3.82907e-05;AF_eas=0.000100776;AF_fin=0;AF_mid=0;AF_nfe=7.64681e-05;AF_sas=3.48141e-05;
		30	1	9	0.0180301	0.115953	SAMD3_KEAVCFDSEL	ENSG00000164483	SAMD3	EEAVCFDSEL->KEAVCFDSEL	sterile alpha motif domain containing 3	TSNAdb_ICGC	Epitope:EEAVCFDSEL,HLA-B*40:01;550.47	Epitope:KEAVCFDSEL,HLA-B*40:01;56.65
		31	1	10	0.021391	0.147322	PARP1_AEMLDNLL	ENSG00000143799	PARP1	VEMLDNLLDI->AEMLDNLLDI;VEMLDNLL->AEMLDNLL	poly(ADP-ribose) polymerase 1	TSNAdb_ICGC	Epitope:VEMLDNLLDI,HLA-B*40:01;570.27,Epitope:VEMLDNLL,HLA-B*40:01;247.78	Epitope:AEMLDNLLDI,HLA-B*40:01;184.20,Epitope:AEMLDNLL,HLA-B*40:01;106.95
		32	1	12	0.0180301	0.193634	TPT1_DSLIGGNASAEGREGEGTESTVITG	ENSG00000133112	TPT1	DSLIGGNASAEGPEGEGTESTVITG->DSLIGGNASAEGREGEGTESTVITG	tumor protein, translationally-controlled 1	IEDB	Epitope:DSLIGGNASAEGPEGEGTESTVITG,-	Epitope:DSLIGGNASAEGREGEGTESTVITG,-
		33	0	3	0	0.0431708	CEPT1_VSHLHIHVF	ENSG00000134255	CEPT1	IASHLHIHV->IVSHLHIHV;IASHLHIHVF->IVSHLHIHVF;ASHLHIHVF->VSHLHIHVF	choline/ethanolamine phosphotransferase 1	TSNAdb_TCGA	Epitope:IASHLHIHV,HLA-B*51:01;1587.36,HLA-C*01:02;9268.34,HLA-C*03:03;370.36,HLA-C*03:04;370.36,HLA-C*06:02;2644.45,HLA-C*07:01;2874.73,HLA-C*08:01;3297.57,Epitope:IASHLHIHVF,HLA-B*35:01;1100.14,HLA-C*03:03;1093.37,HLA-C*03:04;1093.37,Epitope:ASHLHIHVF,HLA-A*24:02;4132.87,HLA-B*35:01;3356.86,HLA-C*01:02;8403.45,HLA-C*03:03;309.24,HLA-C*03:04;309.24,HLA-C*06:02;3971.55,HLA-C*07:01;1521.21,HLA-C*07…	Epitope:IVSHLHIHV,HLA-A*02:01;275.34,HLA-B*51:01;11033.71,HLA-C*06:02;6587.94,HLA-C*08:01;11449.64,Epitope:IVSHLHIHVF,-,Epitope:VSHLHIHVF,HLA-A*24:02;1853.70,HLA-B*35:01;1302.90,HLA-B*51:01;10708.50,HLA-C*01:02;5286.84,HLA-C*03:03;118.65,HLA-C*03:04;118.65,HLA-C*06:02;2820.14,HLA-C*07:01;1097.65,HLA-C*07:02;1214.92,HLA-C*08:01;6632.28,HLA-B*08:01;1225.26
		34	0	3	0	0.0541566	CUL4A_RVLIKSPRGK	ENSG00000139842	CUL4A	RVLIKSPKGK->RVLIKSPRGK;VLIKSPKGK->VLIKSPRGK	cullin 4A	TSNAdb_ICGC	Epitope:RVLIKSPKGK,HLA-A*03:01;52.37,HLA-A*11:01;226.04,Epitope:VLIKSPKGK,HLA-A*03:01;71.42,HLA-A*11:01;608.50	Epitope:RVLIKSPRGK,HLA-A*03:01;34.29,HLA-A*11:01;183.87,Epitope:VLIKSPRGK,HLA-A*03:01;43.49,HLA-A*11:01;396.47
		35	0	3	0	0.0465393	CWC27_SEKGDAADL	ENSG00000153015	CWC27	SEKGDAPDL->SEKGDAADL	CWC27 spliceosome associated cyclophilin	TSNAdb_ICGC	Epitope:SEKGDAPDL,HLA-B*40:01;156.51	Epitope:SEKGDAADL,HLA-B*40:01;172.27
		36	0	3	0	0.0472178	DZIP1L_APAPHPGL	ENSG00000158163	DZIP1L	SAPAPRPGL->SAPAPHPGL;APAPRPGL->APAPHPGL	DAZ interacting zinc finger protein 1 like	TSNAdb_ICGC	Epitope:SAPAPRPGL,HLA-B*07:02;2161.31,HLA-B*51:01;18855.90,HLA-C*01:02;35.24,HLA-C*03:03;234.25,HLA-C*03:04;234.25,HLA-C*04:01;14893.94,HLA-C*06:02;7014.46,HLA-C*07:01;7425.89,HLA-C*08:01;8708.07,Epitope:APAPRPGL,HLA-B*07:02;50.95,HLA-C*01:02;7524.88,HLA-B*08:01;4812.09	Epitope:SAPAPHPGL,HLA-B*07:02;4056.59,HLA-B*51:01;12240.61,HLA-C*01:02;17.81,HLA-C*03:03;74.39,HLA-C*03:04;74.39,HLA-C*04:01;9021.00,HLA-C*06:02;4691.58,HLA-C*07:01;5015.42,HLA-C*07:02;3329.19,HLA-C*08:01;3446.89,Epitope:APAPHPGL,HLA-B*07:02;83.53,HLA-B*51:01;18798.46,HLA-C*01:02;3772.67,HLA-C*04:01;19343.99,HLA-B*08:01;10153.47
		37	0	3	0	0.0453231	EEF1G_CNLITGMFQRLDRLRKNAFASVILF	ENSG00000254772	EEF1G	CNLITGMFQRLDKLRKNAFASVILF->CNLITGMFQRLDRLRKNAFASVILF	eukaryotic translation elongation factor 1 gamma	IEDB	Epitope:CNLITGMFQRLDKLRKNAFASVILF,-	Epitope:CNLITGMFQRLDRLRKNAFASVILF,-
		38	0	3	0	0.0341418	EEF2_MRVMKFSISPVVRVA	ENSG00000167658	EEF2	MRVMKFSVSPVVRVA->MRVMKFSISPVVRVA	eukaryotic translation elongation factor 2	IEDB	Epitope:MRVMKFSVSPVVRVA,-	Epitope:MRVMKFSISPVVRVA,-
		39	0	3	0	0.0394338	F13A1_TYILFNSW	ENSG00000124491	F13A1	TYILFNPW->TYILFNSW	coagulation factor XIII A chain	TSNAdb_ICGC	Epitope:TYILFNPW,HLA-A*24:02;306.44	Epitope:TYILFNSW,HLA-A*24:02;369.87
		40	0	3	0	0.0438688	GIMAP7_KGAYFSDDIY	ENSG00000179144	GIMAP7	EGAYFSDDIY->KGAYFSDDIY;VQCNEGAYF->VQCNKGAYF;KMVQCNEGAY->KMVQCNKGAY	GTPase, IMAP family member 7	TSNAdb_TCGA	Epitope:EGAYFSDDIY,HLA-A*01:01;3567.78,HLA-B*35:01;450.53,Epitope:VQCNEGAYF,HLA-A*24:02;4885.75,Epitope:KMVQCNEGAY,-	Epitope:KGAYFSDDIY,-,Epitope:VQCNKGAYF,HLA-A*24:02;3760.57,Epitope:KMVQCNKGAY,-
		41	0	3	0	0.0470575	GRIN3B_EMLLDVLVAV	ENSG00000116032	GRIN3B	WASPLETLL->WASPLEMLL;LETLLDVLV->LEMLLDVLV;LETLLDVL->LEMLLDVL;SPLETLLDV->SPLEMLLDV;LHWASPLET->LHWASPLEM;TLLDVLVAVL->MLLDVLVAVL;TLLDVLVAV->MLLDVLVAV;ETLLDVLVAV->EMLLDVLVAV;HWASPLETL->HWASPLEML	glutamate ionotropic receptor NMDA type subunit 3B	TSNAdb_ICGC	Epitope:WASPLETLL,HLA-B*35:01;258.10,HLA-B*51:01;5703.05,HLA-C*01:02;3997.55,HLA-C*03:03;24.05,HLA-C*03:04;24.05,HLA-C*04:01;7276.68,HLA-C*06:02;3539.67,HLA-C*07:01;1958.65,HLA-C*08:01;403.88,Epitope:LETLLDVLV,HLA-B*40:01;212.89,Epitope:LETLLDVL,HLA-B*40:01;406.52,Epitope:SPLETLLDV,HLA-B*07:02;830.89,HLA-B*51:01;1705.98,Epitope:LHWASPLET,-,Epitope:TLLDVLVAVL,HLA-A*02:01;14.25,Epitope:TLLDVLVAV,HL…	Epitope:WASPLEMLL,HLA-B*35:01;150.97,HLA-B*51:01;3431.33,HLA-C*01:02;3653.60,HLA-C*03:03;15.45,HLA-C*03:04;15.45,HLA-C*04:01;5829.20,HLA-C*06:02;2156.92,HLA-C*07:01;920.92,HLA-C*08:01;200.58,Epitope:LEMLLDVLV,HLA-B*40:01;70.36,Epitope:LEMLLDVL,HLA-B*40:01;82.14,Epitope:SPLEMLLDV,HLA-B*07:02;891.07,HLA-B*51:01;1545.45,Epitope:LHWASPLEM,HLA-C*04:01;12576.37,HLA-C*06:02;3214.89,HLA-C*07:01;1288.14,H…
		42	0	3	0	0.0404928	KLK10_RLDPEAYGA	ENSG00000129451	KLK10	RLDPEAYGS->RLDPEAYGA	kallikrein related peptidase 10	TSNAdb_ICGC	Epitope:RLDPEAYGS,-	Epitope:RLDPEAYGA,HLA-A*02:01;198.64
		43	0	3	0	0.0388265	KRT10_SGGGGGGYGGGSYGGGSSSGGGYGG	ENSG00000186395	KRT10	SGGGGGGYGGGSSGGGSSSGGGYGG->SGGGGGGYGGGSYGGGSSSGGGYGG	keratin 10	IEDB	Epitope:SGGGGGGYGGGSSGGGSSSGGGYGG,-	Epitope:SGGGGGGYGGGSYGGGSSSGGGYGG,-
		44	0	3	0	0.0465274	LDLRAD2_SPLCGLTI	ENSG00000187942	LDLRAD2	SPLCGLNI->SPLCGLTI	low density lipoprotein receptor class A domain containing 2	TSNAdb_ICGC	Epitope:SPLCGLNI,HLA-B*51:01;3095.45	Epitope:SPLCGLTI,HLA-B*07:02;481.45,HLA-B*51:01;1554.62
		45	0	3	0	0.046695	LSP1_GAEEREELLGPTVQWSVEDEEEAVH	ENSG00000130592	LSP1	GAEEREELLGPTAQWSVEDEEEAVH->GAEEREELLGPTVQWSVEDEEEAVH	lymphocyte specific protein 1	IEDB	Epitope:GAEEREELLGPTAQWSVEDEEEAVH,-	Epitope:GAEEREELLGPTVQWSVEDEEEAVH,-
		46	0	3	0	0.0437397	MAGEF1_ALAAKSLAR	ENSG00000177383	MAGEF1	ALAAKALAR->ALAAKSLAR;ARALAAKAL->ARALAAKSL	MAGE family member F1	TSNAdb_ICGC	Epitope:ALAAKALAR,HLA-A*03:01;229.40,HLA-A*11:01;800.22,HLA-A*33:03;989.99,Epitope:ARALAAKAL,HLA-C*06:02;897.89,HLA-C*07:01;605.20,HLA-C*07:02;783.28	Epitope:ALAAKSLAR,HLA-A*03:01;185.51,HLA-A*11:01;610.35,HLA-A*33:03;937.65,Epitope:ARALAAKSL,HLA-C*06:02;582.58,HLA-C*07:01;479.97,HLA-C*07:02;931.39
		47	0	3	0	0.0428933	NBPF1_SLSQHLQAL	ENSG00000219481	NBPF1	SLNQHLQAL->SLSQHLQAL	NBPF member 1	TSNAdb_ICGC	Epitope:SLNQHLQAL,HLA-A*02:01;50.90,HLA-B*07:02;827.91,HLA-C*01:02;862.69,HLA-C*03:03;236.14,HLA-C*03:04;236.14,HLA-C*04:01;8592.20,HLA-C*06:02;2637.90,HLA-C*07:01;2204.27,HLA-C*07:02;996.63,HLA-C*08:01;6001.93,HLA-B*08:01;47.92	Epitope:SLSQHLQAL,HLA-A*02:01;60.01,HLA-B*07:02;1020.28,HLA-C*01:02;651.21,HLA-C*03:03;242.65,HLA-C*03:04;242.65,HLA-C*04:01;10134.59,HLA-C*06:02;3853.79,HLA-C*07:01;3296.96,HLA-C*07:02;1467.30,HLA-C*08:01;6711.54,HLA-B*08:01;112.48	SNV1,chr1;16588971;T;C,AF=0.0452573;grpmax=eas;AF_XX=0.0456369;AF_XY=0.0448926;AF_afr=0.0454496;AF_amr=0.0369686;AF_asj=0.0309063;AF_eas=0.202837;AF_fin=0.0381858;AF_mid=0.0412643;AF_nfe=0.0411535;AF_sas=0.0331456;
		48	0	3	0	0.0400108	PCDHB13_LFLFLVLLF	ENSG00000187372	PCDHB13	LFLFSVLLF->LFLFLVLLF;SVSSLFLFS->SVSSLFLFL	protocadherin beta 13	TSNAdb_TCGA	Epitope:LFLFSVLLF,HLA-A*24:02;131.00,Epitope:SVSSLFLFS,-	Epitope:LFLFLVLLF,HLA-A*24:02;394.27,Epitope:SVSSLFLFL,HLA-A*02:01;98.69,HLA-C*01:02;5115.94,HLA-C*03:03;540.30,HLA-C*03:04;540.30,HLA-C*06:02;5046.34,HLA-C*07:01;3246.63,HLA-C*08:01;3263.78
		49	0	3	0	0.0583521	PLPP7_EMSPSLLDY	ENSG00000160539	PLPP7	YETSPSLLDYL->YEMSPSLLDYL;YETSPSLLDY->YEMSPSLLDY;YETSPSLL->YEMSPSLL;RGPYETSPSL->RGPYEMSPSL;PYETSPSLL->PYEMSPSLL;PYETSPSL->PYEMSPSL;RRGPYETSPSL->RRGPYEMSPSL;ETSPSLLDY->EMSPSLLDY;GPYETSPSLL->GPYEMSPSLL;GPYETSPSL->GPYEMSPSL	phospholipid phosphatase 7 (inactive)	TSNAdb_ICGC	Epitope:YETSPSLLDYL,HLA-A*01:01;2602.38,HLA-B*40:01;69.78,HLA-C*01:02;3962.06,Epitope:YETSPSLLDY,HLA-A*01:01;30.11,HLA-B*40:01;6103.24,Epitope:YETSPSLL,HLA-B*40:01;252.35,HLA-C*04:01;12528.83,Epitope:RGPYETSPSL,HLA-B*07:02;20.03,HLA-B*35:01;3180.29,HLA-B*51:01;6211.97,HLA-C*01:02;476.43,HLA-C*03:03;4210.14,HLA-C*03:04;4210.14,HLA-C*08:01;15080.58,Epitope:PYETSPSLL,HLA-A*24:02;3917.60,HLA-C*04:01;…	Epitope:YEMSPSLLDYL,HLA-B*40:01;18.86,HLA-C*01:02;3918.15,Epitope:YEMSPSLLDY,HLA-A*01:01;274.90,HLA-B*40:01;1920.29,Epitope:YEMSPSLL,HLA-B*40:01;55.94,HLA-C*04:01;10584.67,Epitope:RGPYEMSPSL,HLA-B*07:02;18.45,HLA-B*35:01;3921.12,HLA-B*51:01;5987.99,HLA-C*01:02;645.39,Epitope:PYEMSPSLL,HLA-A*24:02;2730.69,HLA-C*04:01;8281.87,Epitope:PYEMSPSL,HLA-B*07:02;2308.05,HLA-B*51:01;4288.02,Epitope:RRGPYEMS…
		50	0	3	0	0.0388166	RPL12_TVKLTIQNRQAQNEVVPSASALIIK	ENSG00000197958	RPL12	TVKLTIQNRQAQIEVVPSASALIIK->TVKLTIQNRQAQNEVVPSASALIIK	ribosomal protein L12	IEDB	Epitope:TVKLTIQNRQAQIEVVPSASALIIK,-	Epitope:TVKLTIQNRQAQNEVVPSASALIIK,-
		51	0	3	0	0.0387351	RPL19_DQAEARRSKTKEGRKRREERLQAKK	ENSG00000108298	RPL19	DQAEARRSKTKEARKRREERLQAKK->DQAEARRSKTKEGRKRREERLQAKK	ribosomal protein L19	IEDB	Epitope:DQAEARRSKTKEARKRREERLQAKK,-	Epitope:DQAEARRSKTKEGRKRREERLQAKK,-
		52	0	3	0	0.0398268	RRP7A_RTEAASLWVL	ENSG00000189306	RRP7A	TEAASLRVL->TEAASLWVL;RTEAASLRVL->RTEAASLWVL	ribosomal RNA processing 7 homolog A	TSNAdb_ICGC	Epitope:TEAASLRVL,HLA-B*40:01;24.06,Epitope:RTEAASLRVL,HLA-B*40:01;89.85	Epitope:TEAASLWVL,HLA-B*40:01;7.00,Epitope:RTEAASLWVL,HLA-B*40:01;16.33
		53	0	3	0	0.0464413	SPARC_TMYIFPVH	ENSG00000113140	SPARC	YNMYIFPV->YTMYIFPV;NMYIFPVH->TMYIFPVH	secreted protein acidic and cysteine rich	IEDB	Epitope:YNMYIFPV,-,Epitope:NMYIFPVH,-	Epitope:YTMYIFPV,-,Epitope:TMYIFPVH,-
		54	0	3	0	0.0440797	UBP1_KMGDMPEISGK	ENSG00000153560	UBP1	KMGDMPEINGK->KMGDMPEISGK;MPEINGKLV->MPEISGKLV	upstream binding protein 1	TSNAdb_ICGC	Epitope:KMGDMPEINGK,HLA-A*03:01;144.28,HLA-A*11:01;426.32,Epitope:MPEINGKLV,HLA-B*07:02;1057.76,HLA-B*35:01;2716.63,HLA-B*51:01;1273.35,HLA-C*04:01;10114.76	Epitope:KMGDMPEISGK,HLA-A*03:01;47.10,HLA-A*11:01;324.88,Epitope:MPEISGKLV,HLA-B*07:02;723.53,HLA-B*35:01;3207.17,HLA-B*51:01;1022.76,HLA-C*04:01;8235.40	SNV1,chr3;33416774;T;C,AF=0.31809;grpmax=amr;AF_XX=0.3189;AF_XY=0.317273;AF_afr=0.533054;AF_amr=0.650719;AF_asj=0.288047;AF_eas=0.546091;AF_fin=0.342328;AF_mid=0.289858;AF_nfe=0.284684;AF_sas=0.368966;
		55	0	3	0	0.0361253	UTRN_AEKLKWLNI	ENSG00000152818	UTRN	AEKLKWLNR->AEKLKWLNI;KLKWLNRTEL->KLKWLNITEL;LKWLNRTEL->LKWLNITEL	utrophin	TSNAdb_TCGA	Epitope:AEKLKWLNR,-,Epitope:KLKWLNRTEL,-,Epitope:LKWLNRTEL,HLA-C*06:02;5762.35	Epitope:AEKLKWLNI,HLA-B*40:01;3428.10,Epitope:KLKWLNITEL,HLA-A*02:01;70.84,Epitope:LKWLNITEL,HLA-C*06:02;4043.79,HLA-C*07:02;2905.66
		56	0	3	0	0.0463901	ZNRF4_NRSLGSIVL	ENSG00000105428	ZNRF4	RSLGAIVLIR->RSLGSIVLIR;SLGAIVLIR->SLGSIVLIR;NRSLGAIVL->NRSLGSIVL	zinc and ring finger 4	TSNAdb_ICGC	Epitope:RSLGAIVLIR,HLA-A*03:01;516.96,HLA-A*11:01;176.29,HLA-A*33:03;1187.46,Epitope:SLGAIVLIR,HLA-A*03:01;980.17,HLA-A*11:01;734.66,HLA-A*33:03;1009.79,Epitope:NRSLGAIVL,HLA-C*06:02;623.40,HLA-C*07:01;257.47,HLA-C*07:02;432.32	Epitope:RSLGSIVLIR,HLA-A*03:01;440.22,HLA-A*11:01;141.01,HLA-A*33:03;1159.82,Epitope:SLGSIVLIR,HLA-A*03:01;885.42,HLA-A*11:01;572.62,HLA-A*33:03;830.52,Epitope:NRSLGSIVL,HLA-C*06:02;676.39,HLA-C*07:01;277.22,HLA-C*07:02;373.16
		57	0	4	0	0.0663283	MRPS34_DSQIYAVDY	ENSG00000074071	MRPS34	LYAVDYETL->IYAVDYETL;RPRDSQLYA->RPRDSQIYA;RPRDSQLYAV->RPRDSQIYAV;DSQLYAVDY->DSQIYAVDY	mitochondrial ribosomal protein S34	TSNAdb_ICGC	Epitope:LYAVDYETL,HLA-A*24:02;78.06,HLA-C*04:01;15310.59,HLA-C*07:02;1035.37,Epitope:RPRDSQLYA,HLA-B*07:02;29.52,Epitope:RPRDSQLYAV,HLA-B*07:02;6.08,Epitope:DSQLYAVDY,HLA-A*01:01;852.88,HLA-B*35:01;1968.32	Epitope:IYAVDYETL,HLA-A*24:02;43.29,HLA-C*01:02;6529.68,HLA-C*04:01;13499.85,HLA-C*07:02;690.36,Epitope:RPRDSQIYA,HLA-B*07:02;37.04,Epitope:RPRDSQIYAV,HLA-B*07:02;6.84,HLA-B*51:01;11377.40,Epitope:DSQIYAVDY,HLA-A*01:01;957.38,HLA-B*35:01;2239.88
		58	0	4	0	0.0499682	RPL5_RDIICQIAYARIKGDMIVCAAYAHE	ENSG00000122406	RPL5	RDIICQIAYARIEGDMIVCAAYAHE->RDIICQIAYARIKGDMIVCAAYAHE	ribosomal protein L5	IEDB	Epitope:RDIICQIAYARIEGDMIVCAAYAHE,-	Epitope:RDIICQIAYARIKGDMIVCAAYAHE,-
		59	0	5	0	0.0971625	GBP4_QERSFQENM	ENSG00000162654	GBP4	QERSFQEYM->QERSFQENM;SFQEYMAQM->SFQENMAQM	guanylate binding protein 4	TSNAdb_ICGC	Epitope:QERSFQEYM,HLA-B*40:01;305.42,Epitope:SFQEYMAQM,HLA-A*24:02;2968.42,HLA-C*01:02;5168.24,HLA-C*04:01;5213.62,HLA-C*06:02;4019.75,HLA-C*07:01;2791.24,HLA-C*07:02;305.60,HLA-B*08:01;6387.82	Epitope:QERSFQENM,HLA-B*40:01;662.76,Epitope:SFQENMAQM,HLA-A*24:02;3202.42,HLA-C*01:02;5346.72,HLA-C*04:01;5052.95,HLA-C*06:02;5277.69,HLA-C*07:01;3654.91,HLA-C*07:02;470.39
		60	0	6	0	0.108734	NCF2_VVIPVGRLF	ENSG00000116701	NCF2	VVIPVGKLFR->VVIPVGRLFR;VVIPVGKLF->VVIPVGRLF	neutrophil cytosolic factor 2	TSNAdb_ICGC	Epitope:VVIPVGKLFR,HLA-A*03:01;693.60,HLA-A*11:01;83.71,HLA-A*33:03;49.54,Epitope:VVIPVGKLF,HLA-A*24:02;2042.39,HLA-B*35:01;3309.76,HLA-C*03:03;902.97,HLA-C*03:04;902.97,HLA-C*04:01;20816.83,HLA-C*06:02;7518.29,HLA-C*07:01;5177.92,HLA-C*07:02;4779.56,HLA-C*08:01;18865.90	Epitope:VVIPVGRLFR,HLA-A*03:01;461.04,HLA-A*11:01;67.70,HLA-A*33:03;25.41,Epitope:VVIPVGRLF,HLA-A*24:02;1210.57,HLA-B*35:01;2352.63,HLA-C*01:02;10444.96,HLA-C*03:03;411.91,HLA-C*03:04;411.91,HLA-C*04:01;17811.38,HLA-C*06:02;3394.37,HLA-C*07:01;2378.35,HLA-C*07:02;2327.54,HLA-C*08:01;14845.52
		61	0	11	0	0.165165	SNX29_SSLFREITASSAISILIKPEQETDP	ENSG00000048471	SNX29	SSLFREITASSAVSILIKPEQETDP->SSLFREITASSAISILIKPEQETDP	sorting nexin 29	IEDB	Epitope:SSLFREITASSAVSILIKPEQETDP,-	Epitope:SSLFREITASSAISILIKPEQETDP,-	SNV1,chr16;12048551;G;A,AF=3.28391e-05;grpmax=eas;AF_XX=2.99514e-05;AF_XY=3.57562e-05;AF_afr=8.96325e-05;AF_amr=0;AF_asj=0;AF_eas=0.000176322;AF_fin=0;AF_mid=0;AF_nfe=2.87811e-05;AF_sas=6.95652e-05;
		Table S5e. Discriminative neoepitopes with mean coverage in Stomach cancer patients twice as compared to the healthy donors or vice-versa. Neoepitopes show here 2-fold differentail expression in healthy donors vs. cancer patients and are found 3 or more individuals of the group they are enriched in.
		No.	cancerCount	healthyCount	cancerMeanExpr	healthyMeanExpr	epitope_ID2	gene_id	HGNC_symbol	neoepitopes	annotation	db_name	wildTypeHLA	neoEpitopeHLA	GeneticAncestry
		1	16	14	0.589261	0.196147	CAPN2_GSHERAIKY	ENSG00000162909	CAPN2	GSHDRAIKY->GSHERAIKY	calpain 2	TSNAdb_ICGC	Epitope:GSHDRAIKY,HLA-A*01:01;2886.26,HLA-A*03:01;4042.26,HLA-A*11:01;1511.01,HLA-B*35:01;10209.87,HLA-C*06:02;6675.69,HLA-C*07:01;1822.68,HLA-C*07:02;6280.70	Epitope:GSHERAIKY,HLA-A*01:01;3963.61,HLA-A*03:01;4256.82,HLA-A*11:01;2027.26,HLA-B*35:01;9371.80,HLA-C*06:02;7563.33,HLA-C*07:01;2503.37,HLA-C*07:02;7185.30
		2	14	8	0.580358	0.127732	MFSD1_LMIGGVTCI	ENSG00000118855	MFSD1	LMIGGITCI->LMIGGVTCI	major facilitator superfamily domain containing 1	TSNAdb_ICGC	Epitope:LMIGGITCI,HLA-A*02:01;18.37	Epitope:LMIGGVTCI,HLA-A*02:01;25.76
		3	14	14	0.444002	0.20137	HERC2_FPRRNIEF	ENSG00000128731	HERC2	GFSRRNIEF->GFPRRNIEF;FSRRNIEFAL->FPRRNIEFAL;FSRRNIEF->FPRRNIEF;MGFSRRNIEF->MGFPRRNIEF	HECT and RLD domain containing E3 ubiquitin protein ligase 2	TSNAdb_ICGC	Epitope:GFSRRNIEF,HLA-A*24:02;1202.21,HLA-C*04:01;14571.79,HLA-C*07:02;3409.68,Epitope:FSRRNIEFAL,-,Epitope:FSRRNIEF,HLA-C*03:03;2543.01,HLA-C*03:04;2543.01,HLA-B*08:01;1624.47,Epitope:MGFSRRNIEF,HLA-A*24:02;1163.60	Epitope:GFPRRNIEF,HLA-A*24:02;643.29,HLA-C*01:02;5265.49,HLA-C*04:01;12105.62,HLA-C*07:02;1637.83,HLA-B*08:01;11623.39,Epitope:FPRRNIEFAL,HLA-B*07:02;11.30,HLA-B*35:01;191.22,HLA-B*51:01;3915.53,HLA-B*08:01;51.04,Epitope:FPRRNIEF,HLA-B*07:02;96.02,HLA-B*35:01;967.05,HLA-B*51:01;5450.10,HLA-C*04:01;14965.50,HLA-B*08:01;151.02,Epitope:MGFPRRNIEF,HLA-A*24:02;420.35,HLA-B*08:01;692.13
		4	14	16	0.50164	0.244363	CAVIN2_SEKSSPFKV	ENSG00000168497	CAVIN2	SGKSSPFKV->SEKSSPFKV	caveolae associated protein 2	TSNAdb_ICGC	Epitope:SGKSSPFKV,HLA-C*06:02;6289.54	Epitope:SEKSSPFKV,HLA-B*40:01;1333.07
		5	12	2	0.345743	0.0198315	MYH9_KLAKENKLL	ENSG00000100345	MYH9	KLAKEKKLL->KLAKENKLL	myosin heavy chain 9	TSNAdb_TCGA	Epitope:KLAKEKKLL,HLA-A*02:01;4670.31	Epitope:KLAKENKLL,HLA-A*02:01;904.40
		6	12	6	0.371348	0.0816406	WDR7_ALSLIATTR	ENSG00000091157	WDR7	IATARPPAF->IATTRPPAF;ALSLIATAR->ALSLIATTR;ARPPAFITTI->TRPPAFITTI	WD repeat domain 7	TSNAdb_ICGC	Epitope:IATARPPAF,HLA-B*07:02;4224.29,HLA-B*35:01;246.50,HLA-B*51:01;6638.31,HLA-C*01:02;4379.93,HLA-C*03:03;37.22,HLA-C*03:04;37.22,HLA-C*04:01;13933.62,HLA-C*06:02;5673.88,HLA-C*07:01;1949.06,HLA-C*07:02;2111.25,HLA-C*08:01;3985.07,HLA-B*08:01;2617.55,Epitope:ALSLIATAR,HLA-A*03:01;986.78,HLA-A*11:01;1155.90,HLA-A*33:03;420.60,Epitope:ARPPAFITTI,HLA-B*51:01;7272.19,HLA-C*06:02;590.11,HLA-C*07:01…	Epitope:IATTRPPAF,HLA-B*07:02;5424.46,HLA-B*35:01;435.59,HLA-B*51:01;7806.95,HLA-C*01:02;4937.08,HLA-C*03:03;50.43,HLA-C*03:04;50.43,HLA-C*04:01;14695.93,HLA-C*06:02;6138.34,HLA-C*07:01;2314.13,HLA-C*07:02;2238.11,HLA-C*08:01;4527.86,HLA-B*08:01;2573.71,Epitope:ALSLIATTR,HLA-A*03:01;888.81,HLA-A*11:01;824.71,HLA-A*33:03;616.98,Epitope:TRPPAFITTI,HLA-B*51:01;2619.42,HLA-C*06:02;315.42,HLA-C*07:01;…
		7	10	6	0.3204	0.0879	SENP2_GLGEEQNHGV	ENSG00000163904	SENP2	GWGEEQNHGV->GLGEEQNHGV	SUMO specific peptidase 2	IEDB	Epitope:GWGEEQNHGV,-	Epitope:GLGEEQNHGV,HLA-A*02:01;500.42	SNV1,chr3;185611692;G;T,AF=4.10782e-06;grpmax=amr;AF_XX=4.08752e-06;AF_XY=4.12833e-06;AF_afr=5.9755e-05;AF_amr=8.94975e-05;AF_asj=0;AF_eas=0;AF_fin=0;AF_mid=0;AF_nfe=0;AF_sas=0;
		8	7	5	0.188219	0.0633825	CD68_STATHSPSTTSHGNA	ENSG00000129226	CD68	STATHSPATTSHGNA->STATHSPSTTSHGNA	CD68 molecule	IEDB	Epitope:STATHSPATTSHGNA,-	Epitope:STATHSPSTTSHGNA,-
		9	7	5	0.226098	0.0614588	CD68_VTVHPTSKSTATSQG	ENSG00000129226	CD68	VTVHPTSNSTATSQG->VTVHPTSKSTATSQG	CD68 molecule	IEDB	Epitope:VTVHPTSNSTATSQG,-	Epitope:VTVHPTSKSTATSQG,-
		10	7	8	0.295608	0.131446	SPCS1_QTLALTVLK	ENSG00000114902	SPCS1	QTLPLTVLK->QTLALTVLK	signal peptidase complex subunit 1	TSNAdb_ICGC	Epitope:QTLPLTVLK,HLA-A*03:01;101.18,HLA-A*11:01;8.67,HLA-A*33:03;719.68	Epitope:QTLALTVLK,HLA-A*03:01;82.09,HLA-A*11:01;8.01,HLA-A*33:03;720.22
		11	6	0	0.177793	0	F13A1_KETLQNVW	ENSG00000124491	F13A1	TLRNVWVHL->TLQNVWVHL;NPLKETLRNVW->NPLKETLQNVW;NPLKETLRNV->NPLKETLQNV;PLKETLRNV->PLKETLQNV;KETLRNVWV->KETLQNVWV;KETLRNVW->KETLQNVW	coagulation factor XIII A chain	TSNAdb_TCGA;TSNAdb_ICGC	Epitope:TLRNVWVHL,HLA-A*02:01;872.98,HLA-B*07:02;2507.22,HLA-B*08:01;868.34,Epitope:NPLKETLRNVW,HLA-B*35:01;8022.99,Epitope:NPLKETLRNV,HLA-B*51:01;4037.75,Epitope:PLKETLRNV,-,Epitope:KETLRNVWV,HLA-B*40:01;1192.14,Epitope:KETLRNVW,-	Epitope:TLQNVWVHL,HLA-A*02:01;135.12,HLA-A*24:02;5889.42,HLA-C*01:02;12109.02,HLA-C*04:01;14068.45,Epitope:NPLKETLQNVW,HLA-B*35:01;7662.17,Epitope:NPLKETLQNV,HLA-B*51:01;3947.56,Epitope:PLKETLQNV,HLA-A*02:01;3815.82,Epitope:KETLQNVWV,HLA-B*40:01;426.86,Epitope:KETLQNVW,-
		12	5	2	0.189786	0.0210548	CAVIN2_SLEKTLHTV	ENSG00000168497	CAVIN2	SLEETLHTV->SLEKTLHTV	caveolae associated protein 2	TSNAdb_ICGC	Epitope:SLEETLHTV,HLA-A*02:01;11.94,HLA-C*01:02;8662.03,HLA-C*04:01;8878.65,HLA-C*08:01;9760.09	Epitope:SLEKTLHTV,HLA-A*02:01;58.66,HLA-C*01:02;11962.13,HLA-C*04:01;14727.61,HLA-C*08:01;18041.62
		13	5	3	0.160009	0.0381625	DDX18_FTFLKKNQK	ENSG00000088205	DDX18	NRKKKLMVF->NQKKKLMVF;FTFLKKNRK->FTFLKKNQK;FTFLKKNRKK->FTFLKKNQKK;RKKKLMVFF->QKKKLMVFF	DEAD-box helicase 18	TSNAdb_TCGA;TSNAdb_ICGC	Epitope:NRKKKLMVF,HLA-C*06:02;489.30,HLA-C*07:01;325.54,HLA-C*07:02;636.53,HLA-B*08:01;188.40,Epitope:FTFLKKNRK,HLA-A*03:01;318.68,HLA-A*11:01;122.34,HLA-A*33:03;278.66,Epitope:FTFLKKNRKK,HLA-A*03:01;611.64,HLA-A*11:01;526.75,Epitope:RKKKLMVFF,HLA-C*06:02;8413.82,HLA-C*07:01;5613.07,HLA-C*07:02;5793.05	Epitope:NQKKKLMVF,HLA-A*24:02;6191.77,HLA-C*06:02;7092.30,HLA-C*07:01;4759.64,HLA-C*07:02;3081.61,HLA-B*08:01;75.89,Epitope:FTFLKKNQK,HLA-A*03:01;298.55,HLA-A*11:01;91.59,HLA-A*33:03;230.69,Epitope:FTFLKKNQKK,HLA-A*03:01;644.56,HLA-A*11:01;245.21,Epitope:QKKKLMVFF,-	SNV1,chr2;117825004;G;A,AF=1.36854e-05;grpmax=eas;AF_XX=9.53216e-06;AF_XY=1.78804e-05;AF_afr=2.99043e-05;AF_amr=0;AF_asj=0;AF_eas=0.000252003;AF_fin=0;AF_mid=0.000173491;AF_nfe=3.59814e-06;AF_sas=2.31938e-05;
		14	5	3	0.191177	0.0464413	SPARC_TMYIFPVH	ENSG00000113140	SPARC	YNMYIFPV->YTMYIFPV;NMYIFPVH->TMYIFPVH	secreted protein acidic and cysteine rich	IEDB	Epitope:YNMYIFPV,-,Epitope:NMYIFPVH,-	Epitope:YTMYIFPV,-,Epitope:TMYIFPVH,-
		15	5	4	0.151653	0.0503989	ATAD2B_ATLIALRRR	ENSG00000119778	ATAD2B	EAALIALRR->EATLIALRR;TEAALIAL->TEATLIAL;ALIALRRRY->TLIALRRRY;AALIALRRR->ATLIALRRR;AALIALRRRY->ATLIALRRRY;KALCTEAAL->KALCTEATL	ATPase family AAA domain containing 2B	TSNAdb_TCGA	Epitope:EAALIALRR,HLA-A*33:03;77.59,Epitope:TEAALIAL,HLA-B*40:01;119.67,Epitope:ALIALRRRY,HLA-A*03:01;824.39,Epitope:AALIALRRR,HLA-A*33:03;989.66,Epitope:AALIALRRRY,-,Epitope:KALCTEAAL,HLA-C*03:03;94.47,HLA-C*03:04;94.47	Epitope:EATLIALRR,HLA-A*33:03;109.56,Epitope:TEATLIAL,HLA-B*40:01;171.85,Epitope:TLIALRRRY,-,Epitope:ATLIALRRR,HLA-A*03:01;2813.89,HLA-A*11:01;361.69,HLA-A*33:03;456.04,Epitope:ATLIALRRRY,-,Epitope:KALCTEATL,HLA-C*03:03;163.35,HLA-C*03:04;163.35,HLA-C*08:01;3764.11
		16	5	4	0.206194	0.0591086	TRIM58_QMALERMRK	ENSG00000162722	TRIM58	QMALELMRK->QMALERMRK	tripartite motif containing 58	TSNAdb_ICGC	Epitope:QMALELMRK,HLA-A*03:01;114.59,HLA-A*11:01;102.59	Epitope:QMALERMRK,HLA-A*03:01;93.51,HLA-A*11:01;162.91
		17	3	0	0.0850904	0	SH3BGRL_QYCGDYDAF	ENSG00000131171	SH3BGRL	QYRGDYDAFF->QYCGDYDAFF;QYRGDYDAF->QYCGDYDAF;SQYRGDYDAF->SQYCGDYDAF	SH3 domain binding glutamate rich protein like	TSNAdb_TCGA	Epitope:QYRGDYDAFF,HLA-A*24:02;111.13,Epitope:QYRGDYDAF,HLA-A*24:02;490.88,HLA-C*07:02;1977.69,Epitope:SQYRGDYDAF,HLA-A*24:02;673.90	Epitope:QYCGDYDAFF,HLA-A*24:02;87.61,Epitope:QYCGDYDAF,HLA-A*24:02;390.67,HLA-C*07:02;6033.06,Epitope:SQYCGDYDAF,HLA-A*24:02;566.50
		18	3	0	0.0918448	0	TRAPPC5_AELQARLAA	ENSG00000181029	TRAPPC5	SVAELQSRL->SVAELQARL;AELQSRLAA->AELQARLAA;AELQSRLAAL->AELQARLAAL	trafficking protein particle complex subunit 5	TSNAdb_ICGC	Epitope:SVAELQSRL,HLA-A*02:01;2319.64,HLA-B*07:02;4804.44,HLA-C*01:02;4102.00,HLA-C*03:03;955.97,HLA-C*03:04;955.97,HLA-C*04:01;14587.41,HLA-C*06:02;5440.91,HLA-C*07:01;7181.10,HLA-C*08:01;8960.10,Epitope:AELQSRLAA,HLA-B*40:01;724.62,Epitope:AELQSRLAAL,HLA-B*40:01;26.52	Epitope:SVAELQARL,HLA-A*02:01;690.64,HLA-B*07:02;6077.02,HLA-C*01:02;4185.21,HLA-C*03:03;1031.25,HLA-C*03:04;1031.25,HLA-C*04:01;14516.40,HLA-C*06:02;6466.47,HLA-C*08:01;8157.00,Epitope:AELQARLAA,HLA-B*40:01;589.05,Epitope:AELQARLAAL,HLA-B*40:01;20.24
		19	3	1	0.110416	0.0141509	CAVIN2_ASVFVKQPVSGAMEGKEELPDENKS	ENSG00000168497	CAVIN2	ASVFVKQPVSGAVEGKEELPDENKS->ASVFVKQPVSGAMEGKEELPDENKS	caveolae associated protein 2	IEDB	Epitope:ASVFVKQPVSGAVEGKEELPDENKS,-	Epitope:ASVFVKQPVSGAMEGKEELPDENKS,-	SNV1,chr2;191836663;C;T,AF=3.48895e-05;grpmax=sas;AF_XX=2.17816e-05;AF_XY=4.81305e-05;AF_afr=0.000119481;AF_amr=0;AF_asj=0;AF_eas=0;AF_fin=0;AF_mid=0.00017337;AF_nfe=3.59727e-06;AF_sas=0.000487002;
		20	3	1	0.105428	0.0132999	ITGB3_EVCDLPEEL	ENSG00000259207	ITGB3	LEVRDLPEEL->LEVCDLPEEL;EVRDLPEEL->EVCDLPEEL	integrin subunit beta 3	TSNAdb_TCGA	Epitope:LEVRDLPEEL,HLA-B*40:01;160.45,Epitope:EVRDLPEEL,HLA-B*07:02;9013.48,HLA-B*35:01;12603.07,HLA-C*01:02;22029.95,HLA-C*03:03;10931.63,HLA-C*03:04;10931.63,HLA-C*08:01;26322.98,HLA-B*08:01;9195.52	Epitope:LEVCDLPEEL,HLA-B*40:01;108.89,Epitope:EVCDLPEEL,HLA-B*35:01;11472.08,HLA-C*08:01;23762.26
		21	3	1	0.1254	0.0136475	LTBP1_SLSSASQV	ENSG00000049323	LTBP1	STSSASQV->SLSSASQV	latent transforming growth factor beta binding protein 1	IEDB	Epitope:STSSASQV,-	Epitope:SLSSASQV,-
		22	3	1	0.0992508	0.0202399	PTPN18_GRVPADQSPAGSLAYEDVAGGAQTG	ENSG00000072135	PTPN18	GRVPADQSPAGSGAYEDVAGGAQTG->GRVPADQSPAGSLAYEDVAGGAQTG	protein tyrosine phosphatase non-receptor type 18	IEDB	Epitope:GRVPADQSPAGSGAYEDVAGGAQTG,-	Epitope:GRVPADQSPAGSLAYEDVAGGAQTG,-
		23	3	1	0.0814009	0.0124169	SRSF6_NLPLPVPPSK	ENSG00000124193	SRSF6	SQSRSNSPL->SQSRSNLPL;SRSQSRSNS->SRSQSRSNL;SRSNSPLPV->SRSNLPLPV;NSPLPVPPSK->NLPLPVPPSK;SPLPVPPSKA->LPLPVPPSKA	serine and arginine rich splicing factor 6	TSNAdb_TCGA	Epitope:SQSRSNSPL,HLA-B*40:01;1355.22,HLA-C*01:02;5007.83,Epitope:SRSQSRSNS,-,Epitope:SRSNSPLPV,HLA-C*06:02;244.32,HLA-C*07:01;373.69,HLA-C*07:02;1253.57,Epitope:NSPLPVPPSK,HLA-A*03:01;2003.19,HLA-A*11:01;245.44,Epitope:SPLPVPPSKA,HLA-B*07:02;1896.90,HLA-B*51:01;13775.77	Epitope:SQSRSNLPL,HLA-B*40:01;780.39,HLA-C*03:03;663.29,HLA-C*03:04;663.29,HLA-C*08:01;5469.36,Epitope:SRSQSRSNL,HLA-C*06:02;340.88,HLA-C*07:01;315.40,HLA-C*07:02;923.89,Epitope:SRSNLPLPV,HLA-C*06:02;146.00,HLA-C*07:01;222.23,HLA-C*07:02;782.08,Epitope:NLPLPVPPSK,HLA-A*03:01;470.29,HLA-A*11:01;573.40,Epitope:LPLPVPPSKA,HLA-B*07:02;3711.29,HLA-B*35:01;5227.40,HLA-B*51:01;4886.22
		24	3	2	0.0801282	0.0253687	CCND3_TPTDVTARHL	ENSG00000112576	CCND3	TPTDVTAIHL->TPTDVTARHL	cyclin D3	IEDB	Epitope:TPTDVTAIHL,HLA-B*07:02;739.99,HLA-B*35:01;1941.27,HLA-B*51:01;9352.56,HLA-C*04:01;14300.95	Epitope:TPTDVTARHL,HLA-B*07:02;787.92,HLA-B*35:01;5431.74,HLA-B*51:01;12024.93,HLA-C*04:01;15364.19
		25	3	3	0.195967	0.0394338	F13A1_TYILFNSW	ENSG00000124491	F13A1	TYILFNPW->TYILFNSW	coagulation factor XIII A chain	TSNAdb_ICGC	Epitope:TYILFNPW,HLA-A*24:02;306.44	Epitope:TYILFNSW,HLA-A*24:02;369.87
		26	2	13	0.0697467	0.218851	MUC12_ASSTISGHSEK	ENSG00000205277	MUC12	ASSTTSGHSEK->ASSTISGHSEK;SSTTSGHSEK->SSTISGHSEK;FPASSTTSG->FPASSTISG;STTSGHSEK->STISGHSEK	mucin 12, cell surface associated	TSNAdb_ICGC	Epitope:ASSTTSGHSEK,HLA-A*03:01;1627.74,HLA-A*11:01;234.88,Epitope:SSTTSGHSEK,HLA-A*03:01;892.47,HLA-A*11:01;102.73,Epitope:FPASSTTSG,HLA-B*07:02;330.91,HLA-B*35:01;77.47,Epitope:STTSGHSEK,HLA-A*03:01;315.70,HLA-A*11:01;33.12	Epitope:ASSTISGHSEK,HLA-A*03:01;540.26,HLA-A*11:01;52.48,Epitope:SSTISGHSEK,HLA-A*03:01;192.38,HLA-A*11:01;21.53,Epitope:FPASSTISG,HLA-B*07:02;461.05,HLA-B*35:01;41.78,Epitope:STISGHSEK,HLA-A*03:01;71.13,HLA-A*11:01;8.35,HLA-A*33:03;542.41
		27	1	3	0.0226707	0.0541566	CUL4A_RVLIKSPRGK	ENSG00000139842	CUL4A	RVLIKSPKGK->RVLIKSPRGK;VLIKSPKGK->VLIKSPRGK	cullin 4A	TSNAdb_ICGC	Epitope:RVLIKSPKGK,HLA-A*03:01;52.37,HLA-A*11:01;226.04,Epitope:VLIKSPKGK,HLA-A*03:01;71.42,HLA-A*11:01;608.50	Epitope:RVLIKSPRGK,HLA-A*03:01;34.29,HLA-A*11:01;183.87,Epitope:VLIKSPRGK,HLA-A*03:01;43.49,HLA-A*11:01;396.47
		28	1	4	0.0199019	0.0499682	RPL5_RDIICQIAYARIKGDMIVCAAYAHE	ENSG00000122406	RPL5	RDIICQIAYARIEGDMIVCAAYAHE->RDIICQIAYARIKGDMIVCAAYAHE	ribosomal protein L5	IEDB	Epitope:RDIICQIAYARIEGDMIVCAAYAHE,-	Epitope:RDIICQIAYARIKGDMIVCAAYAHE,-
		29	1	4	0.0250775	0.0670554	VENTX_RPADFSPGSL	ENSG00000151650	VENTX	RPADFSLGSL->RPADFSPGSL	VENT homeobox	TSNAdb_ICGC	Epitope:RPADFSLGSL,HLA-B*07:02;5.70,HLA-B*35:01;2434.54,HLA-C*04:01;7349.63	Epitope:RPADFSPGSL,HLA-B*07:02;7.01,HLA-B*35:01;3708.69,HLA-B*51:01;14556.50,HLA-C*04:01;8309.06,HLA-C*08:01;5522.76
		30	1	5	0.0250775	0.0733727	ERICH6_EEVVVEEEL	ENSG00000163645	ERICH6	VEEEEEEVV->VEEEEEVVV;EEEVVEEEL->EEVVVEEEL;EEVVEEELV->EVVVEEELV	glutamate rich 6	TSNAdb_TCGA	Epitope:VEEEEEEVV,HLA-B*40:01;2122.50,Epitope:EEEVVEEEL,HLA-B*40:01;860.49,Epitope:EEVVEEELV,HLA-B*40:01;7381.83	Epitope:VEEEEEVVV,HLA-B*40:01;612.01,Epitope:EEVVVEEEL,HLA-B*40:01;270.65,Epitope:EVVVEEELV,-
		31	1	5	0.0262663	0.0621599	MAP7_REWEEAERA	ENSG00000135525	MAP7	REREEAERA->REWEEAERA	microtubule associated protein 7	TSNAdb_ICGC	Epitope:REREEAERA,HLA-B*40:01;4475.79	Epitope:REWEEAERA,HLA-B*40:01;857.54
		32	1	5	0.0268458	0.0710408	PRKX_ALSPEPPAY	ENSG00000183943	PRKX	SPEPPVYSL->SPEPPAYSL;LSPEPPVYSL->LSPEPPAYSL;EALSPEPPVY->EALSPEPPAY;VYSLQDFDTL->AYSLQDFDTL;ALSPEPPVY->ALSPEPPAY	protein kinase X-linked	TSNAdb_ICGC	Epitope:SPEPPVYSL,HLA-B*07:02;109.19,HLA-B*35:01;510.19,HLA-B*40:01;20450.48,HLA-B*51:01;6879.77,HLA-C*01:02;10769.15,HLA-C*03:03;4290.29,HLA-C*03:04;4290.29,HLA-C*04:01;6013.57,HLA-C*07:01;20079.07,HLA-C*07:02;16157.14,HLA-C*08:01;6169.97,HLA-B*08:01;6627.62,Epitope:LSPEPPVYSL,HLA-B*07:02;1151.02,HLA-B*35:01;2678.11,HLA-B*51:01;6550.55,HLA-C*01:02;171.73,HLA-C*03:03;1814.49,HLA-C*03:04;1814.49,H…	Epitope:SPEPPAYSL,HLA-B*07:02;86.89,HLA-B*35:01;413.30,HLA-B*40:01;20099.06,HLA-B*51:01;8155.86,HLA-C*01:02;11167.86,HLA-C*03:03;4066.74,HLA-C*03:04;4066.74,HLA-C*04:01;5037.88,HLA-C*07:01;21853.33,HLA-C*07:02;17790.97,HLA-C*08:01;5826.36,HLA-B*08:01;7839.53,Epitope:LSPEPPAYSL,HLA-B*07:02;975.44,HLA-B*35:01;2138.06,HLA-B*51:01;7532.71,HLA-C*01:02;127.13,HLA-C*03:03;1214.39,HLA-C*03:04;1214.39,HLA…
		33	1	6	0.0371036	0.108734	NCF2_VVIPVGRLF	ENSG00000116701	NCF2	VVIPVGKLFR->VVIPVGRLFR;VVIPVGKLF->VVIPVGRLF	neutrophil cytosolic factor 2	TSNAdb_ICGC	Epitope:VVIPVGKLFR,HLA-A*03:01;693.60,HLA-A*11:01;83.71,HLA-A*33:03;49.54,Epitope:VVIPVGKLF,HLA-A*24:02;2042.39,HLA-B*35:01;3309.76,HLA-C*03:03;902.97,HLA-C*03:04;902.97,HLA-C*04:01;20816.83,HLA-C*06:02;7518.29,HLA-C*07:01;5177.92,HLA-C*07:02;4779.56,HLA-C*08:01;18865.90	Epitope:VVIPVGRLFR,HLA-A*03:01;461.04,HLA-A*11:01;67.70,HLA-A*33:03;25.41,Epitope:VVIPVGRLF,HLA-A*24:02;1210.57,HLA-B*35:01;2352.63,HLA-C*01:02;10444.96,HLA-C*03:03;411.91,HLA-C*03:04;411.91,HLA-C*04:01;17811.38,HLA-C*06:02;3394.37,HLA-C*07:01;2378.35,HLA-C*07:02;2327.54,HLA-C*08:01;14845.52
		34	1	7	0.0329281	0.0984485	DMAC1_APAKPATPA	ENSG00000137038	DMAC1	APAKPAPPA->APAKPATPA	distal membrane arm assembly component 1	TSNAdb_ICGC	Epitope:APAKPAPPA,HLA-B*07:02;26.47,HLA-B*35:01;2126.75	Epitope:APAKPATPA,HLA-B*07:02;16.67,HLA-B*35:01;2839.40
		35	1	8	0.0229523	0.141644	COL5A3_GPPGPPAEL	ENSG00000080573	COL5A3	GPPGAPAEL->GPPGPPAEL	collagen type V alpha 3 chain	TSNAdb_ICGC	Epitope:GPPGAPAEL,HLA-B*07:02;525.36,HLA-B*35:01;13751.20,HLA-B*51:01;21646.94,HLA-C*01:02;4361.34,HLA-C*04:01;21213.83	Epitope:GPPGPPAEL,HLA-B*07:02;384.03,HLA-B*35:01;14605.57,HLA-B*51:01;20332.23,HLA-C*01:02;3810.00,HLA-C*03:03;12441.17,HLA-C*03:04;12441.17,HLA-C*04:01;19053.80,HLA-C*08:01;23045.68,HLA-B*08:01;23611.56
		36	1	8	0.0250775	0.100202	HRCT1_HPPRHTPHHL	ENSG00000196196	HRCT1	HHPRHTPHHL->HPPRHTPHHL	histidine rich carboxyl terminus 1	TSNAdb_ICGC	Epitope:HHPRHTPHHL,HLA-B*07:02;51.39,HLA-C*07:02;5443.39,HLA-B*08:01;4163.98	Epitope:HPPRHTPHHL,HLA-B*07:02;51.51,HLA-B*51:01;14384.60,HLA-C*01:02;7867.40,HLA-B*08:01;2451.32
		37	1	11	0.0305207	0.162622	RPL39_KQNCPIPQW	ENSG00000198918	RPL39	RPIPQWIRM->CPIPQWIRM;KQNRPIPQW->KQNCPIPQW	ribosomal protein L39	TSNAdb_TCGA	Epitope:RPIPQWIRM,HLA-B*07:02;25.33,HLA-B*35:01;281.10,HLA-B*51:01;5433.03,HLA-C*03:03;5124.69,HLA-C*03:04;5124.69,HLA-C*04:01;13030.14,HLA-C*07:01;14398.15,HLA-C*07:02;10252.82,HLA-C*08:01;14978.13,HLA-B*08:01;6591.07,Epitope:KQNRPIPQW,HLA-A*24:02;4546.36,HLA-B*40:01;15048.64,HLA-C*06:02;18700.26,HLA-C*07:01;15830.95	Epitope:CPIPQWIRM,HLA-B*07:02;451.91,HLA-B*35:01;48.41,HLA-B*51:01;1113.49,Epitope:KQNCPIPQW,HLA-A*24:02;3832.00
		38	1	15	0.0336783	0.247288	PCSK5_NGMEWNGIEWNRIES	ENSG00000099139	PCSK5	NGMEWNGMEWNRIES->NGMEWNGIEWNRIES	proprotein convertase subtilisin/kexin type 5	IEDB	Epitope:NGMEWNGMEWNRIES,-	Epitope:NGMEWNGIEWNRIES,-
		39	0	3	0	0.0538271	ABCD1_ILDVEHLHHI	ENSG00000101986	ABCD1	ILDVVHLHHI->ILDVEHLHHI;LEAILDVVHL->LEAILDVEHL	ATP binding cassette subfamily D member 1	TSNAdb_ICGC	Epitope:ILDVVHLHHI,HLA-A*02:01;176.79,Epitope:LEAILDVVHL,HLA-B*40:01;63.32	Epitope:ILDVEHLHHI,HLA-A*02:01;34.76,HLA-C*04:01;8513.82,Epitope:LEAILDVEHL,HLA-B*40:01;135.45
		40	0	3	0	0.0437685	ADAMTS7_FISFHEDLSY	ENSG00000136378	ADAMTS7	YDYNFINF->YDYNFISF;FYYDYNFINF->FYYDYNFISF;INFHEDLSY->ISFHEDLSY;FINFHEDLSY->FISFHEDLSY;YYDYNFINFH->YYDYNFISFH;YYDYNFINF->YYDYNFISF	ADAM metallopeptidase with thrombospondin type 1 motif 7	TSNAdb_ICGC	Epitope:YDYNFINF,HLA-A*24:02;3840.92,HLA-C*04:01;7679.10,Epitope:FYYDYNFINF,HLA-A*24:02;14.65,HLA-C*04:01;1127.81,HLA-C*06:02;3750.78,HLA-C*07:01;2035.70,HLA-C*07:02;109.64,Epitope:INFHEDLSY,HLA-A*01:01;5743.74,HLA-B*35:01;1569.90,Epitope:FINFHEDLSY,HLA-A*01:01;263.65,HLA-B*35:01;76.64,Epitope:YYDYNFINFH,HLA-A*24:02;875.73,HLA-C*04:01;3248.91,HLA-C*07:02;1156.90,Epitope:YYDYNFINF,HLA-A*01:01;7320…	Epitope:YDYNFISF,HLA-A*24:02;2971.53,HLA-C*04:01;4761.13,HLA-C*07:02;8150.12,Epitope:FYYDYNFISF,HLA-A*24:02;14.27,HLA-C*04:01;665.76,HLA-C*06:02;2960.46,HLA-C*07:01;1408.35,HLA-C*07:02;54.10,Epitope:ISFHEDLSY,HLA-A*01:01;190.65,HLA-A*11:01;850.46,HLA-B*35:01;78.51,HLA-C*07:01;2491.73,HLA-C*07:02;3298.53,Epitope:FISFHEDLSY,HLA-A*01:01;117.28,HLA-B*35:01;66.45,Epitope:YYDYNFISFH,HLA-A*24:02;570.70,…
		41	0	3	0	0.0511198	ADRB1_FRKAFQRLL	ENSG00000043591	ADRB1	FRKAFQGLL->FRKAFQRLL	adrenoceptor beta 1	TSNAdb_ICGC	Epitope:FRKAFQGLL,HLA-C*06:02;40.90,HLA-C*07:01;76.54,HLA-C*07:02;189.88	Epitope:FRKAFQRLL,HLA-C*06:02;10.64,HLA-C*07:01;21.38,HLA-C*07:02;56.76
		42	0	3	0	0.0415391	C19orf71_AWYNLPRAL	ENSG00000183397	C19orf71	PASPFREAY->LASPFREAY;WEAWYNLPRAP->WEAWYNLPRAL;LPRAPASPF->LPRALASPF;AWYNLPRAP->AWYNLPRAL	chromosome 19 open reading frame 71	TSNAdb_ICGC	Epitope:PASPFREAY,HLA-A*01:01;6162.83,HLA-B*35:01;880.70,Epitope:WEAWYNLPRAP,-,Epitope:LPRAPASPF,HLA-B*07:02;3.05,HLA-B*35:01;16.41,HLA-B*51:01;2609.38,HLA-B*08:01;749.56,Epitope:AWYNLPRAP,-	Epitope:LASPFREAY,HLA-A*01:01;2065.54,HLA-B*35:01;7.97,HLA-C*03:03;553.99,HLA-C*03:04;553.99,HLA-C*06:02;4834.48,HLA-C*07:01;767.62,HLA-C*07:02;967.33,HLA-C*08:01;7600.08,Epitope:WEAWYNLPRAL,HLA-B*40:01;33.81,Epitope:LPRALASPF,HLA-B*07:02;3.71,HLA-B*35:01;10.38,HLA-B*51:01;2329.32,HLA-B*08:01;231.53,Epitope:AWYNLPRAL,HLA-A*24:02;2495.56,HLA-C*01:02;7185.14,HLA-C*04:01;11189.27,HLA-C*06:02;3204.23…
		43	0	3	0	0.0431708	CEPT1_VSHLHIHVF	ENSG00000134255	CEPT1	IASHLHIHV->IVSHLHIHV;IASHLHIHVF->IVSHLHIHVF;ASHLHIHVF->VSHLHIHVF	choline/ethanolamine phosphotransferase 1	TSNAdb_TCGA	Epitope:IASHLHIHV,HLA-B*51:01;1587.36,HLA-C*01:02;9268.34,HLA-C*03:03;370.36,HLA-C*03:04;370.36,HLA-C*06:02;2644.45,HLA-C*07:01;2874.73,HLA-C*08:01;3297.57,Epitope:IASHLHIHVF,HLA-B*35:01;1100.14,HLA-C*03:03;1093.37,HLA-C*03:04;1093.37,Epitope:ASHLHIHVF,HLA-A*24:02;4132.87,HLA-B*35:01;3356.86,HLA-C*01:02;8403.45,HLA-C*03:03;309.24,HLA-C*03:04;309.24,HLA-C*06:02;3971.55,HLA-C*07:01;1521.21,HLA-C*07…	Epitope:IVSHLHIHV,HLA-A*02:01;275.34,HLA-B*51:01;11033.71,HLA-C*06:02;6587.94,HLA-C*08:01;11449.64,Epitope:IVSHLHIHVF,-,Epitope:VSHLHIHVF,HLA-A*24:02;1853.70,HLA-B*35:01;1302.90,HLA-B*51:01;10708.50,HLA-C*01:02;5286.84,HLA-C*03:03;118.65,HLA-C*03:04;118.65,HLA-C*06:02;2820.14,HLA-C*07:01;1097.65,HLA-C*07:02;1214.92,HLA-C*08:01;6632.28,HLA-B*08:01;1225.26
		44	0	3	0	0.0472178	DZIP1L_APAPHPGL	ENSG00000158163	DZIP1L	SAPAPRPGL->SAPAPHPGL;APAPRPGL->APAPHPGL	DAZ interacting zinc finger protein 1 like	TSNAdb_ICGC	Epitope:SAPAPRPGL,HLA-B*07:02;2161.31,HLA-B*51:01;18855.90,HLA-C*01:02;35.24,HLA-C*03:03;234.25,HLA-C*03:04;234.25,HLA-C*04:01;14893.94,HLA-C*06:02;7014.46,HLA-C*07:01;7425.89,HLA-C*08:01;8708.07,Epitope:APAPRPGL,HLA-B*07:02;50.95,HLA-C*01:02;7524.88,HLA-B*08:01;4812.09	Epitope:SAPAPHPGL,HLA-B*07:02;4056.59,HLA-B*51:01;12240.61,HLA-C*01:02;17.81,HLA-C*03:03;74.39,HLA-C*03:04;74.39,HLA-C*04:01;9021.00,HLA-C*06:02;4691.58,HLA-C*07:01;5015.42,HLA-C*07:02;3329.19,HLA-C*08:01;3446.89,Epitope:APAPHPGL,HLA-B*07:02;83.53,HLA-B*51:01;18798.46,HLA-C*01:02;3772.67,HLA-C*04:01;19343.99,HLA-B*08:01;10153.47
		45	0	3	0	0.0467012	FAM181B_GPDVRLGDL	ENSG00000182103	FAM181B	GPSGPDVSL->GPSGPDVRL;GPDVSLGDL->GPDVRLGDL	family with sequence similarity 181 member B	TSNAdb_ICGC	Epitope:GPSGPDVSL,HLA-B*07:02;185.97,HLA-B*35:01;2117.84,HLA-B*51:01;21277.50,HLA-C*04:01;19445.13,HLA-C*08:01;21196.16,Epitope:GPDVSLGDL,HLA-B*07:02;1563.14,HLA-C*04:01;15593.97	Epitope:GPSGPDVRL,HLA-B*07:02;1152.74,HLA-B*35:01;8725.52,HLA-C*04:01;22827.54,Epitope:GPDVRLGDL,HLA-B*07:02;542.08,HLA-C*04:01;16820.72
		46	0	3	0	0.0470575	GRIN3B_EMLLDVLVAV	ENSG00000116032	GRIN3B	WASPLETLL->WASPLEMLL;LETLLDVLV->LEMLLDVLV;LETLLDVL->LEMLLDVL;SPLETLLDV->SPLEMLLDV;LHWASPLET->LHWASPLEM;TLLDVLVAVL->MLLDVLVAVL;TLLDVLVAV->MLLDVLVAV;ETLLDVLVAV->EMLLDVLVAV;HWASPLETL->HWASPLEML	glutamate ionotropic receptor NMDA type subunit 3B	TSNAdb_ICGC	Epitope:WASPLETLL,HLA-B*35:01;258.10,HLA-B*51:01;5703.05,HLA-C*01:02;3997.55,HLA-C*03:03;24.05,HLA-C*03:04;24.05,HLA-C*04:01;7276.68,HLA-C*06:02;3539.67,HLA-C*07:01;1958.65,HLA-C*08:01;403.88,Epitope:LETLLDVLV,HLA-B*40:01;212.89,Epitope:LETLLDVL,HLA-B*40:01;406.52,Epitope:SPLETLLDV,HLA-B*07:02;830.89,HLA-B*51:01;1705.98,Epitope:LHWASPLET,-,Epitope:TLLDVLVAVL,HLA-A*02:01;14.25,Epitope:TLLDVLVAV,HL…	Epitope:WASPLEMLL,HLA-B*35:01;150.97,HLA-B*51:01;3431.33,HLA-C*01:02;3653.60,HLA-C*03:03;15.45,HLA-C*03:04;15.45,HLA-C*04:01;5829.20,HLA-C*06:02;2156.92,HLA-C*07:01;920.92,HLA-C*08:01;200.58,Epitope:LEMLLDVLV,HLA-B*40:01;70.36,Epitope:LEMLLDVL,HLA-B*40:01;82.14,Epitope:SPLEMLLDV,HLA-B*07:02;891.07,HLA-B*51:01;1545.45,Epitope:LHWASPLEM,HLA-C*04:01;12576.37,HLA-C*06:02;3214.89,HLA-C*07:01;1288.14,H…
		47	0	3	0	0.0533393	HRNR_SRQSLGHSR	ENSG00000197915	HRNR	SRQSLGHGR->SRQSLGHSR	hornerin	TSNAdb_TCGA	Epitope:SRQSLGHGR,-	Epitope:SRQSLGHSR,HLA-C*07:01;9518.25
		48	0	3	0	0.0404928	KLK10_RLDPEAYGA	ENSG00000129451	KLK10	RLDPEAYGS->RLDPEAYGA	kallikrein related peptidase 10	TSNAdb_ICGC	Epitope:RLDPEAYGS,-	Epitope:RLDPEAYGA,HLA-A*02:01;198.64
		49	0	3	0	0.0388265	KRT10_SGGGGGGYGGGSYGGGSSSGGGYGG	ENSG00000186395	KRT10	SGGGGGGYGGGSSGGGSSSGGGYGG->SGGGGGGYGGGSYGGGSSSGGGYGG	keratin 10	IEDB	Epitope:SGGGGGGYGGGSSGGGSSSGGGYGG,-	Epitope:SGGGGGGYGGGSYGGGSSSGGGYGG,-
		50	0	3	0	0.0465274	LDLRAD2_SPLCGLTI	ENSG00000187942	LDLRAD2	SPLCGLNI->SPLCGLTI	low density lipoprotein receptor class A domain containing 2	TSNAdb_ICGC	Epitope:SPLCGLNI,HLA-B*51:01;3095.45	Epitope:SPLCGLTI,HLA-B*07:02;481.45,HLA-B*51:01;1554.62
		51	0	3	0	0.046695	LSP1_GAEEREELLGPTVQWSVEDEEEAVH	ENSG00000130592	LSP1	GAEEREELLGPTAQWSVEDEEEAVH->GAEEREELLGPTVQWSVEDEEEAVH	lymphocyte specific protein 1	IEDB	Epitope:GAEEREELLGPTAQWSVEDEEEAVH,-	Epitope:GAEEREELLGPTVQWSVEDEEEAVH,-
		52	0	3	0	0.0437397	MAGEF1_ALAAKSLAR	ENSG00000177383	MAGEF1	ALAAKALAR->ALAAKSLAR;ARALAAKAL->ARALAAKSL	MAGE family member F1	TSNAdb_ICGC	Epitope:ALAAKALAR,HLA-A*03:01;229.40,HLA-A*11:01;800.22,HLA-A*33:03;989.99,Epitope:ARALAAKAL,HLA-C*06:02;897.89,HLA-C*07:01;605.20,HLA-C*07:02;783.28	Epitope:ALAAKSLAR,HLA-A*03:01;185.51,HLA-A*11:01;610.35,HLA-A*33:03;937.65,Epitope:ARALAAKSL,HLA-C*06:02;582.58,HLA-C*07:01;479.97,HLA-C*07:02;931.39
		53	0	3	0	0.0450665	MST1_GHPGNSPWTVSLGNRQGQHFCGGSL	ENSG00000173531	MST1	GHPGNSPWTVSLRNRQGQHFCGGSL->GHPGNSPWTVSLGNRQGQHFCGGSL	macrophage stimulating 1	IEDB	Epitope:GHPGNSPWTVSLRNRQGQHFCGGSL,-	Epitope:GHPGNSPWTVSLGNRQGQHFCGGSL,-
		54	0	3	0	0.0428933	NBPF1_SLSQHLQAL	ENSG00000219481	NBPF1	SLNQHLQAL->SLSQHLQAL	NBPF member 1	TSNAdb_ICGC	Epitope:SLNQHLQAL,HLA-A*02:01;50.90,HLA-B*07:02;827.91,HLA-C*01:02;862.69,HLA-C*03:03;236.14,HLA-C*03:04;236.14,HLA-C*04:01;8592.20,HLA-C*06:02;2637.90,HLA-C*07:01;2204.27,HLA-C*07:02;996.63,HLA-C*08:01;6001.93,HLA-B*08:01;47.92	Epitope:SLSQHLQAL,HLA-A*02:01;60.01,HLA-B*07:02;1020.28,HLA-C*01:02;651.21,HLA-C*03:03;242.65,HLA-C*03:04;242.65,HLA-C*04:01;10134.59,HLA-C*06:02;3853.79,HLA-C*07:01;3296.96,HLA-C*07:02;1467.30,HLA-C*08:01;6711.54,HLA-B*08:01;112.48	SNV1,chr1;16588971;T;C,AF=0.0452573;grpmax=eas;AF_XX=0.0456369;AF_XY=0.0448926;AF_afr=0.0454496;AF_amr=0.0369686;AF_asj=0.0309063;AF_eas=0.202837;AF_fin=0.0381858;AF_mid=0.0412643;AF_nfe=0.0411535;AF_sas=0.0331456;
		55	0	3	0	0.0502923	OPRD1_ASDAYPSAF	ENSG00000116329	OPRD1	NASDAYPSAC->NASDAYPSAF;ASDAYPSAC->ASDAYPSAF;CPSAGANAS->FPSAGANAS	opioid receptor delta 1	TSNAdb_ICGC	Epitope:NASDAYPSAC,-,Epitope:ASDAYPSAC,HLA-C*08:01;7506.02,Epitope:CPSAGANAS,-	Epitope:NASDAYPSAF,HLA-A*01:01;2220.41,HLA-B*35:01;231.53,HLA-C*04:01;9235.31,HLA-C*08:01;7856.35,Epitope:ASDAYPSAF,HLA-A*01:01;547.79,HLA-B*35:01;3119.42,HLA-C*01:02;6663.14,HLA-C*03:03;483.63,HLA-C*03:04;483.63,HLA-C*04:01;4170.61,HLA-C*07:01;5217.51,HLA-C*07:02;5712.57,HLA-C*08:01;1170.99,Epitope:FPSAGANAS,HLA-B*35:01;71.70
		56	0	3	0	0.0506952	OTOP1_GVRASVPQR	ENSG00000163982	OTOP1	VRASVPQKL->VRASVPQRL;KLAEMLSSQY->RLAEMLSSQY;GVRASVPQK->GVRASVPQR;VPQKLAEML->VPQRLAEML	otopetrin 1	TSNAdb_ICGC	Epitope:VRASVPQKL,HLA-C*04:01;20947.19,HLA-C*06:02;43.02,HLA-C*07:01;60.30,HLA-C*07:02;222.73,Epitope:KLAEMLSSQY,HLA-A*01:01;1251.98,HLA-A*03:01;194.09,Epitope:GVRASVPQK,HLA-A*03:01;42.95,HLA-A*11:01;151.27,Epitope:VPQKLAEML,HLA-B*07:02;390.79,HLA-B*35:01;3637.71,HLA-B*51:01;5760.23,HLA-C*04:01;15925.27,HLA-B*08:01;6751.68	Epitope:VRASVPQRL,HLA-C*04:01;20267.65,HLA-C*06:02;41.30,HLA-C*07:01;61.54,HLA-C*07:02;233.08,Epitope:RLAEMLSSQY,HLA-A*01:01;877.49,HLA-A*03:01;166.71,Epitope:GVRASVPQR,HLA-A*03:01;618.47,HLA-A*11:01;1489.76,HLA-A*33:03;433.90,Epitope:VPQRLAEML,HLA-B*07:02;359.71,HLA-B*35:01;4531.68,HLA-B*51:01;6733.00,HLA-C*04:01;15646.37,HLA-B*08:01;5050.16
		57	0	3	0	0.0400108	PCDHB13_LFLFLVLLF	ENSG00000187372	PCDHB13	LFLFSVLLF->LFLFLVLLF;SVSSLFLFS->SVSSLFLFL	protocadherin beta 13	TSNAdb_TCGA	Epitope:LFLFSVLLF,HLA-A*24:02;131.00,Epitope:SVSSLFLFS,-	Epitope:LFLFLVLLF,HLA-A*24:02;394.27,Epitope:SVSSLFLFL,HLA-A*02:01;98.69,HLA-C*01:02;5115.94,HLA-C*03:03;540.30,HLA-C*03:04;540.30,HLA-C*06:02;5046.34,HLA-C*07:01;3246.63,HLA-C*08:01;3263.78
		58	0	3	0	0.0583521	PLPP7_EMSPSLLDY	ENSG00000160539	PLPP7	YETSPSLLDYL->YEMSPSLLDYL;YETSPSLLDY->YEMSPSLLDY;YETSPSLL->YEMSPSLL;RGPYETSPSL->RGPYEMSPSL;PYETSPSLL->PYEMSPSLL;PYETSPSL->PYEMSPSL;RRGPYETSPSL->RRGPYEMSPSL;ETSPSLLDY->EMSPSLLDY;GPYETSPSLL->GPYEMSPSLL;GPYETSPSL->GPYEMSPSL	phospholipid phosphatase 7 (inactive)	TSNAdb_ICGC	Epitope:YETSPSLLDYL,HLA-A*01:01;2602.38,HLA-B*40:01;69.78,HLA-C*01:02;3962.06,Epitope:YETSPSLLDY,HLA-A*01:01;30.11,HLA-B*40:01;6103.24,Epitope:YETSPSLL,HLA-B*40:01;252.35,HLA-C*04:01;12528.83,Epitope:RGPYETSPSL,HLA-B*07:02;20.03,HLA-B*35:01;3180.29,HLA-B*51:01;6211.97,HLA-C*01:02;476.43,HLA-C*03:03;4210.14,HLA-C*03:04;4210.14,HLA-C*08:01;15080.58,Epitope:PYETSPSLL,HLA-A*24:02;3917.60,HLA-C*04:01;…	Epitope:YEMSPSLLDYL,HLA-B*40:01;18.86,HLA-C*01:02;3918.15,Epitope:YEMSPSLLDY,HLA-A*01:01;274.90,HLA-B*40:01;1920.29,Epitope:YEMSPSLL,HLA-B*40:01;55.94,HLA-C*04:01;10584.67,Epitope:RGPYEMSPSL,HLA-B*07:02;18.45,HLA-B*35:01;3921.12,HLA-B*51:01;5987.99,HLA-C*01:02;645.39,Epitope:PYEMSPSLL,HLA-A*24:02;2730.69,HLA-C*04:01;8281.87,Epitope:PYEMSPSL,HLA-B*07:02;2308.05,HLA-B*51:01;4288.02,Epitope:RRGPYEMS…
		59	0	3	0	0.0458119	RBBP8NL_NLRLEGALHL	ENSG00000130701	RBBP8NL	SALAGMQDL->SALAGMQNL;DLRLEGALHL->NLRLEGALHL	RBBP8 N-terminal like	TSNAdb_ICGC	Epitope:SALAGMQDL,HLA-C*01:02;5214.86,HLA-C*03:03;39.89,HLA-C*03:04;39.89,HLA-C*08:01;3348.84,Epitope:DLRLEGALHL,HLA-B*08:01;2577.05	Epitope:SALAGMQNL,HLA-B*51:01;13777.71,HLA-C*01:02;3395.14,HLA-C*03:03;31.24,HLA-C*03:04;31.24,HLA-C*06:02;6294.65,HLA-C*08:01;3475.57,Epitope:NLRLEGALHL,HLA-A*02:01;194.34,HLA-C*06:02;4301.54,HLA-C*07:01;4374.01,HLA-C*07:02;5892.04
		60	0	3	0	0.0387351	RPL19_DQAEARRSKTKEGRKRREERLQAKK	ENSG00000108298	RPL19	DQAEARRSKTKEARKRREERLQAKK->DQAEARRSKTKEGRKRREERLQAKK	ribosomal protein L19	IEDB	Epitope:DQAEARRSKTKEARKRREERLQAKK,-	Epitope:DQAEARRSKTKEGRKRREERLQAKK,-
		61	0	3	0	0.043643	SORD_GLLGCKPEV	ENSG00000140263	SORD	GQLGCKPEV->GLLGCKPEV;QEIARKVEGQ->QEIARKVEGL	sorbitol dehydrogenase	TSNAdb_ICGC	Epitope:GQLGCKPEV,HLA-A*02:01;285.66,Epitope:QEIARKVEGQ,-	Epitope:GLLGCKPEV,HLA-A*02:01;20.55,Epitope:QEIARKVEGL,HLA-B*40:01;664.66
		62	0	3	0	0.0463901	ZNRF4_NRSLGSIVL	ENSG00000105428	ZNRF4	RSLGAIVLIR->RSLGSIVLIR;SLGAIVLIR->SLGSIVLIR;NRSLGAIVL->NRSLGSIVL	zinc and ring finger 4	TSNAdb_ICGC	Epitope:RSLGAIVLIR,HLA-A*03:01;516.96,HLA-A*11:01;176.29,HLA-A*33:03;1187.46,Epitope:SLGAIVLIR,HLA-A*03:01;980.17,HLA-A*11:01;734.66,HLA-A*33:03;1009.79,Epitope:NRSLGAIVL,HLA-C*06:02;623.40,HLA-C*07:01;257.47,HLA-C*07:02;432.32	Epitope:RSLGSIVLIR,HLA-A*03:01;440.22,HLA-A*11:01;141.01,HLA-A*33:03;1159.82,Epitope:SLGSIVLIR,HLA-A*03:01;885.42,HLA-A*11:01;572.62,HLA-A*33:03;830.52,Epitope:NRSLGSIVL,HLA-C*06:02;676.39,HLA-C*07:01;277.22,HLA-C*07:02;373.16
		63	0	4	0	0.0665414	ADAMTS7_TFPTPGPGSW	ENSG00000136378	ADAMTS7	SLEPGTPSF->SLEPGTPTF;SFPTPGPGSW->TFPTPGPGSW	ADAM metallopeptidase with thrombospondin type 1 motif 7	TSNAdb_ICGC	Epitope:SLEPGTPSF,HLA-A*01:01;10165.89,HLA-A*02:01;4666.42,HLA-A*24:02;5901.67,HLA-B*07:02;6343.05,HLA-B*35:01;744.09,HLA-C*01:02;4150.89,HLA-C*03:03;1316.84,HLA-C*03:04;1316.84,HLA-C*04:01;3888.46,HLA-C*07:01;10914.14,HLA-C*07:02;4870.23,HLA-C*08:01;4651.80,HLA-B*08:01;12445.47,Epitope:SFPTPGPGSW,HLA-A*24:02;1034.54,HLA-B*07:02;3819.45,HLA-B*35:01;4471.96,HLA-C*04:01;18407.18	Epitope:SLEPGTPTF,HLA-A*01:01;10812.70,HLA-A*02:01;4142.68,HLA-A*24:02;3460.97,HLA-B*07:02;9087.81,HLA-B*35:01;863.79,HLA-C*01:02;4201.63,HLA-C*03:03;1340.05,HLA-C*03:04;1340.05,HLA-C*04:01;3963.95,HLA-C*07:01;10456.61,HLA-C*07:02;5094.07,HLA-C*08:01;4069.16,HLA-B*08:01;16258.50,Epitope:TFPTPGPGSW,HLA-A*24:02;1287.87,HLA-B*07:02;6462.00,HLA-B*35:01;4487.33
		64	0	4	0	0.0496112	HRNR_ESRSGLSSGY	ENSG00000197915	HRNR	ESRSGQSSGY->ESRSGLSSGY	hornerin	TSNAdb_ICGC	Epitope:ESRSGQSSGY,HLA-A*01:01;2130.62	Epitope:ESRSGLSSGY,HLA-A*01:01;1400.13
		65	0	4	0	0.061325	HRNR_SPNRGRHGSGL	ENSG00000197915	HRNR	SPSRGRHGSGL->SPNRGRHGSGL	hornerin	TSNAdb_ICGC	Epitope:SPSRGRHGSGL,HLA-B*07:02;33.47	Epitope:SPNRGRHGSGL,HLA-B*07:02;31.49
		66	0	4	0	0.053587	KISS1R_APHAELHRL	ENSG00000116014	KISS1R	APHAELLRL->APHAELHRL	KISS1 receptor	TSNAdb_ICGC	Epitope:APHAELLRL,HLA-B*07:02;114.70,HLA-B*35:01;4954.37,HLA-B*51:01;11463.77,HLA-C*04:01;19800.54,HLA-C*08:01;22418.53,HLA-B*08:01;10539.41	Epitope:APHAELHRL,HLA-B*07:02;98.69,HLA-B*35:01;5868.62,HLA-B*51:01;13241.91,HLA-C*04:01;19675.18,HLA-C*08:01;24495.54,HLA-B*08:01;7216.07
		67	0	4	0	0.0558581	LYPLAL1_SGQGLRMWIKQVVNQDLTFQHIKII	ENSG00000143353	LYPLAL1	SGQGLRMWIKQVLNQDLTFQHIKII->SGQGLRMWIKQVVNQDLTFQHIKII	lysophospholipase like 1	IEDB	Epitope:SGQGLRMWIKQVLNQDLTFQHIKII,-	Epitope:SGQGLRMWIKQVVNQDLTFQHIKII,-
		68	0	4	0	0.0544367	OTOP1_APRCPESPA	ENSG00000163982	OTOP1	APRSPESPA->APRCPESPA	otopetrin 1	TSNAdb_ICGC	Epitope:APRSPESPA,HLA-B*07:02;11.23	Epitope:APRCPESPA,HLA-B*07:02;14.20
		69	0	4	0	0.0667663	POLRMT_EALGAPEAL	ENSG00000099821	POLRMT	EELGAPEAL->EALGAPEAL;WEELGAPEAL->WEALGAPEAL;LPRQYWEEL->LPRQYWEAL	RNA polymerase mitochondrial	TSNAdb_ICGC	Epitope:EELGAPEAL,HLA-B*40:01;79.43,Epitope:WEELGAPEAL,HLA-B*40:01;14.82,Epitope:LPRQYWEEL,HLA-B*07:02;9.30,HLA-B*35:01;331.57,HLA-B*51:01;2783.37,HLA-B*08:01;200.77	Epitope:EALGAPEAL,HLA-B*35:01;697.05,HLA-B*51:01;10897.74,HLA-C*01:02;15286.26,HLA-C*03:03;599.33,HLA-C*03:04;599.33,HLA-C*08:01;8282.58,Epitope:WEALGAPEAL,HLA-B*40:01;9.40,HLA-C*03:03;399.73,HLA-C*03:04;399.73,Epitope:LPRQYWEAL,HLA-B*07:02;4.33,HLA-B*35:01;111.82,HLA-B*51:01;2708.71,HLA-B*08:01;48.54	SNV1,chr19;622336;T;G,AF=0.490786;grpmax=sas;AF_XX=0.482057;AF_XY=0.499722;AF_afr=0.693314;AF_amr=0.366856;AF_asj=0.546944;AF_eas=0.564608;AF_fin=0.454476;AF_mid=0.620179;AF_nfe=0.466379;AF_sas=0.739644;
		70	0	4	0	0.0511174	SBK2_FGLAPAADAL	ENSG00000187550	SBK2	GLAAAADALL->GLAPAADALL;GLAAAADAL->GLAPAADAL;FGLAAAADAL->FGLAPAADAL	SH3 domain binding kinase family member 2	TSNAdb_ICGC	Epitope:GLAAAADALL,-,Epitope:GLAAAADAL,HLA-A*02:01;196.64,Epitope:FGLAAAADAL,-	Epitope:GLAPAADALL,HLA-A*02:01;170.46,Epitope:GLAPAADAL,HLA-A*02:01;173.53,HLA-C*01:02;6094.27,Epitope:FGLAPAADAL,HLA-A*02:01;73.61,HLA-C*01:02;3193.81
		71	0	5	0	0.0800645	HS6ST1_RFDMKGDEV	ENSG00000136720	HS6ST1	RFDMKGDDV->RFDMKGDEV	heparan sulfate 6-O-sulfotransferase 1	TSNAdb_ICGC	Epitope:RFDMKGDDV,HLA-C*04:01;4437.69	Epitope:RFDMKGDEV,HLA-C*04:01;1838.68	SNV1,chr2;128318303;G;T,AF=0.2297;grpmax=amr;AF_XX=0.231526;AF_XY=0.227894;AF_afr=0.0989169;AF_amr=0.292492;AF_asj=0.16584;AF_eas=0.0847765;AF_fin=0.192737;AF_mid=0.22225;AF_nfe=0.252756;AF_sas=0.146045;
		72	0	5	0	0.0977213	ITGA5_GYSDLIVGSF	ENSG00000161638	ITGA5	YPDLIVGSF->YSDLIVGSF;GYPDLIVGSF->GYSDLIVGSF	integrin subunit alpha 5	TSNAdb_ICGC	Epitope:YPDLIVGSF,HLA-A*01:01;11630.68,HLA-B*07:02;269.92,HLA-B*35:01;10.59,HLA-B*51:01;2909.81,HLA-C*03:03;2020.63,HLA-C*03:04;2020.63,HLA-C*04:01;2122.27,HLA-C*07:01;13130.48,HLA-C*07:02;6938.82,HLA-C*08:01;2537.73,HLA-B*08:01;4164.57,Epitope:GYPDLIVGSF,HLA-A*24:02;206.97,HLA-B*07:02;2544.96,HLA-B*35:01;906.61,HLA-C*04:01;7257.57,HLA-C*07:01;12929.72,HLA-C*07:02;2310.52	Epitope:YSDLIVGSF,HLA-A*01:01;160.34,HLA-B*35:01;375.27,HLA-C*01:02;6377.05,HLA-C*03:03;86.40,HLA-C*03:04;86.40,HLA-C*04:01;2682.69,HLA-C*07:01;3593.62,HLA-C*07:02;2890.89,HLA-C*08:01;183.99,Epitope:GYSDLIVGSF,HLA-A*24:02;235.03,HLA-C*04:01;9551.77,HLA-C*07:02;3260.25
		73	0	5	0	0.0726718	PAK2_APPVRMSRTIF	ENSG00000180370	PAK2	SSTIFSTGGK->SRTIFSTGGK;STIFSTGGK->RTIFSTGGK;APPVRMSSTIF->APPVRMSRTIF	p21 (RAC1) activated kinase 2	TSNAdb_ICGC	Epitope:SSTIFSTGGK,HLA-A*03:01;80.15,HLA-A*11:01;20.08,Epitope:STIFSTGGK,HLA-A*03:01;37.23,HLA-A*11:01;8.91,Epitope:APPVRMSSTIF,HLA-B*07:02;56.65	Epitope:SRTIFSTGGK,HLA-A*03:01;72.17,HLA-A*11:01;23.38,Epitope:RTIFSTGGK,HLA-A*03:01;17.84,HLA-A*11:01;12.62,Epitope:APPVRMSRTIF,HLA-B*07:02;40.59
		74	0	6	0	0.0867005	GOLGA6C_QVQLEQDEY	ENSG00000167195	GOLGA6C	QVQLERDEY->QVQLEQDEY	golgin A6 family member C	TSNAdb_ICGC	Epitope:QVQLERDEY,HLA-A*01:01;5048.52,HLA-B*35:01;4287.98	Epitope:QVQLEQDEY,HLA-A*01:01;2448.38,HLA-B*35:01;3145.72	SNV1,chr15;75265351;G;A,AF=0.000443478;grpmax=amr;AF_XX=0.000393347;AF_XY=0.000494146;AF_afr=0.000454959;AF_amr=0.000730594;AF_asj=0.000821982;AF_eas=0.0007115;AF_fin=0.000390656;AF_mid=0.00444444;AF_nfe=0.000365904;AF_sas=0.000682064;
		75	0	6	0	0.0978863	OTOP1_SSANRRLFR	ENSG00000163982	OTOP1	SSAHRRLFR->SSANRRLFR	otopetrin 1	TSNAdb_ICGC	Epitope:SSAHRRLFR,HLA-A*03:01;416.40,HLA-A*11:01;52.11,HLA-A*33:03;23.91	Epitope:SSANRRLFR,HLA-A*03:01;452.87,HLA-A*11:01;47.12,HLA-A*33:03;21.55
		76	0	6	0	0.0839882	ZXDC_APGPGVAPA	ENSG00000070476	ZXDC	PPGPGVAPA->APGPGVAPA	ZXD family zinc finger C	TSNAdb_ICGC	Epitope:PPGPGVAPA,-	Epitope:APGPGVAPA,HLA-B*07:02;74.65	SNV1,chr3;126475514;G;C,AF=0.99894;grpmax=nfe;AF_XX=0.998823;AF_XY=0.999067;AF_afr=0.957921;AF_amr=0.996083;AF_asj=1;AF_eas=0.999918;AF_fin=1;AF_mid=0.994347;AF_nfe=0.999948;AF_sas=0.9999;
		77	0	7	0	0.102787	GJA3_AADFKMLAL	ENSG00000121743	GJA3	AADFKLLAL->AADFKMLAL	gap junction protein alpha 3	TSNAdb_ICGC	Epitope:AADFKLLAL,HLA-A*01:01;6304.60,HLA-B*07:02;3783.22,HLA-C*01:02;2057.31,HLA-C*03:03;93.45,HLA-C*03:04;93.45,HLA-C*04:01;6683.35,HLA-C*07:01;7154.88,HLA-C*07:02;7171.78,HLA-C*08:01;247.91,HLA-B*08:01;3153.26	Epitope:AADFKMLAL,HLA-A*01:01;4877.67,HLA-B*07:02;3505.86,HLA-C*01:02;2170.38,HLA-C*03:03;77.46,HLA-C*03:04;77.46,HLA-C*04:01;6234.80,HLA-C*07:01;6648.45,HLA-C*07:02;7241.18,HLA-C*08:01;232.73,HLA-B*08:01;4030.16
		78	0	8	0	0.135912	ABCD1_AILDIVHLH	ENSG00000101986	ABCD1	ILDVVHLHH->ILDIVHLHH;AILDVVHLH->AILDIVHLH;LEAILDVVHL->LEAILDIVHL;EAILDVVHL->EAILDIVHL	ATP binding cassette subfamily D member 1	TSNAdb_ICGC	Epitope:ILDVVHLHH,HLA-A*01:01;3742.30,HLA-A*03:01;3005.06,HLA-C*04:01;22861.16,Epitope:AILDVVHLH,HLA-A*03:01;2345.77,HLA-A*11:01;936.87,Epitope:LEAILDVVHL,HLA-B*40:01;63.32,Epitope:EAILDVVHL,HLA-B*35:01;1682.81,HLA-B*51:01;5552.18,HLA-C*03:03;1194.97,HLA-C*03:04;1194.97,HLA-C*08:01;12096.97,HLA-B*08:01;14886.04	Epitope:ILDIVHLHH,HLA-A*01:01;3951.75,HLA-A*03:01;3203.84,HLA-C*04:01;24251.34,Epitope:AILDIVHLH,HLA-A*03:01;2385.62,HLA-A*11:01;876.71,Epitope:LEAILDIVHL,HLA-B*40:01;67.22,Epitope:EAILDIVHL,HLA-B*35:01;1843.26,HLA-B*51:01;5313.22,HLA-C*03:03;1248.72,HLA-C*03:04;1248.72,HLA-C*08:01;11713.78,HLA-B*08:01;14439.17
		79	0	9	0	0.115953	SAMD3_KEAVCFDSEL	ENSG00000164483	SAMD3	EEAVCFDSEL->KEAVCFDSEL	sterile alpha motif domain containing 3	TSNAdb_ICGC	Epitope:EEAVCFDSEL,HLA-B*40:01;550.47	Epitope:KEAVCFDSEL,HLA-B*40:01;56.65
		Table S5f. Discriminative neoepitopes with mean coverage in Multiple Myeloma cancer patients twice as compared to the healthy donors or vice-versa. Neoepitopes show here 2-fold differentail expression in healthy donors vs. cancer patients and are found 3 or more individuals of the group they are enriched in.
		No.	cancerCount	healthyCount	cancerMeanExpr	healthyMeanExpr	epitope_ID2	gene_id	HGNC_symbol	neoepitopes	annotation	db_name	wildTypeHLA	neoEpitopeHLA	GeneticAncestry
		1	0	3	0	0.0538271	ABCD1_ILDVEHLHHI	ENSG00000101986	ABCD1	ILDVVHLHHI->ILDVEHLHHI;LEAILDVVHL->LEAILDVEHL	ATP binding cassette subfamily D member 1	TSNAdb_ICGC	Epitope:ILDVVHLHHI,HLA-A*02:01;176.79,Epitope:LEAILDVVHL,HLA-B*40:01;63.32	Epitope:ILDVEHLHHI,HLA-A*02:01;34.76,HLA-C*04:01;8513.82,Epitope:LEAILDVEHL,HLA-B*40:01;135.45
		2	0	3	0	0.0437685	ADAMTS7_FISFHEDLSY	ENSG00000136378	ADAMTS7	YDYNFINF->YDYNFISF;FYYDYNFINF->FYYDYNFISF;INFHEDLSY->ISFHEDLSY;FINFHEDLSY->FISFHEDLSY;YYDYNFINFH->YYDYNFISFH;YYDYNFINF->YYDYNFISF	ADAM metallopeptidase with thrombospondin type 1 motif 7	TSNAdb_ICGC	Epitope:YDYNFINF,HLA-A*24:02;3840.92,HLA-C*04:01;7679.10,Epitope:FYYDYNFINF,HLA-A*24:02;14.65,HLA-C*04:01;1127.81,HLA-C*06:02;3750.78,HLA-C*07:01;2035.70,HLA-C*07:02;109.64,Epitope:INFHEDLSY,HLA-A*01:01;5743.74,HLA-B*35:01;1569.90,Epitope:FINFHEDLSY,HLA-A*01:01;263.65,HLA-B*35:01;76.64,Epitope:YYDYNFINFH,HLA-A*24:02;875.73,HLA-C*04:01;3248.91,HLA-C*07:02;1156.90,Epitope:YYDYNFINF,HLA-A*01:01;7320…	Epitope:YDYNFISF,HLA-A*24:02;2971.53,HLA-C*04:01;4761.13,HLA-C*07:02;8150.12,Epitope:FYYDYNFISF,HLA-A*24:02;14.27,HLA-C*04:01;665.76,HLA-C*06:02;2960.46,HLA-C*07:01;1408.35,HLA-C*07:02;54.10,Epitope:ISFHEDLSY,HLA-A*01:01;190.65,HLA-A*11:01;850.46,HLA-B*35:01;78.51,HLA-C*07:01;2491.73,HLA-C*07:02;3298.53,Epitope:FISFHEDLSY,HLA-A*01:01;117.28,HLA-B*35:01;66.45,Epitope:YYDYNFISFH,HLA-A*24:02;570.70,…
		3	0	3	0	0.0511198	ADRB1_FRKAFQRLL	ENSG00000043591	ADRB1	FRKAFQGLL->FRKAFQRLL	adrenoceptor beta 1	TSNAdb_ICGC	Epitope:FRKAFQGLL,HLA-C*06:02;40.90,HLA-C*07:01;76.54,HLA-C*07:02;189.88	Epitope:FRKAFQRLL,HLA-C*06:02;10.64,HLA-C*07:01;21.38,HLA-C*07:02;56.76
		4	0	3	0	0.0415391	C19orf71_AWYNLPRAL	ENSG00000183397	C19orf71	PASPFREAY->LASPFREAY;WEAWYNLPRAP->WEAWYNLPRAL;LPRAPASPF->LPRALASPF;AWYNLPRAP->AWYNLPRAL	chromosome 19 open reading frame 71	TSNAdb_ICGC	Epitope:PASPFREAY,HLA-A*01:01;6162.83,HLA-B*35:01;880.70,Epitope:WEAWYNLPRAP,-,Epitope:LPRAPASPF,HLA-B*07:02;3.05,HLA-B*35:01;16.41,HLA-B*51:01;2609.38,HLA-B*08:01;749.56,Epitope:AWYNLPRAP,-	Epitope:LASPFREAY,HLA-A*01:01;2065.54,HLA-B*35:01;7.97,HLA-C*03:03;553.99,HLA-C*03:04;553.99,HLA-C*06:02;4834.48,HLA-C*07:01;767.62,HLA-C*07:02;967.33,HLA-C*08:01;7600.08,Epitope:WEAWYNLPRAL,HLA-B*40:01;33.81,Epitope:LPRALASPF,HLA-B*07:02;3.71,HLA-B*35:01;10.38,HLA-B*51:01;2329.32,HLA-B*08:01;231.53,Epitope:AWYNLPRAL,HLA-A*24:02;2495.56,HLA-C*01:02;7185.14,HLA-C*04:01;11189.27,HLA-C*06:02;3204.23…
		5	0	3	0	0.0431708	CEPT1_VSHLHIHVF	ENSG00000134255	CEPT1	IASHLHIHV->IVSHLHIHV;IASHLHIHVF->IVSHLHIHVF;ASHLHIHVF->VSHLHIHVF	choline/ethanolamine phosphotransferase 1	TSNAdb_TCGA	Epitope:IASHLHIHV,HLA-B*51:01;1587.36,HLA-C*01:02;9268.34,HLA-C*03:03;370.36,HLA-C*03:04;370.36,HLA-C*06:02;2644.45,HLA-C*07:01;2874.73,HLA-C*08:01;3297.57,Epitope:IASHLHIHVF,HLA-B*35:01;1100.14,HLA-C*03:03;1093.37,HLA-C*03:04;1093.37,Epitope:ASHLHIHVF,HLA-A*24:02;4132.87,HLA-B*35:01;3356.86,HLA-C*01:02;8403.45,HLA-C*03:03;309.24,HLA-C*03:04;309.24,HLA-C*06:02;3971.55,HLA-C*07:01;1521.21,HLA-C*07…	Epitope:IVSHLHIHV,HLA-A*02:01;275.34,HLA-B*51:01;11033.71,HLA-C*06:02;6587.94,HLA-C*08:01;11449.64,Epitope:IVSHLHIHVF,-,Epitope:VSHLHIHVF,HLA-A*24:02;1853.70,HLA-B*35:01;1302.90,HLA-B*51:01;10708.50,HLA-C*01:02;5286.84,HLA-C*03:03;118.65,HLA-C*03:04;118.65,HLA-C*06:02;2820.14,HLA-C*07:01;1097.65,HLA-C*07:02;1214.92,HLA-C*08:01;6632.28,HLA-B*08:01;1225.26
		6	0	3	0	0.0541566	CUL4A_RVLIKSPRGK	ENSG00000139842	CUL4A	RVLIKSPKGK->RVLIKSPRGK;VLIKSPKGK->VLIKSPRGK	cullin 4A	TSNAdb_ICGC	Epitope:RVLIKSPKGK,HLA-A*03:01;52.37,HLA-A*11:01;226.04,Epitope:VLIKSPKGK,HLA-A*03:01;71.42,HLA-A*11:01;608.50	Epitope:RVLIKSPRGK,HLA-A*03:01;34.29,HLA-A*11:01;183.87,Epitope:VLIKSPRGK,HLA-A*03:01;43.49,HLA-A*11:01;396.47
		7	0	3	0	0.0465393	CWC27_SEKGDAADL	ENSG00000153015	CWC27	SEKGDAPDL->SEKGDAADL	CWC27 spliceosome associated cyclophilin	TSNAdb_ICGC	Epitope:SEKGDAPDL,HLA-B*40:01;156.51	Epitope:SEKGDAADL,HLA-B*40:01;172.27
		8	0	3	0	0.0381625	DDX18_FTFLKKNQK	ENSG00000088205	DDX18	NRKKKLMVF->NQKKKLMVF;FTFLKKNRK->FTFLKKNQK;FTFLKKNRKK->FTFLKKNQKK;RKKKLMVFF->QKKKLMVFF	DEAD-box helicase 18	TSNAdb_TCGA;TSNAdb_ICGC	Epitope:NRKKKLMVF,HLA-C*06:02;489.30,HLA-C*07:01;325.54,HLA-C*07:02;636.53,HLA-B*08:01;188.40,Epitope:FTFLKKNRK,HLA-A*03:01;318.68,HLA-A*11:01;122.34,HLA-A*33:03;278.66,Epitope:FTFLKKNRKK,HLA-A*03:01;611.64,HLA-A*11:01;526.75,Epitope:RKKKLMVFF,HLA-C*06:02;8413.82,HLA-C*07:01;5613.07,HLA-C*07:02;5793.05	Epitope:NQKKKLMVF,HLA-A*24:02;6191.77,HLA-C*06:02;7092.30,HLA-C*07:01;4759.64,HLA-C*07:02;3081.61,HLA-B*08:01;75.89,Epitope:FTFLKKNQK,HLA-A*03:01;298.55,HLA-A*11:01;91.59,HLA-A*33:03;230.69,Epitope:FTFLKKNQKK,HLA-A*03:01;644.56,HLA-A*11:01;245.21,Epitope:QKKKLMVFF,-	SNV1,chr2;117825004;G;A,AF=1.36854e-05;grpmax=eas;AF_XX=9.53216e-06;AF_XY=1.78804e-05;AF_afr=2.99043e-05;AF_amr=0;AF_asj=0;AF_eas=0.000252003;AF_fin=0;AF_mid=0.000173491;AF_nfe=3.59814e-06;AF_sas=2.31938e-05;
		9	0	3	0	0.0472178	DZIP1L_APAPHPGL	ENSG00000158163	DZIP1L	SAPAPRPGL->SAPAPHPGL;APAPRPGL->APAPHPGL	DAZ interacting zinc finger protein 1 like	TSNAdb_ICGC	Epitope:SAPAPRPGL,HLA-B*07:02;2161.31,HLA-B*51:01;18855.90,HLA-C*01:02;35.24,HLA-C*03:03;234.25,HLA-C*03:04;234.25,HLA-C*04:01;14893.94,HLA-C*06:02;7014.46,HLA-C*07:01;7425.89,HLA-C*08:01;8708.07,Epitope:APAPRPGL,HLA-B*07:02;50.95,HLA-C*01:02;7524.88,HLA-B*08:01;4812.09	Epitope:SAPAPHPGL,HLA-B*07:02;4056.59,HLA-B*51:01;12240.61,HLA-C*01:02;17.81,HLA-C*03:03;74.39,HLA-C*03:04;74.39,HLA-C*04:01;9021.00,HLA-C*06:02;4691.58,HLA-C*07:01;5015.42,HLA-C*07:02;3329.19,HLA-C*08:01;3446.89,Epitope:APAPHPGL,HLA-B*07:02;83.53,HLA-B*51:01;18798.46,HLA-C*01:02;3772.67,HLA-C*04:01;19343.99,HLA-B*08:01;10153.47
		10	0	3	0	0.0453231	EEF1G_CNLITGMFQRLDRLRKNAFASVILF	ENSG00000254772	EEF1G	CNLITGMFQRLDKLRKNAFASVILF->CNLITGMFQRLDRLRKNAFASVILF	eukaryotic translation elongation factor 1 gamma	IEDB	Epitope:CNLITGMFQRLDKLRKNAFASVILF,-	Epitope:CNLITGMFQRLDRLRKNAFASVILF,-
		11	0	3	0	0.0341418	EEF2_MRVMKFSISPVVRVA	ENSG00000167658	EEF2	MRVMKFSVSPVVRVA->MRVMKFSISPVVRVA	eukaryotic translation elongation factor 2	IEDB	Epitope:MRVMKFSVSPVVRVA,-	Epitope:MRVMKFSISPVVRVA,-
		12	0	3	0	0.0394338	F13A1_TYILFNSW	ENSG00000124491	F13A1	TYILFNPW->TYILFNSW	coagulation factor XIII A chain	TSNAdb_ICGC	Epitope:TYILFNPW,HLA-A*24:02;306.44	Epitope:TYILFNSW,HLA-A*24:02;369.87
		13	0	3	0	0.0467012	FAM181B_GPDVRLGDL	ENSG00000182103	FAM181B	GPSGPDVSL->GPSGPDVRL;GPDVSLGDL->GPDVRLGDL	family with sequence similarity 181 member B	TSNAdb_ICGC	Epitope:GPSGPDVSL,HLA-B*07:02;185.97,HLA-B*35:01;2117.84,HLA-B*51:01;21277.50,HLA-C*04:01;19445.13,HLA-C*08:01;21196.16,Epitope:GPDVSLGDL,HLA-B*07:02;1563.14,HLA-C*04:01;15593.97	Epitope:GPSGPDVRL,HLA-B*07:02;1152.74,HLA-B*35:01;8725.52,HLA-C*04:01;22827.54,Epitope:GPDVRLGDL,HLA-B*07:02;542.08,HLA-C*04:01;16820.72
		14	0	3	0	0.0438688	GIMAP7_KGAYFSDDIY	ENSG00000179144	GIMAP7	EGAYFSDDIY->KGAYFSDDIY;VQCNEGAYF->VQCNKGAYF;KMVQCNEGAY->KMVQCNKGAY	GTPase, IMAP family member 7	TSNAdb_TCGA	Epitope:EGAYFSDDIY,HLA-A*01:01;3567.78,HLA-B*35:01;450.53,Epitope:VQCNEGAYF,HLA-A*24:02;4885.75,Epitope:KMVQCNEGAY,-	Epitope:KGAYFSDDIY,-,Epitope:VQCNKGAYF,HLA-A*24:02;3760.57,Epitope:KMVQCNKGAY,-
		15	0	3	0	0.0470575	GRIN3B_EMLLDVLVAV	ENSG00000116032	GRIN3B	WASPLETLL->WASPLEMLL;LETLLDVLV->LEMLLDVLV;LETLLDVL->LEMLLDVL;SPLETLLDV->SPLEMLLDV;LHWASPLET->LHWASPLEM;TLLDVLVAVL->MLLDVLVAVL;TLLDVLVAV->MLLDVLVAV;ETLLDVLVAV->EMLLDVLVAV;HWASPLETL->HWASPLEML	glutamate ionotropic receptor NMDA type subunit 3B	TSNAdb_ICGC	Epitope:WASPLETLL,HLA-B*35:01;258.10,HLA-B*51:01;5703.05,HLA-C*01:02;3997.55,HLA-C*03:03;24.05,HLA-C*03:04;24.05,HLA-C*04:01;7276.68,HLA-C*06:02;3539.67,HLA-C*07:01;1958.65,HLA-C*08:01;403.88,Epitope:LETLLDVLV,HLA-B*40:01;212.89,Epitope:LETLLDVL,HLA-B*40:01;406.52,Epitope:SPLETLLDV,HLA-B*07:02;830.89,HLA-B*51:01;1705.98,Epitope:LHWASPLET,-,Epitope:TLLDVLVAVL,HLA-A*02:01;14.25,Epitope:TLLDVLVAV,HL…	Epitope:WASPLEMLL,HLA-B*35:01;150.97,HLA-B*51:01;3431.33,HLA-C*01:02;3653.60,HLA-C*03:03;15.45,HLA-C*03:04;15.45,HLA-C*04:01;5829.20,HLA-C*06:02;2156.92,HLA-C*07:01;920.92,HLA-C*08:01;200.58,Epitope:LEMLLDVLV,HLA-B*40:01;70.36,Epitope:LEMLLDVL,HLA-B*40:01;82.14,Epitope:SPLEMLLDV,HLA-B*07:02;891.07,HLA-B*51:01;1545.45,Epitope:LHWASPLEM,HLA-C*04:01;12576.37,HLA-C*06:02;3214.89,HLA-C*07:01;1288.14,H…
		16	0	3	0	0.0419318	HRNR_SQHGSGSGW	ENSG00000197915	HRNR	GQHGSGSGW->SQHGSGSGW;YGQHGSGSGW->YSQHGSGSGW	hornerin	TSNAdb_TCGA	Epitope:GQHGSGSGW,-,Epitope:YGQHGSGSGW,-	Epitope:SQHGSGSGW,-,Epitope:YSQHGSGSGW,-
		17	0	3	0	0.0533393	HRNR_SRQSLGHSR	ENSG00000197915	HRNR	SRQSLGHGR->SRQSLGHSR	hornerin	TSNAdb_TCGA	Epitope:SRQSLGHGR,-	Epitope:SRQSLGHSR,HLA-C*07:01;9518.25
		18	0	3	0	0.0404928	KLK10_RLDPEAYGA	ENSG00000129451	KLK10	RLDPEAYGS->RLDPEAYGA	kallikrein related peptidase 10	TSNAdb_ICGC	Epitope:RLDPEAYGS,-	Epitope:RLDPEAYGA,HLA-A*02:01;198.64
		19	0	3	0	0.0388265	KRT10_SGGGGGGYGGGSYGGGSSSGGGYGG	ENSG00000186395	KRT10	SGGGGGGYGGGSSGGGSSSGGGYGG->SGGGGGGYGGGSYGGGSSSGGGYGG	keratin 10	IEDB	Epitope:SGGGGGGYGGGSSGGGSSSGGGYGG,-	Epitope:SGGGGGGYGGGSYGGGSSSGGGYGG,-
		20	0	3	0	0.0465274	LDLRAD2_SPLCGLTI	ENSG00000187942	LDLRAD2	SPLCGLNI->SPLCGLTI	low density lipoprotein receptor class A domain containing 2	TSNAdb_ICGC	Epitope:SPLCGLNI,HLA-B*51:01;3095.45	Epitope:SPLCGLTI,HLA-B*07:02;481.45,HLA-B*51:01;1554.62
		21	0	3	0	0.046695	LSP1_GAEEREELLGPTVQWSVEDEEEAVH	ENSG00000130592	LSP1	GAEEREELLGPTAQWSVEDEEEAVH->GAEEREELLGPTVQWSVEDEEEAVH	lymphocyte specific protein 1	IEDB	Epitope:GAEEREELLGPTAQWSVEDEEEAVH,-	Epitope:GAEEREELLGPTVQWSVEDEEEAVH,-
		22	0	3	0	0.0450665	MST1_GHPGNSPWTVSLGNRQGQHFCGGSL	ENSG00000173531	MST1	GHPGNSPWTVSLRNRQGQHFCGGSL->GHPGNSPWTVSLGNRQGQHFCGGSL	macrophage stimulating 1	IEDB	Epitope:GHPGNSPWTVSLRNRQGQHFCGGSL,-	Epitope:GHPGNSPWTVSLGNRQGQHFCGGSL,-
		23	0	3	0	0.0428933	NBPF1_SLSQHLQAL	ENSG00000219481	NBPF1	SLNQHLQAL->SLSQHLQAL	NBPF member 1	TSNAdb_ICGC	Epitope:SLNQHLQAL,HLA-A*02:01;50.90,HLA-B*07:02;827.91,HLA-C*01:02;862.69,HLA-C*03:03;236.14,HLA-C*03:04;236.14,HLA-C*04:01;8592.20,HLA-C*06:02;2637.90,HLA-C*07:01;2204.27,HLA-C*07:02;996.63,HLA-C*08:01;6001.93,HLA-B*08:01;47.92	Epitope:SLSQHLQAL,HLA-A*02:01;60.01,HLA-B*07:02;1020.28,HLA-C*01:02;651.21,HLA-C*03:03;242.65,HLA-C*03:04;242.65,HLA-C*04:01;10134.59,HLA-C*06:02;3853.79,HLA-C*07:01;3296.96,HLA-C*07:02;1467.30,HLA-C*08:01;6711.54,HLA-B*08:01;112.48	SNV1,chr1;16588971;T;C,AF=0.0452573;grpmax=eas;AF_XX=0.0456369;AF_XY=0.0448926;AF_afr=0.0454496;AF_amr=0.0369686;AF_asj=0.0309063;AF_eas=0.202837;AF_fin=0.0381858;AF_mid=0.0412643;AF_nfe=0.0411535;AF_sas=0.0331456;
		24	0	3	0	0.0502923	OPRD1_ASDAYPSAF	ENSG00000116329	OPRD1	NASDAYPSAC->NASDAYPSAF;ASDAYPSAC->ASDAYPSAF;CPSAGANAS->FPSAGANAS	opioid receptor delta 1	TSNAdb_ICGC	Epitope:NASDAYPSAC,-,Epitope:ASDAYPSAC,HLA-C*08:01;7506.02,Epitope:CPSAGANAS,-	Epitope:NASDAYPSAF,HLA-A*01:01;2220.41,HLA-B*35:01;231.53,HLA-C*04:01;9235.31,HLA-C*08:01;7856.35,Epitope:ASDAYPSAF,HLA-A*01:01;547.79,HLA-B*35:01;3119.42,HLA-C*01:02;6663.14,HLA-C*03:03;483.63,HLA-C*03:04;483.63,HLA-C*04:01;4170.61,HLA-C*07:01;5217.51,HLA-C*07:02;5712.57,HLA-C*08:01;1170.99,Epitope:FPSAGANAS,HLA-B*35:01;71.70
		25	0	3	0	0.0506952	OTOP1_GVRASVPQR	ENSG00000163982	OTOP1	VRASVPQKL->VRASVPQRL;KLAEMLSSQY->RLAEMLSSQY;GVRASVPQK->GVRASVPQR;VPQKLAEML->VPQRLAEML	otopetrin 1	TSNAdb_ICGC	Epitope:VRASVPQKL,HLA-C*04:01;20947.19,HLA-C*06:02;43.02,HLA-C*07:01;60.30,HLA-C*07:02;222.73,Epitope:KLAEMLSSQY,HLA-A*01:01;1251.98,HLA-A*03:01;194.09,Epitope:GVRASVPQK,HLA-A*03:01;42.95,HLA-A*11:01;151.27,Epitope:VPQKLAEML,HLA-B*07:02;390.79,HLA-B*35:01;3637.71,HLA-B*51:01;5760.23,HLA-C*04:01;15925.27,HLA-B*08:01;6751.68	Epitope:VRASVPQRL,HLA-C*04:01;20267.65,HLA-C*06:02;41.30,HLA-C*07:01;61.54,HLA-C*07:02;233.08,Epitope:RLAEMLSSQY,HLA-A*01:01;877.49,HLA-A*03:01;166.71,Epitope:GVRASVPQR,HLA-A*03:01;618.47,HLA-A*11:01;1489.76,HLA-A*33:03;433.90,Epitope:VPQRLAEML,HLA-B*07:02;359.71,HLA-B*35:01;4531.68,HLA-B*51:01;6733.00,HLA-C*04:01;15646.37,HLA-B*08:01;5050.16
		26	0	3	0	0.0688144	PANK2_RRNPTQGGL	ENSG00000125779	PANK2	RRNPTLGGL->RRNPTQGGL	pantothenate kinase 2	TSNAdb_ICGC	Epitope:RRNPTLGGL,HLA-C*06:02;737.64,HLA-C*07:01;392.98,HLA-C*07:02;1406.00	Epitope:RRNPTQGGL,HLA-C*06:02;1320.84,HLA-C*07:01;603.32,HLA-C*07:02;2569.81	SNV1,chr20;3889432;T;A,AF=0.0601122;grpmax=amr;AF_XX=0.0613396;AF_XY=0.0588604;AF_afr=0.0606313;AF_amr=0.166831;AF_asj=0.063044;AF_eas=0.119784;AF_fin=0.0785449;AF_mid=0.0817732;AF_nfe=0.0555025;AF_sas=0.0287917;
		27	0	3	0	0.0400108	PCDHB13_LFLFLVLLF	ENSG00000187372	PCDHB13	LFLFSVLLF->LFLFLVLLF;SVSSLFLFS->SVSSLFLFL	protocadherin beta 13	TSNAdb_TCGA	Epitope:LFLFSVLLF,HLA-A*24:02;131.00,Epitope:SVSSLFLFS,-	Epitope:LFLFLVLLF,HLA-A*24:02;394.27,Epitope:SVSSLFLFL,HLA-A*02:01;98.69,HLA-C*01:02;5115.94,HLA-C*03:03;540.30,HLA-C*03:04;540.30,HLA-C*06:02;5046.34,HLA-C*07:01;3246.63,HLA-C*08:01;3263.78
		28	0	3	0	0.0583521	PLPP7_EMSPSLLDY	ENSG00000160539	PLPP7	YETSPSLLDYL->YEMSPSLLDYL;YETSPSLLDY->YEMSPSLLDY;YETSPSLL->YEMSPSLL;RGPYETSPSL->RGPYEMSPSL;PYETSPSLL->PYEMSPSLL;PYETSPSL->PYEMSPSL;RRGPYETSPSL->RRGPYEMSPSL;ETSPSLLDY->EMSPSLLDY;GPYETSPSLL->GPYEMSPSLL;GPYETSPSL->GPYEMSPSL	phospholipid phosphatase 7 (inactive)	TSNAdb_ICGC	Epitope:YETSPSLLDYL,HLA-A*01:01;2602.38,HLA-B*40:01;69.78,HLA-C*01:02;3962.06,Epitope:YETSPSLLDY,HLA-A*01:01;30.11,HLA-B*40:01;6103.24,Epitope:YETSPSLL,HLA-B*40:01;252.35,HLA-C*04:01;12528.83,Epitope:RGPYETSPSL,HLA-B*07:02;20.03,HLA-B*35:01;3180.29,HLA-B*51:01;6211.97,HLA-C*01:02;476.43,HLA-C*03:03;4210.14,HLA-C*03:04;4210.14,HLA-C*08:01;15080.58,Epitope:PYETSPSLL,HLA-A*24:02;3917.60,HLA-C*04:01;…	Epitope:YEMSPSLLDYL,HLA-B*40:01;18.86,HLA-C*01:02;3918.15,Epitope:YEMSPSLLDY,HLA-A*01:01;274.90,HLA-B*40:01;1920.29,Epitope:YEMSPSLL,HLA-B*40:01;55.94,HLA-C*04:01;10584.67,Epitope:RGPYEMSPSL,HLA-B*07:02;18.45,HLA-B*35:01;3921.12,HLA-B*51:01;5987.99,HLA-C*01:02;645.39,Epitope:PYEMSPSLL,HLA-A*24:02;2730.69,HLA-C*04:01;8281.87,Epitope:PYEMSPSL,HLA-B*07:02;2308.05,HLA-B*51:01;4288.02,Epitope:RRGPYEMS…
		29	0	3	0	0.0458119	RBBP8NL_NLRLEGALHL	ENSG00000130701	RBBP8NL	SALAGMQDL->SALAGMQNL;DLRLEGALHL->NLRLEGALHL	RBBP8 N-terminal like	TSNAdb_ICGC	Epitope:SALAGMQDL,HLA-C*01:02;5214.86,HLA-C*03:03;39.89,HLA-C*03:04;39.89,HLA-C*08:01;3348.84,Epitope:DLRLEGALHL,HLA-B*08:01;2577.05	Epitope:SALAGMQNL,HLA-B*51:01;13777.71,HLA-C*01:02;3395.14,HLA-C*03:03;31.24,HLA-C*03:04;31.24,HLA-C*06:02;6294.65,HLA-C*08:01;3475.57,Epitope:NLRLEGALHL,HLA-A*02:01;194.34,HLA-C*06:02;4301.54,HLA-C*07:01;4374.01,HLA-C*07:02;5892.04
		30	0	3	0	0.0410702	RGS18_NLRRQSRSF	ENSG00000150681	RGS18	NLRRRSRSF->NLRRQSRSF	regulator of G protein signaling 18	TSNAdb_TCGA	Epitope:NLRRRSRSF,HLA-B*07:02;941.07,HLA-B*08:01;7.17	Epitope:NLRRQSRSF,HLA-B*07:02;1334.89,HLA-B*08:01;47.86
		31	0	3	0	0.0388166	RPL12_TVKLTIQNRQAQNEVVPSASALIIK	ENSG00000197958	RPL12	TVKLTIQNRQAQIEVVPSASALIIK->TVKLTIQNRQAQNEVVPSASALIIK	ribosomal protein L12	IEDB	Epitope:TVKLTIQNRQAQIEVVPSASALIIK,-	Epitope:TVKLTIQNRQAQNEVVPSASALIIK,-
		32	0	3	0	0.0387351	RPL19_DQAEARRSKTKEGRKRREERLQAKK	ENSG00000108298	RPL19	DQAEARRSKTKEARKRREERLQAKK->DQAEARRSKTKEGRKRREERLQAKK	ribosomal protein L19	IEDB	Epitope:DQAEARRSKTKEARKRREERLQAKK,-	Epitope:DQAEARRSKTKEGRKRREERLQAKK,-
		33	0	3	0	0.0398268	RRP7A_RTEAASLWVL	ENSG00000189306	RRP7A	TEAASLRVL->TEAASLWVL;RTEAASLRVL->RTEAASLWVL	ribosomal RNA processing 7 homolog A	TSNAdb_ICGC	Epitope:TEAASLRVL,HLA-B*40:01;24.06,Epitope:RTEAASLRVL,HLA-B*40:01;89.85	Epitope:TEAASLWVL,HLA-B*40:01;7.00,Epitope:RTEAASLWVL,HLA-B*40:01;16.33
		34	0	3	0	0.0356476	RSU1_ALYLSDNDFEILTPDIGKLTKLQIL	ENSG00000148484	RSU1	ALYLSDNDFEILPPDIGKLTKLQIL->ALYLSDNDFEILTPDIGKLTKLQIL	Ras suppressor protein 1	IEDB	Epitope:ALYLSDNDFEILPPDIGKLTKLQIL,-	Epitope:ALYLSDNDFEILTPDIGKLTKLQIL,-
		35	0	3	0	0.043643	SORD_GLLGCKPEV	ENSG00000140263	SORD	GQLGCKPEV->GLLGCKPEV;QEIARKVEGQ->QEIARKVEGL	sorbitol dehydrogenase	TSNAdb_ICGC	Epitope:GQLGCKPEV,HLA-A*02:01;285.66,Epitope:QEIARKVEGQ,-	Epitope:GLLGCKPEV,HLA-A*02:01;20.55,Epitope:QEIARKVEGL,HLA-B*40:01;664.66
		36	0	3	0	0.0464413	SPARC_TMYIFPVH	ENSG00000113140	SPARC	YNMYIFPV->YTMYIFPV;NMYIFPVH->TMYIFPVH	secreted protein acidic and cysteine rich	IEDB	Epitope:YNMYIFPV,-,Epitope:NMYIFPVH,-	Epitope:YTMYIFPV,-,Epitope:TMYIFPVH,-
		37	0	3	0	0.0503825	TMCC3_YSDPGRHHR	ENSG00000057704	TMCC3	YSYPGRHHR->YSDPGRHHR	transmembrane and coiled-coil domain family 3	TSNAdb_ICGC	Epitope:YSYPGRHHR,HLA-A*03:01;1307.47,HLA-A*11:01;202.74,HLA-C*06:02;6044.30,HLA-C*07:01;3245.33,HLA-C*07:02;3828.85,HLA-A*33:03;11.14	Epitope:YSDPGRHHR,HLA-A*01:01;3789.32,HLA-A*11:01;2646.11,HLA-C*04:01;11418.46,HLA-C*07:01;11188.91,HLA-C*07:02;12189.99,HLA-C*08:01;18779.75,HLA-A*33:03;223.01
		38	0	3	0	0.0440797	UBP1_KMGDMPEISGK	ENSG00000153560	UBP1	KMGDMPEINGK->KMGDMPEISGK;MPEINGKLV->MPEISGKLV	upstream binding protein 1	TSNAdb_ICGC	Epitope:KMGDMPEINGK,HLA-A*03:01;144.28,HLA-A*11:01;426.32,Epitope:MPEINGKLV,HLA-B*07:02;1057.76,HLA-B*35:01;2716.63,HLA-B*51:01;1273.35,HLA-C*04:01;10114.76	Epitope:KMGDMPEISGK,HLA-A*03:01;47.10,HLA-A*11:01;324.88,Epitope:MPEISGKLV,HLA-B*07:02;723.53,HLA-B*35:01;3207.17,HLA-B*51:01;1022.76,HLA-C*04:01;8235.40	SNV1,chr3;33416774;T;C,AF=0.31809;grpmax=amr;AF_XX=0.3189;AF_XY=0.317273;AF_afr=0.533054;AF_amr=0.650719;AF_asj=0.288047;AF_eas=0.546091;AF_fin=0.342328;AF_mid=0.289858;AF_nfe=0.284684;AF_sas=0.368966;
		39	0	3	0	0.0361253	UTRN_AEKLKWLNI	ENSG00000152818	UTRN	AEKLKWLNR->AEKLKWLNI;KLKWLNRTEL->KLKWLNITEL;LKWLNRTEL->LKWLNITEL	utrophin	TSNAdb_TCGA	Epitope:AEKLKWLNR,-,Epitope:KLKWLNRTEL,-,Epitope:LKWLNRTEL,HLA-C*06:02;5762.35	Epitope:AEKLKWLNI,HLA-B*40:01;3428.10,Epitope:KLKWLNITEL,HLA-A*02:01;70.84,Epitope:LKWLNITEL,HLA-C*06:02;4043.79,HLA-C*07:02;2905.66
		40	0	3	0	0.0463901	ZNRF4_NRSLGSIVL	ENSG00000105428	ZNRF4	RSLGAIVLIR->RSLGSIVLIR;SLGAIVLIR->SLGSIVLIR;NRSLGAIVL->NRSLGSIVL	zinc and ring finger 4	TSNAdb_ICGC	Epitope:RSLGAIVLIR,HLA-A*03:01;516.96,HLA-A*11:01;176.29,HLA-A*33:03;1187.46,Epitope:SLGAIVLIR,HLA-A*03:01;980.17,HLA-A*11:01;734.66,HLA-A*33:03;1009.79,Epitope:NRSLGAIVL,HLA-C*06:02;623.40,HLA-C*07:01;257.47,HLA-C*07:02;432.32	Epitope:RSLGSIVLIR,HLA-A*03:01;440.22,HLA-A*11:01;141.01,HLA-A*33:03;1159.82,Epitope:SLGSIVLIR,HLA-A*03:01;885.42,HLA-A*11:01;572.62,HLA-A*33:03;830.52,Epitope:NRSLGSIVL,HLA-C*06:02;676.39,HLA-C*07:01;277.22,HLA-C*07:02;373.16
		41	0	4	0	0.0665414	ADAMTS7_TFPTPGPGSW	ENSG00000136378	ADAMTS7	SLEPGTPSF->SLEPGTPTF;SFPTPGPGSW->TFPTPGPGSW	ADAM metallopeptidase with thrombospondin type 1 motif 7	TSNAdb_ICGC	Epitope:SLEPGTPSF,HLA-A*01:01;10165.89,HLA-A*02:01;4666.42,HLA-A*24:02;5901.67,HLA-B*07:02;6343.05,HLA-B*35:01;744.09,HLA-C*01:02;4150.89,HLA-C*03:03;1316.84,HLA-C*03:04;1316.84,HLA-C*04:01;3888.46,HLA-C*07:01;10914.14,HLA-C*07:02;4870.23,HLA-C*08:01;4651.80,HLA-B*08:01;12445.47,Epitope:SFPTPGPGSW,HLA-A*24:02;1034.54,HLA-B*07:02;3819.45,HLA-B*35:01;4471.96,HLA-C*04:01;18407.18	Epitope:SLEPGTPTF,HLA-A*01:01;10812.70,HLA-A*02:01;4142.68,HLA-A*24:02;3460.97,HLA-B*07:02;9087.81,HLA-B*35:01;863.79,HLA-C*01:02;4201.63,HLA-C*03:03;1340.05,HLA-C*03:04;1340.05,HLA-C*04:01;3963.95,HLA-C*07:01;10456.61,HLA-C*07:02;5094.07,HLA-C*08:01;4069.16,HLA-B*08:01;16258.50,Epitope:TFPTPGPGSW,HLA-A*24:02;1287.87,HLA-B*07:02;6462.00,HLA-B*35:01;4487.33
		42	0	4	0	0.0503989	ATAD2B_ATLIALRRR	ENSG00000119778	ATAD2B	EAALIALRR->EATLIALRR;TEAALIAL->TEATLIAL;ALIALRRRY->TLIALRRRY;AALIALRRR->ATLIALRRR;AALIALRRRY->ATLIALRRRY;KALCTEAAL->KALCTEATL	ATPase family AAA domain containing 2B	TSNAdb_TCGA	Epitope:EAALIALRR,HLA-A*33:03;77.59,Epitope:TEAALIAL,HLA-B*40:01;119.67,Epitope:ALIALRRRY,HLA-A*03:01;824.39,Epitope:AALIALRRR,HLA-A*33:03;989.66,Epitope:AALIALRRRY,-,Epitope:KALCTEAAL,HLA-C*03:03;94.47,HLA-C*03:04;94.47	Epitope:EATLIALRR,HLA-A*33:03;109.56,Epitope:TEATLIAL,HLA-B*40:01;171.85,Epitope:TLIALRRRY,-,Epitope:ATLIALRRR,HLA-A*03:01;2813.89,HLA-A*11:01;361.69,HLA-A*33:03;456.04,Epitope:ATLIALRRRY,-,Epitope:KALCTEATL,HLA-C*03:03;163.35,HLA-C*03:04;163.35,HLA-C*08:01;3764.11
		43	0	4	0	0.055464	CYP4V2_AVSLAGASL	ENSG00000145476	CYP4V2	WGAASALSL->WGAASAVSL;LLWGAASAL->LLWGAASAV;ALSLAGASL->AVSLAGASL	cytochrome P450 family 4 subfamily V member 2	TSNAdb_ICGC	Epitope:WGAASALSL,HLA-C*01:02;2450.81,HLA-C*03:03;76.01,HLA-C*03:04;76.01,HLA-C*08:01;1957.19,Epitope:LLWGAASAL,HLA-A*02:01;23.95,HLA-C*01:02;3068.94,HLA-C*03:03;218.38,HLA-C*03:04;218.38,Epitope:ALSLAGASL,HLA-A*02:01;442.19,HLA-B*07:02;1570.94,HLA-C*01:02;2243.59,HLA-C*03:03;1362.89,HLA-C*03:04;1362.89	Epitope:WGAASAVSL,HLA-C*01:02;2162.42,HLA-C*03:03;88.08,HLA-C*03:04;88.08,HLA-C*08:01;2215.75,Epitope:LLWGAASAV,HLA-A*02:01;9.33,Epitope:AVSLAGASL,HLA-B*07:02;371.55,HLA-C*01:02;2288.65,HLA-C*03:03;179.49,HLA-C*03:04;179.49,HLA-C*08:01;8066.26
		44	0	4	0	0.066304	HAS1_TPAARRCSGL	ENSG00000105509	HAS1	TPAACRCSGL->TPAARRCSGL	hyaluronan synthase 1	TSNAdb_ICGC	Epitope:TPAACRCSGL,HLA-B*07:02;9.86	Epitope:TPAARRCSGL,HLA-B*07:02;10.01,HLA-B*08:01;160.77
		45	0	4	0	0.0496112	HRNR_ESRSGLSSGY	ENSG00000197915	HRNR	ESRSGQSSGY->ESRSGLSSGY	hornerin	TSNAdb_ICGC	Epitope:ESRSGQSSGY,HLA-A*01:01;2130.62	Epitope:ESRSGLSSGY,HLA-A*01:01;1400.13
		46	0	4	0	0.061325	HRNR_SPNRGRHGSGL	ENSG00000197915	HRNR	SPSRGRHGSGL->SPNRGRHGSGL	hornerin	TSNAdb_ICGC	Epitope:SPSRGRHGSGL,HLA-B*07:02;33.47	Epitope:SPNRGRHGSGL,HLA-B*07:02;31.49
		47	0	4	0	0.053587	KISS1R_APHAELHRL	ENSG00000116014	KISS1R	APHAELLRL->APHAELHRL	KISS1 receptor	TSNAdb_ICGC	Epitope:APHAELLRL,HLA-B*07:02;114.70,HLA-B*35:01;4954.37,HLA-B*51:01;11463.77,HLA-C*04:01;19800.54,HLA-C*08:01;22418.53,HLA-B*08:01;10539.41	Epitope:APHAELHRL,HLA-B*07:02;98.69,HLA-B*35:01;5868.62,HLA-B*51:01;13241.91,HLA-C*04:01;19675.18,HLA-C*08:01;24495.54,HLA-B*08:01;7216.07
		48	0	4	0	0.0558581	LYPLAL1_SGQGLRMWIKQVVNQDLTFQHIKII	ENSG00000143353	LYPLAL1	SGQGLRMWIKQVLNQDLTFQHIKII->SGQGLRMWIKQVVNQDLTFQHIKII	lysophospholipase like 1	IEDB	Epitope:SGQGLRMWIKQVLNQDLTFQHIKII,-	Epitope:SGQGLRMWIKQVVNQDLTFQHIKII,-
		49	0	4	0	0.0663283	MRPS34_DSQIYAVDY	ENSG00000074071	MRPS34	LYAVDYETL->IYAVDYETL;RPRDSQLYA->RPRDSQIYA;RPRDSQLYAV->RPRDSQIYAV;DSQLYAVDY->DSQIYAVDY	mitochondrial ribosomal protein S34	TSNAdb_ICGC	Epitope:LYAVDYETL,HLA-A*24:02;78.06,HLA-C*04:01;15310.59,HLA-C*07:02;1035.37,Epitope:RPRDSQLYA,HLA-B*07:02;29.52,Epitope:RPRDSQLYAV,HLA-B*07:02;6.08,Epitope:DSQLYAVDY,HLA-A*01:01;852.88,HLA-B*35:01;1968.32	Epitope:IYAVDYETL,HLA-A*24:02;43.29,HLA-C*01:02;6529.68,HLA-C*04:01;13499.85,HLA-C*07:02;690.36,Epitope:RPRDSQIYA,HLA-B*07:02;37.04,Epitope:RPRDSQIYAV,HLA-B*07:02;6.84,HLA-B*51:01;11377.40,Epitope:DSQIYAVDY,HLA-A*01:01;957.38,HLA-B*35:01;2239.88
		50	0	4	0	0.0544367	OTOP1_APRCPESPA	ENSG00000163982	OTOP1	APRSPESPA->APRCPESPA	otopetrin 1	TSNAdb_ICGC	Epitope:APRSPESPA,HLA-B*07:02;11.23	Epitope:APRCPESPA,HLA-B*07:02;14.20
		51	0	4	0	0.0667663	POLRMT_EALGAPEAL	ENSG00000099821	POLRMT	EELGAPEAL->EALGAPEAL;WEELGAPEAL->WEALGAPEAL;LPRQYWEEL->LPRQYWEAL	RNA polymerase mitochondrial	TSNAdb_ICGC	Epitope:EELGAPEAL,HLA-B*40:01;79.43,Epitope:WEELGAPEAL,HLA-B*40:01;14.82,Epitope:LPRQYWEEL,HLA-B*07:02;9.30,HLA-B*35:01;331.57,HLA-B*51:01;2783.37,HLA-B*08:01;200.77	Epitope:EALGAPEAL,HLA-B*35:01;697.05,HLA-B*51:01;10897.74,HLA-C*01:02;15286.26,HLA-C*03:03;599.33,HLA-C*03:04;599.33,HLA-C*08:01;8282.58,Epitope:WEALGAPEAL,HLA-B*40:01;9.40,HLA-C*03:03;399.73,HLA-C*03:04;399.73,Epitope:LPRQYWEAL,HLA-B*07:02;4.33,HLA-B*35:01;111.82,HLA-B*51:01;2708.71,HLA-B*08:01;48.54	SNV1,chr19;622336;T;G,AF=0.490786;grpmax=sas;AF_XX=0.482057;AF_XY=0.499722;AF_afr=0.693314;AF_amr=0.366856;AF_asj=0.546944;AF_eas=0.564608;AF_fin=0.454476;AF_mid=0.620179;AF_nfe=0.466379;AF_sas=0.739644;
		52	0	4	0	0.0499682	RPL5_RDIICQIAYARIKGDMIVCAAYAHE	ENSG00000122406	RPL5	RDIICQIAYARIEGDMIVCAAYAHE->RDIICQIAYARIKGDMIVCAAYAHE	ribosomal protein L5	IEDB	Epitope:RDIICQIAYARIEGDMIVCAAYAHE,-	Epitope:RDIICQIAYARIKGDMIVCAAYAHE,-
		53	0	4	0	0.0511174	SBK2_FGLAPAADAL	ENSG00000187550	SBK2	GLAAAADALL->GLAPAADALL;GLAAAADAL->GLAPAADAL;FGLAAAADAL->FGLAPAADAL	SH3 domain binding kinase family member 2	TSNAdb_ICGC	Epitope:GLAAAADALL,-,Epitope:GLAAAADAL,HLA-A*02:01;196.64,Epitope:FGLAAAADAL,-	Epitope:GLAPAADALL,HLA-A*02:01;170.46,Epitope:GLAPAADAL,HLA-A*02:01;173.53,HLA-C*01:02;6094.27,Epitope:FGLAPAADAL,HLA-A*02:01;73.61,HLA-C*01:02;3193.81
		54	0	4	0	0.0585867	SP5_LFHPWTTDM	ENSG00000204335	SP5	LFHPWTADM->LFHPWTTDM	Sp5 transcription factor	TSNAdb_ICGC	Epitope:LFHPWTADM,HLA-C*07:02;452.52	Epitope:LFHPWTTDM,HLA-A*24:02;4059.31,HLA-C*04:01;8444.92,HLA-C*06:02;2351.89,HLA-C*07:01;1416.78,HLA-C*07:02;372.69
		55	0	4	0	0.0591086	TRIM58_QMALERMRK	ENSG00000162722	TRIM58	QMALELMRK->QMALERMRK	tripartite motif containing 58	TSNAdb_ICGC	Epitope:QMALELMRK,HLA-A*03:01;114.59,HLA-A*11:01;102.59	Epitope:QMALERMRK,HLA-A*03:01;93.51,HLA-A*11:01;162.91
		56	0	4	0	0.0670554	VENTX_RPADFSPGSL	ENSG00000151650	VENTX	RPADFSLGSL->RPADFSPGSL	VENT homeobox	TSNAdb_ICGC	Epitope:RPADFSLGSL,HLA-B*07:02;5.70,HLA-B*35:01;2434.54,HLA-C*04:01;7349.63	Epitope:RPADFSPGSL,HLA-B*07:02;7.01,HLA-B*35:01;3708.69,HLA-B*51:01;14556.50,HLA-C*04:01;8309.06,HLA-C*08:01;5522.76
		57	0	5	0	0.0861678	CCDC102A_AQMEKTMRW	ENSG00000135736	CCDC102A	RRWSDCTANW->RWWSDCTANW;AQMEKTMRR->AQMEKTMRW	coiled-coil domain containing 102A	TSNAdb_ICGC	Epitope:RRWSDCTANW,HLA-A*24:02;779.92,Epitope:AQMEKTMRR,HLA-A*03:01;886.12,HLA-A*11:01;163.30,HLA-C*07:01;12205.56,HLA-A*33:03;976.45	Epitope:RWWSDCTANW,HLA-A*24:02;116.75,Epitope:AQMEKTMRW,HLA-A*24:02;1175.88,HLA-B*40:01;10123.19,HLA-C*06:02;8343.11,HLA-C*07:01;9005.78,HLA-C*07:02;9513.71
		58	0	5	0	0.0633825	CD68_STATHSPSTTSHGNA	ENSG00000129226	CD68	STATHSPATTSHGNA->STATHSPSTTSHGNA	CD68 molecule	IEDB	Epitope:STATHSPATTSHGNA,-	Epitope:STATHSPSTTSHGNA,-
		59	0	5	0	0.0614588	CD68_VTVHPTSKSTATSQG	ENSG00000129226	CD68	VTVHPTSNSTATSQG->VTVHPTSKSTATSQG	CD68 molecule	IEDB	Epitope:VTVHPTSNSTATSQG,-	Epitope:VTVHPTSKSTATSQG,-
		60	0	5	0	0.0733727	ERICH6_EEVVVEEEL	ENSG00000163645	ERICH6	VEEEEEEVV->VEEEEEVVV;EEEVVEEEL->EEVVVEEEL;EEVVEEELV->EVVVEEELV	glutamate rich 6	TSNAdb_TCGA	Epitope:VEEEEEEVV,HLA-B*40:01;2122.50,Epitope:EEEVVEEEL,HLA-B*40:01;860.49,Epitope:EEVVEEELV,HLA-B*40:01;7381.83	Epitope:VEEEEEVVV,HLA-B*40:01;612.01,Epitope:EEVVVEEEL,HLA-B*40:01;270.65,Epitope:EVVVEEELV,-
		61	0	5	0	0.0971625	GBP4_QERSFQENM	ENSG00000162654	GBP4	QERSFQEYM->QERSFQENM;SFQEYMAQM->SFQENMAQM	guanylate binding protein 4	TSNAdb_ICGC	Epitope:QERSFQEYM,HLA-B*40:01;305.42,Epitope:SFQEYMAQM,HLA-A*24:02;2968.42,HLA-C*01:02;5168.24,HLA-C*04:01;5213.62,HLA-C*06:02;4019.75,HLA-C*07:01;2791.24,HLA-C*07:02;305.60,HLA-B*08:01;6387.82	Epitope:QERSFQENM,HLA-B*40:01;662.76,Epitope:SFQENMAQM,HLA-A*24:02;3202.42,HLA-C*01:02;5346.72,HLA-C*04:01;5052.95,HLA-C*06:02;5277.69,HLA-C*07:01;3654.91,HLA-C*07:02;470.39
		62	0	5	0	0.0800645	HS6ST1_RFDMKGDEV	ENSG00000136720	HS6ST1	RFDMKGDDV->RFDMKGDEV	heparan sulfate 6-O-sulfotransferase 1	TSNAdb_ICGC	Epitope:RFDMKGDDV,HLA-C*04:01;4437.69	Epitope:RFDMKGDEV,HLA-C*04:01;1838.68	SNV1,chr2;128318303;G;T,AF=0.2297;grpmax=amr;AF_XX=0.231526;AF_XY=0.227894;AF_afr=0.0989169;AF_amr=0.292492;AF_asj=0.16584;AF_eas=0.0847765;AF_fin=0.192737;AF_mid=0.22225;AF_nfe=0.252756;AF_sas=0.146045;
		63	0	5	0	0.0977213	ITGA5_GYSDLIVGSF	ENSG00000161638	ITGA5	YPDLIVGSF->YSDLIVGSF;GYPDLIVGSF->GYSDLIVGSF	integrin subunit alpha 5	TSNAdb_ICGC	Epitope:YPDLIVGSF,HLA-A*01:01;11630.68,HLA-B*07:02;269.92,HLA-B*35:01;10.59,HLA-B*51:01;2909.81,HLA-C*03:03;2020.63,HLA-C*03:04;2020.63,HLA-C*04:01;2122.27,HLA-C*07:01;13130.48,HLA-C*07:02;6938.82,HLA-C*08:01;2537.73,HLA-B*08:01;4164.57,Epitope:GYPDLIVGSF,HLA-A*24:02;206.97,HLA-B*07:02;2544.96,HLA-B*35:01;906.61,HLA-C*04:01;7257.57,HLA-C*07:01;12929.72,HLA-C*07:02;2310.52	Epitope:YSDLIVGSF,HLA-A*01:01;160.34,HLA-B*35:01;375.27,HLA-C*01:02;6377.05,HLA-C*03:03;86.40,HLA-C*03:04;86.40,HLA-C*04:01;2682.69,HLA-C*07:01;3593.62,HLA-C*07:02;2890.89,HLA-C*08:01;183.99,Epitope:GYSDLIVGSF,HLA-A*24:02;235.03,HLA-C*04:01;9551.77,HLA-C*07:02;3260.25
		64	0	5	0	0.0621599	MAP7_REWEEAERA	ENSG00000135525	MAP7	REREEAERA->REWEEAERA	microtubule associated protein 7	TSNAdb_ICGC	Epitope:REREEAERA,HLA-B*40:01;4475.79	Epitope:REWEEAERA,HLA-B*40:01;857.54
		65	0	5	0	0.0726718	PAK2_APPVRMSRTIF	ENSG00000180370	PAK2	SSTIFSTGGK->SRTIFSTGGK;STIFSTGGK->RTIFSTGGK;APPVRMSSTIF->APPVRMSRTIF	p21 (RAC1) activated kinase 2	TSNAdb_ICGC	Epitope:SSTIFSTGGK,HLA-A*03:01;80.15,HLA-A*11:01;20.08,Epitope:STIFSTGGK,HLA-A*03:01;37.23,HLA-A*11:01;8.91,Epitope:APPVRMSSTIF,HLA-B*07:02;56.65	Epitope:SRTIFSTGGK,HLA-A*03:01;72.17,HLA-A*11:01;23.38,Epitope:RTIFSTGGK,HLA-A*03:01;17.84,HLA-A*11:01;12.62,Epitope:APPVRMSRTIF,HLA-B*07:02;40.59
		66	0	5	0	0.0710408	PRKX_ALSPEPPAY	ENSG00000183943	PRKX	SPEPPVYSL->SPEPPAYSL;LSPEPPVYSL->LSPEPPAYSL;EALSPEPPVY->EALSPEPPAY;VYSLQDFDTL->AYSLQDFDTL;ALSPEPPVY->ALSPEPPAY	protein kinase X-linked	TSNAdb_ICGC	Epitope:SPEPPVYSL,HLA-B*07:02;109.19,HLA-B*35:01;510.19,HLA-B*40:01;20450.48,HLA-B*51:01;6879.77,HLA-C*01:02;10769.15,HLA-C*03:03;4290.29,HLA-C*03:04;4290.29,HLA-C*04:01;6013.57,HLA-C*07:01;20079.07,HLA-C*07:02;16157.14,HLA-C*08:01;6169.97,HLA-B*08:01;6627.62,Epitope:LSPEPPVYSL,HLA-B*07:02;1151.02,HLA-B*35:01;2678.11,HLA-B*51:01;6550.55,HLA-C*01:02;171.73,HLA-C*03:03;1814.49,HLA-C*03:04;1814.49,H…	Epitope:SPEPPAYSL,HLA-B*07:02;86.89,HLA-B*35:01;413.30,HLA-B*40:01;20099.06,HLA-B*51:01;8155.86,HLA-C*01:02;11167.86,HLA-C*03:03;4066.74,HLA-C*03:04;4066.74,HLA-C*04:01;5037.88,HLA-C*07:01;21853.33,HLA-C*07:02;17790.97,HLA-C*08:01;5826.36,HLA-B*08:01;7839.53,Epitope:LSPEPPAYSL,HLA-B*07:02;975.44,HLA-B*35:01;2138.06,HLA-B*51:01;7532.71,HLA-C*01:02;127.13,HLA-C*03:03;1214.39,HLA-C*03:04;1214.39,HLA…
		67	0	6	0	0.0867005	GOLGA6C_QVQLEQDEY	ENSG00000167195	GOLGA6C	QVQLERDEY->QVQLEQDEY	golgin A6 family member C	TSNAdb_ICGC	Epitope:QVQLERDEY,HLA-A*01:01;5048.52,HLA-B*35:01;4287.98	Epitope:QVQLEQDEY,HLA-A*01:01;2448.38,HLA-B*35:01;3145.72	SNV1,chr15;75265351;G;A,AF=0.000443478;grpmax=amr;AF_XX=0.000393347;AF_XY=0.000494146;AF_afr=0.000454959;AF_amr=0.000730594;AF_asj=0.000821982;AF_eas=0.0007115;AF_fin=0.000390656;AF_mid=0.00444444;AF_nfe=0.000365904;AF_sas=0.000682064;
		68	0	6	0	0.129609	KLF2_DAPPGPAL	ENSG00000127528	KLF2	DAPLGPAL->DAPPGPAL	Kruppel like factor 2	TSNAdb_ICGC	Epitope:DAPLGPAL,HLA-B*51:01;4997.54,HLA-C*01:02;7431.83	Epitope:DAPPGPAL,HLA-B*51:01;5638.39,HLA-C*01:02;3832.58,HLA-C*03:03;11681.00,HLA-C*03:04;11681.00,HLA-C*08:01;25692.68
		69	0	6	0	0.108734	NCF2_VVIPVGRLF	ENSG00000116701	NCF2	VVIPVGKLFR->VVIPVGRLFR;VVIPVGKLF->VVIPVGRLF	neutrophil cytosolic factor 2	TSNAdb_ICGC	Epitope:VVIPVGKLFR,HLA-A*03:01;693.60,HLA-A*11:01;83.71,HLA-A*33:03;49.54,Epitope:VVIPVGKLF,HLA-A*24:02;2042.39,HLA-B*35:01;3309.76,HLA-C*03:03;902.97,HLA-C*03:04;902.97,HLA-C*04:01;20816.83,HLA-C*06:02;7518.29,HLA-C*07:01;5177.92,HLA-C*07:02;4779.56,HLA-C*08:01;18865.90	Epitope:VVIPVGRLFR,HLA-A*03:01;461.04,HLA-A*11:01;67.70,HLA-A*33:03;25.41,Epitope:VVIPVGRLF,HLA-A*24:02;1210.57,HLA-B*35:01;2352.63,HLA-C*01:02;10444.96,HLA-C*03:03;411.91,HLA-C*03:04;411.91,HLA-C*04:01;17811.38,HLA-C*06:02;3394.37,HLA-C*07:01;2378.35,HLA-C*07:02;2327.54,HLA-C*08:01;14845.52
		70	0	6	0	0.0978863	OTOP1_SSANRRLFR	ENSG00000163982	OTOP1	SSAHRRLFR->SSANRRLFR	otopetrin 1	TSNAdb_ICGC	Epitope:SSAHRRLFR,HLA-A*03:01;416.40,HLA-A*11:01;52.11,HLA-A*33:03;23.91	Epitope:SSANRRLFR,HLA-A*03:01;452.87,HLA-A*11:01;47.12,HLA-A*33:03;21.55
		71	0	6	0	0.0879	SENP2_GLGEEQNHGV	ENSG00000163904	SENP2	GWGEEQNHGV->GLGEEQNHGV	SUMO specific peptidase 2	IEDB	Epitope:GWGEEQNHGV,-	Epitope:GLGEEQNHGV,HLA-A*02:01;500.42	SNV1,chr3;185611692;G;T,AF=4.10782e-06;grpmax=amr;AF_XX=4.08752e-06;AF_XY=4.12833e-06;AF_afr=5.9755e-05;AF_amr=8.94975e-05;AF_asj=0;AF_eas=0;AF_fin=0;AF_mid=0;AF_nfe=0;AF_sas=0;
		72	0	6	0	0.0816406	WDR7_ALSLIATTR	ENSG00000091157	WDR7	IATARPPAF->IATTRPPAF;ALSLIATAR->ALSLIATTR;ARPPAFITTI->TRPPAFITTI	WD repeat domain 7	TSNAdb_ICGC	Epitope:IATARPPAF,HLA-B*07:02;4224.29,HLA-B*35:01;246.50,HLA-B*51:01;6638.31,HLA-C*01:02;4379.93,HLA-C*03:03;37.22,HLA-C*03:04;37.22,HLA-C*04:01;13933.62,HLA-C*06:02;5673.88,HLA-C*07:01;1949.06,HLA-C*07:02;2111.25,HLA-C*08:01;3985.07,HLA-B*08:01;2617.55,Epitope:ALSLIATAR,HLA-A*03:01;986.78,HLA-A*11:01;1155.90,HLA-A*33:03;420.60,Epitope:ARPPAFITTI,HLA-B*51:01;7272.19,HLA-C*06:02;590.11,HLA-C*07:01…	Epitope:IATTRPPAF,HLA-B*07:02;5424.46,HLA-B*35:01;435.59,HLA-B*51:01;7806.95,HLA-C*01:02;4937.08,HLA-C*03:03;50.43,HLA-C*03:04;50.43,HLA-C*04:01;14695.93,HLA-C*06:02;6138.34,HLA-C*07:01;2314.13,HLA-C*07:02;2238.11,HLA-C*08:01;4527.86,HLA-B*08:01;2573.71,Epitope:ALSLIATTR,HLA-A*03:01;888.81,HLA-A*11:01;824.71,HLA-A*33:03;616.98,Epitope:TRPPAFITTI,HLA-B*51:01;2619.42,HLA-C*06:02;315.42,HLA-C*07:01;…
		73	0	6	0	0.0839882	ZXDC_APGPGVAPA	ENSG00000070476	ZXDC	PPGPGVAPA->APGPGVAPA	ZXD family zinc finger C	TSNAdb_ICGC	Epitope:PPGPGVAPA,-	Epitope:APGPGVAPA,HLA-B*07:02;74.65	SNV1,chr3;126475514;G;C,AF=0.99894;grpmax=nfe;AF_XX=0.998823;AF_XY=0.999067;AF_afr=0.957921;AF_amr=0.996083;AF_asj=1;AF_eas=0.999918;AF_fin=1;AF_mid=0.994347;AF_nfe=0.999948;AF_sas=0.9999;
		74	0	7	0	0.0984485	DMAC1_APAKPATPA	ENSG00000137038	DMAC1	APAKPAPPA->APAKPATPA	distal membrane arm assembly component 1	TSNAdb_ICGC	Epitope:APAKPAPPA,HLA-B*07:02;26.47,HLA-B*35:01;2126.75	Epitope:APAKPATPA,HLA-B*07:02;16.67,HLA-B*35:01;2839.40
		75	0	7	0	0.102787	GJA3_AADFKMLAL	ENSG00000121743	GJA3	AADFKLLAL->AADFKMLAL	gap junction protein alpha 3	TSNAdb_ICGC	Epitope:AADFKLLAL,HLA-A*01:01;6304.60,HLA-B*07:02;3783.22,HLA-C*01:02;2057.31,HLA-C*03:03;93.45,HLA-C*03:04;93.45,HLA-C*04:01;6683.35,HLA-C*07:01;7154.88,HLA-C*07:02;7171.78,HLA-C*08:01;247.91,HLA-B*08:01;3153.26	Epitope:AADFKMLAL,HLA-A*01:01;4877.67,HLA-B*07:02;3505.86,HLA-C*01:02;2170.38,HLA-C*03:03;77.46,HLA-C*03:04;77.46,HLA-C*04:01;6234.80,HLA-C*07:01;6648.45,HLA-C*07:02;7241.18,HLA-C*08:01;232.73,HLA-B*08:01;4030.16
		76	0	7	0	0.0892903	HS1BP3_IPLGDSLLLL	ENSG00000118960	HS1BP3	IPLGDSLLLP->IPLGDSLLLL	HCLS1 binding protein 3	TSNAdb_TCGA	Epitope:IPLGDSLLLP,-	Epitope:IPLGDSLLLL,HLA-A*02:01;91.44,HLA-B*07:02;783.42,HLA-B*35:01;2090.61,HLA-B*51:01;1847.31	SNV1,chr2;20623965;G;A,AF=6.50769e-05;grpmax=eas;AF_XX=7.08816e-05;AF_XY=5.92128e-05;AF_afr=2.99079e-05;AF_amr=0;AF_asj=3.82907e-05;AF_eas=0.000100776;AF_fin=0;AF_mid=0;AF_nfe=7.64681e-05;AF_sas=3.48141e-05;
		77	0	8	0	0.141644	COL5A3_GPPGPPAEL	ENSG00000080573	COL5A3	GPPGAPAEL->GPPGPPAEL	collagen type V alpha 3 chain	TSNAdb_ICGC	Epitope:GPPGAPAEL,HLA-B*07:02;525.36,HLA-B*35:01;13751.20,HLA-B*51:01;21646.94,HLA-C*01:02;4361.34,HLA-C*04:01;21213.83	Epitope:GPPGPPAEL,HLA-B*07:02;384.03,HLA-B*35:01;14605.57,HLA-B*51:01;20332.23,HLA-C*01:02;3810.00,HLA-C*03:03;12441.17,HLA-C*03:04;12441.17,HLA-C*04:01;19053.80,HLA-C*08:01;23045.68,HLA-B*08:01;23611.56
		78	0	8	0	0.114747	HERC2_DMDDAAYSM	ENSG00000128731	HERC2	YSDEEVVEDV->YSDEEVVEDM;DVDDAAYSM->DMDDAAYSM;EVVEDVDDAAY->EVVEDMDDAAY;VVEDVDDAAY->VVEDMDDAAY	HECT and RLD domain containing E3 ubiquitin protein ligase 2	TSNAdb_ICGC	Epitope:YSDEEVVEDV,HLA-A*01:01;1782.54,HLA-C*04:01;17929.33,HLA-C*08:01;4435.87,Epitope:DVDDAAYSM,HLA-A*01:01;5685.86,HLA-B*35:01;576.48,HLA-C*03:03;9648.68,HLA-C*03:04;9648.68,HLA-C*04:01;12120.03,HLA-C*08:01;8990.99,Epitope:EVVEDVDDAAY,HLA-A*01:01;2967.42,HLA-B*35:01;1089.89,Epitope:VVEDVDDAAY,HLA-A*01:01;395.77,HLA-B*35:01;2458.31	Epitope:YSDEEVVEDM,HLA-A*01:01;1166.31,HLA-C*03:03;1568.97,HLA-C*03:04;1568.97,HLA-C*04:01;12298.90,HLA-C*08:01;1145.66,Epitope:DMDDAAYSM,HLA-A*01:01;4806.42,HLA-B*35:01;466.10,HLA-C*01:02;15800.15,HLA-C*04:01;7530.83,HLA-C*08:01;6929.52,HLA-B*08:01;11188.67,Epitope:EVVEDMDDAAY,HLA-A*01:01;1958.99,HLA-B*35:01;989.48,Epitope:VVEDMDDAAY,HLA-A*01:01;271.27
		79	0	8	0	0.100202	HRCT1_HPPRHTPHHL	ENSG00000196196	HRCT1	HHPRHTPHHL->HPPRHTPHHL	histidine rich carboxyl terminus 1	TSNAdb_ICGC	Epitope:HHPRHTPHHL,HLA-B*07:02;51.39,HLA-C*07:02;5443.39,HLA-B*08:01;4163.98	Epitope:HPPRHTPHHL,HLA-B*07:02;51.51,HLA-B*51:01;14384.60,HLA-C*01:02;7867.40,HLA-B*08:01;2451.32
		80	0	8	0	0.10856	SENP6_NPHYHENAGI	ENSG00000112701	SENP6	NPHYHENAVI->NPHYHENAGI	SUMO specific peptidase 6	IEDB	Epitope:NPHYHENAVI,HLA-B*07:02;419.39,HLA-B*51:01;3086.92	Epitope:NPHYHENAGI,-
		81	0	8	0	0.131446	SPCS1_QTLALTVLK	ENSG00000114902	SPCS1	QTLPLTVLK->QTLALTVLK	signal peptidase complex subunit 1	TSNAdb_ICGC	Epitope:QTLPLTVLK,HLA-A*03:01;101.18,HLA-A*11:01;8.67,HLA-A*33:03;719.68	Epitope:QTLALTVLK,HLA-A*03:01;82.09,HLA-A*11:01;8.01,HLA-A*33:03;720.22
		82	0	8	0	0.124334	TRIM58_QRQHFRLEF	ENSG00000162722	TRIM58	VIWKEKVEMQRQRFRLEFEKHRGFL->VIWKEKVEMQRQHFRLEFEKHRGFL;QRQRFRLEF->QRQHFRLEF	tripartite motif containing 58	IEDB;TSNAdb_ICGC	Epitope:VIWKEKVEMQRQRFRLEFEKHRGFL,-,Epitope:QRQRFRLEF,HLA-C*06:02;1121.13,HLA-C*07:01;277.20,HLA-C*07:02;314.15	Epitope:VIWKEKVEMQRQHFRLEFEKHRGFL,-,Epitope:QRQHFRLEF,HLA-C*06:02;1065.34,HLA-C*07:01;267.85,HLA-C*07:02;255.90
		83	0	9	0	0.115953	SAMD3_KEAVCFDSEL	ENSG00000164483	SAMD3	EEAVCFDSEL->KEAVCFDSEL	sterile alpha motif domain containing 3	TSNAdb_ICGC	Epitope:EEAVCFDSEL,HLA-B*40:01;550.47	Epitope:KEAVCFDSEL,HLA-B*40:01;56.65
		84	0	10	0	0.147322	PARP1_AEMLDNLL	ENSG00000143799	PARP1	VEMLDNLLDI->AEMLDNLLDI;VEMLDNLL->AEMLDNLL	poly(ADP-ribose) polymerase 1	TSNAdb_ICGC	Epitope:VEMLDNLLDI,HLA-B*40:01;570.27,Epitope:VEMLDNLL,HLA-B*40:01;247.78	Epitope:AEMLDNLLDI,HLA-B*40:01;184.20,Epitope:AEMLDNLL,HLA-B*40:01;106.95
		85	0	10	0	0.146306	PPBP_NQVKVIATL	ENSG00000163736	PPBP	NQVEVIATL->NQVKVIATL;QVEVIATLK->QVKVIATLK;QVEVIATL->QVKVIATL	pro-platelet basic protein	TSNAdb_TCGA	Epitope:NQVEVIATL,HLA-A*02:01;181.68,HLA-B*35:01;4180.14,HLA-B*40:01;618.55,HLA-B*51:01;17200.78,HLA-C*01:02;8500.29,HLA-C*03:03;593.16,HLA-C*03:04;593.16,HLA-C*04:01;18621.32,HLA-C*06:02;3950.68,HLA-C*07:01;5973.04,HLA-C*07:02;2421.24,HLA-C*08:01;4862.65,HLA-B*08:01;9497.15,Epitope:QVEVIATLK,HLA-A*03:01;1371.47,HLA-A*11:01;130.62,Epitope:QVEVIATL,-	Epitope:NQVKVIATL,HLA-A*02:01;1016.05,HLA-B*40:01;1192.38,HLA-C*03:03;1263.74,HLA-C*03:04;1263.74,HLA-C*06:02;6032.54,HLA-C*07:01;8044.73,HLA-C*07:02;4563.61,HLA-C*08:01;10367.05,HLA-B*08:01;5385.10,Epitope:QVKVIATLK,HLA-A*03:01;227.74,HLA-A*11:01;144.36,HLA-A*33:03;687.07,Epitope:QVKVIATL,HLA-B*08:01;2530.19	SNV1,chr4;73987524;C;T,AF=8.21127e-06;grpmax=afr;AF_XX=2.72296e-06;AF_XY=1.37569e-05;AF_afr=0.000149405;AF_amr=0;AF_asj=0;AF_eas=0;AF_fin=0;AF_mid=0;AF_nfe=5.39738e-06;AF_sas=0;
		86	0	11	0	0.162622	RPL39_KQNCPIPQW	ENSG00000198918	RPL39	RPIPQWIRM->CPIPQWIRM;KQNRPIPQW->KQNCPIPQW	ribosomal protein L39	TSNAdb_TCGA	Epitope:RPIPQWIRM,HLA-B*07:02;25.33,HLA-B*35:01;281.10,HLA-B*51:01;5433.03,HLA-C*03:03;5124.69,HLA-C*03:04;5124.69,HLA-C*04:01;13030.14,HLA-C*07:01;14398.15,HLA-C*07:02;10252.82,HLA-C*08:01;14978.13,HLA-B*08:01;6591.07,Epitope:KQNRPIPQW,HLA-A*24:02;4546.36,HLA-B*40:01;15048.64,HLA-C*06:02;18700.26,HLA-C*07:01;15830.95	Epitope:CPIPQWIRM,HLA-B*07:02;451.91,HLA-B*35:01;48.41,HLA-B*51:01;1113.49,Epitope:KQNCPIPQW,HLA-A*24:02;3832.00
		87	0	12	0	0.189474	RPL5_ADYMHYLM	ENSG00000122406	RPL5	QNVADYMRYL->QNVADYMHYL;QNVADYMRY->QNVADYMHY;VADYMRYLM->VADYMHYLM;VADYMRYL->VADYMHYL;ADYMRYLM->ADYMHYLM;NVADYMRYLM->NVADYMHYLM;NVADYMRYL->NVADYMHYL;NVADYMRY->NVADYMHY;GQNVADYMRYL->GQNVADYMHYL;GQNVADYMRY->GQNVADYMHY	ribosomal protein L5	TSNAdb_TCGA	Epitope:QNVADYMRYL,-,Epitope:QNVADYMRY,HLA-A*01:01;8715.89,Epitope:VADYMRYLM,HLA-A*01:01;915.32,HLA-C*01:02;3189.21,HLA-C*03:03;92.91,HLA-C*03:04;92.91,HLA-C*04:01;1978.27,HLA-C*08:01;104.69,Epitope:VADYMRYL,HLA-C*01:02;6557.93,HLA-C*03:03;1047.12,HLA-C*03:04;1047.12,HLA-C*04:01;5401.26,HLA-C*06:02;7470.86,HLA-C*08:01;1399.11,Epitope:ADYMRYLM,-,Epitope:NVADYMRYLM,-,Epitope:NVADYMRYL,HLA-A*02:01;3…	Epitope:QNVADYMHYL,-,Epitope:QNVADYMHY,HLA-A*01:01;11328.87,Epitope:VADYMHYLM,HLA-A*01:01;351.23,HLA-B*35:01;252.63,HLA-B*51:01;6964.55,HLA-C*01:02;2486.20,HLA-C*03:03;79.09,HLA-C*03:04;79.09,HLA-C*04:01;937.63,HLA-C*07:01;1955.20,HLA-C*07:02;1863.13,HLA-C*08:01;35.59,Epitope:VADYMHYL,HLA-B*51:01;12193.16,HLA-C*01:02;6297.65,HLA-C*03:03;821.74,HLA-C*03:04;821.74,HLA-C*04:01;2817.15,HLA-C*08:01;37…
		88	0	13	0	0.218851	MUC12_ASSTISGHSEK	ENSG00000205277	MUC12	ASSTTSGHSEK->ASSTISGHSEK;SSTTSGHSEK->SSTISGHSEK;FPASSTTSG->FPASSTISG;STTSGHSEK->STISGHSEK	mucin 12, cell surface associated	TSNAdb_ICGC	Epitope:ASSTTSGHSEK,HLA-A*03:01;1627.74,HLA-A*11:01;234.88,Epitope:SSTTSGHSEK,HLA-A*03:01;892.47,HLA-A*11:01;102.73,Epitope:FPASSTTSG,HLA-B*07:02;330.91,HLA-B*35:01;77.47,Epitope:STTSGHSEK,HLA-A*03:01;315.70,HLA-A*11:01;33.12	Epitope:ASSTISGHSEK,HLA-A*03:01;540.26,HLA-A*11:01;52.48,Epitope:SSTISGHSEK,HLA-A*03:01;192.38,HLA-A*11:01;21.53,Epitope:FPASSTISG,HLA-B*07:02;461.05,HLA-B*35:01;41.78,Epitope:STISGHSEK,HLA-A*03:01;71.13,HLA-A*11:01;8.35,HLA-A*33:03;542.41
		89	0	15	0	0.247288	PCSK5_NGMEWNGIEWNRIES	ENSG00000099139	PCSK5	NGMEWNGMEWNRIES->NGMEWNGIEWNRIES	proprotein convertase subtilisin/kexin type 5	IEDB	Epitope:NGMEWNGMEWNRIES,-	Epitope:NGMEWNGIEWNRIES,-
		90	0	16	0	0.244363	CAVIN2_SEKSSPFKV	ENSG00000168497	CAVIN2	SGKSSPFKV->SEKSSPFKV	caveolae associated protein 2	TSNAdb_ICGC	Epitope:SGKSSPFKV,HLA-C*06:02;6289.54	Epitope:SEKSSPFKV,HLA-B*40:01;1333.07
		Table S5g. Discriminative neoepitopes with mean coverage in all of the above cancer patients twice as compared to the healthy donors or vice-versa. Neoepitopes show here 2-fold differentail expression in healthy donors vs. cancer patients and are found 3 or more individuals of the group they are enriched in.
		No.	cancerCount	healthyCount	cancerMeanExpr	healthyMeanExpr	epitope_ID2	gene_id	HGNC_symbol	neoepitopes	annotation	db_name	wildTypeHLA	neoEpitopeHLA	GeneticAncestry
		1	79	14	0.437267	0.20137	HERC2_FPRRNIEF	ENSG00000128731	HERC2	GFSRRNIEF->GFPRRNIEF;FSRRNIEFAL->FPRRNIEFAL;FSRRNIEF->FPRRNIEF;MGFSRRNIEF->MGFPRRNIEF	HECT and RLD domain containing E3 ubiquitin protein ligase 2	TSNAdb_ICGC	Epitope:GFSRRNIEF,HLA-A*24:02;1202.21,HLA-C*04:01;14571.79,HLA-C*07:02;3409.68,Epitope:FSRRNIEFAL,-,Epitope:FSRRNIEF,HLA-C*03:03;2543.01,HLA-C*03:04;2543.01,HLA-B*08:01;1624.47,Epitope:MGFSRRNIEF,HLA-A*24:02;1163.60	Epitope:GFPRRNIEF,HLA-A*24:02;643.29,HLA-C*01:02;5265.49,HLA-C*04:01;12105.62,HLA-C*07:02;1637.83,HLA-B*08:01;11623.39,Epitope:FPRRNIEFAL,HLA-B*07:02;11.30,HLA-B*35:01;191.22,HLA-B*51:01;3915.53,HLA-B*08:01;51.04,Epitope:FPRRNIEF,HLA-B*07:02;96.02,HLA-B*35:01;967.05,HLA-B*51:01;5450.10,HLA-C*04:01;14965.50,HLA-B*08:01;151.02,Epitope:MGFPRRNIEF,HLA-A*24:02;420.35,HLA-B*08:01;692.13
		2	72	8	0.474572	0.127732	MFSD1_LMIGGVTCI	ENSG00000118855	MFSD1	LMIGGITCI->LMIGGVTCI	major facilitator superfamily domain containing 1	TSNAdb_ICGC	Epitope:LMIGGITCI,HLA-A*02:01;18.37	Epitope:LMIGGVTCI,HLA-A*02:01;25.76
		3	63	6	0.3027	0.0816406	WDR7_ALSLIATTR	ENSG00000091157	WDR7	IATARPPAF->IATTRPPAF;ALSLIATAR->ALSLIATTR;ARPPAFITTI->TRPPAFITTI	WD repeat domain 7	TSNAdb_ICGC	Epitope:IATARPPAF,HLA-B*07:02;4224.29,HLA-B*35:01;246.50,HLA-B*51:01;6638.31,HLA-C*01:02;4379.93,HLA-C*03:03;37.22,HLA-C*03:04;37.22,HLA-C*04:01;13933.62,HLA-C*06:02;5673.88,HLA-C*07:01;1949.06,HLA-C*07:02;2111.25,HLA-C*08:01;3985.07,HLA-B*08:01;2617.55,Epitope:ALSLIATAR,HLA-A*03:01;986.78,HLA-A*11:01;1155.90,HLA-A*33:03;420.60,Epitope:ARPPAFITTI,HLA-B*51:01;7272.19,HLA-C*06:02;590.11,HLA-C*07:01…	Epitope:IATTRPPAF,HLA-B*07:02;5424.46,HLA-B*35:01;435.59,HLA-B*51:01;7806.95,HLA-C*01:02;4937.08,HLA-C*03:03;50.43,HLA-C*03:04;50.43,HLA-C*04:01;14695.93,HLA-C*06:02;6138.34,HLA-C*07:01;2314.13,HLA-C*07:02;2238.11,HLA-C*08:01;4527.86,HLA-B*08:01;2573.71,Epitope:ALSLIATTR,HLA-A*03:01;888.81,HLA-A*11:01;824.71,HLA-A*33:03;616.98,Epitope:TRPPAFITTI,HLA-B*51:01;2619.42,HLA-C*06:02;315.42,HLA-C*07:01;…
		4	38	6	0.184914	0.0879	SENP2_GLGEEQNHGV	ENSG00000163904	SENP2	GWGEEQNHGV->GLGEEQNHGV	SUMO specific peptidase 2	IEDB	Epitope:GWGEEQNHGV,-	Epitope:GLGEEQNHGV,HLA-A*02:01;500.42	SNV1,chr3;185611692;G;T,AF=4.10782e-06;grpmax=amr;AF_XX=4.08752e-06;AF_XY=4.12833e-06;AF_afr=5.9755e-05;AF_amr=8.94975e-05;AF_asj=0;AF_eas=0;AF_fin=0;AF_mid=0;AF_nfe=0;AF_sas=0;
		5	37	2	0.171192	0.0198315	MYH9_KLAKENKLL	ENSG00000100345	MYH9	KLAKEKKLL->KLAKENKLL	myosin heavy chain 9	TSNAdb_TCGA	Epitope:KLAKEKKLL,HLA-A*02:01;4670.31	Epitope:KLAKENKLL,HLA-A*02:01;904.40
		6	33	8	0.20679	0.100202	HRCT1_HPPRHTPHHL	ENSG00000196196	HRCT1	HHPRHTPHHL->HPPRHTPHHL	histidine rich carboxyl terminus 1	TSNAdb_ICGC	Epitope:HHPRHTPHHL,HLA-B*07:02;51.39,HLA-C*07:02;5443.39,HLA-B*08:01;4163.98	Epitope:HPPRHTPHHL,HLA-B*07:02;51.51,HLA-B*51:01;14384.60,HLA-C*01:02;7867.40,HLA-B*08:01;2451.32
		7	29	2	0.155159	0.0210548	CAVIN2_SLEKTLHTV	ENSG00000168497	CAVIN2	SLEETLHTV->SLEKTLHTV	caveolae associated protein 2	TSNAdb_ICGC	Epitope:SLEETLHTV,HLA-A*02:01;11.94,HLA-C*01:02;8662.03,HLA-C*04:01;8878.65,HLA-C*08:01;9760.09	Epitope:SLEKTLHTV,HLA-A*02:01;58.66,HLA-C*01:02;11962.13,HLA-C*04:01;14727.61,HLA-C*08:01;18041.62
		8	29	4	0.183658	0.0665414	ADAMTS7_TFPTPGPGSW	ENSG00000136378	ADAMTS7	SLEPGTPSF->SLEPGTPTF;SFPTPGPGSW->TFPTPGPGSW	ADAM metallopeptidase with thrombospondin type 1 motif 7	TSNAdb_ICGC	Epitope:SLEPGTPSF,HLA-A*01:01;10165.89,HLA-A*02:01;4666.42,HLA-A*24:02;5901.67,HLA-B*07:02;6343.05,HLA-B*35:01;744.09,HLA-C*01:02;4150.89,HLA-C*03:03;1316.84,HLA-C*03:04;1316.84,HLA-C*04:01;3888.46,HLA-C*07:01;10914.14,HLA-C*07:02;4870.23,HLA-C*08:01;4651.80,HLA-B*08:01;12445.47,Epitope:SFPTPGPGSW,HLA-A*24:02;1034.54,HLA-B*07:02;3819.45,HLA-B*35:01;4471.96,HLA-C*04:01;18407.18	Epitope:SLEPGTPTF,HLA-A*01:01;10812.70,HLA-A*02:01;4142.68,HLA-A*24:02;3460.97,HLA-B*07:02;9087.81,HLA-B*35:01;863.79,HLA-C*01:02;4201.63,HLA-C*03:03;1340.05,HLA-C*03:04;1340.05,HLA-C*04:01;3963.95,HLA-C*07:01;10456.61,HLA-C*07:02;5094.07,HLA-C*08:01;4069.16,HLA-B*08:01;16258.50,Epitope:TFPTPGPGSW,HLA-A*24:02;1287.87,HLA-B*07:02;6462.00,HLA-B*35:01;4487.33
		9	29	6	0.191215	0.0867005	GOLGA6C_QVQLEQDEY	ENSG00000167195	GOLGA6C	QVQLERDEY->QVQLEQDEY	golgin A6 family member C	TSNAdb_ICGC	Epitope:QVQLERDEY,HLA-A*01:01;5048.52,HLA-B*35:01;4287.98	Epitope:QVQLEQDEY,HLA-A*01:01;2448.38,HLA-B*35:01;3145.72	SNV1,chr15;75265351;G;A,AF=0.000443478;grpmax=amr;AF_XX=0.000393347;AF_XY=0.000494146;AF_afr=0.000454959;AF_amr=0.000730594;AF_asj=0.000821982;AF_eas=0.0007115;AF_fin=0.000390656;AF_mid=0.00444444;AF_nfe=0.000365904;AF_sas=0.000682064;
		10	24	3	0.134805	0.0437685	ADAMTS7_FISFHEDLSY	ENSG00000136378	ADAMTS7	YDYNFINF->YDYNFISF;FYYDYNFINF->FYYDYNFISF;INFHEDLSY->ISFHEDLSY;FINFHEDLSY->FISFHEDLSY;YYDYNFINFH->YYDYNFISFH;YYDYNFINF->YYDYNFISF	ADAM metallopeptidase with thrombospondin type 1 motif 7	TSNAdb_ICGC	Epitope:YDYNFINF,HLA-A*24:02;3840.92,HLA-C*04:01;7679.10,Epitope:FYYDYNFINF,HLA-A*24:02;14.65,HLA-C*04:01;1127.81,HLA-C*06:02;3750.78,HLA-C*07:01;2035.70,HLA-C*07:02;109.64,Epitope:INFHEDLSY,HLA-A*01:01;5743.74,HLA-B*35:01;1569.90,Epitope:FINFHEDLSY,HLA-A*01:01;263.65,HLA-B*35:01;76.64,Epitope:YYDYNFINFH,HLA-A*24:02;875.73,HLA-C*04:01;3248.91,HLA-C*07:02;1156.90,Epitope:YYDYNFINF,HLA-A*01:01;7320…	Epitope:YDYNFISF,HLA-A*24:02;2971.53,HLA-C*04:01;4761.13,HLA-C*07:02;8150.12,Epitope:FYYDYNFISF,HLA-A*24:02;14.27,HLA-C*04:01;665.76,HLA-C*06:02;2960.46,HLA-C*07:01;1408.35,HLA-C*07:02;54.10,Epitope:ISFHEDLSY,HLA-A*01:01;190.65,HLA-A*11:01;850.46,HLA-B*35:01;78.51,HLA-C*07:01;2491.73,HLA-C*07:02;3298.53,Epitope:FISFHEDLSY,HLA-A*01:01;117.28,HLA-B*35:01;66.45,Epitope:YYDYNFISFH,HLA-A*24:02;570.70,…
		11	23	5	0.146182	0.0726718	PAK2_APPVRMSRTIF	ENSG00000180370	PAK2	SSTIFSTGGK->SRTIFSTGGK;STIFSTGGK->RTIFSTGGK;APPVRMSSTIF->APPVRMSRTIF	p21 (RAC1) activated kinase 2	TSNAdb_ICGC	Epitope:SSTIFSTGGK,HLA-A*03:01;80.15,HLA-A*11:01;20.08,Epitope:STIFSTGGK,HLA-A*03:01;37.23,HLA-A*11:01;8.91,Epitope:APPVRMSSTIF,HLA-B*07:02;56.65	Epitope:SRTIFSTGGK,HLA-A*03:01;72.17,HLA-A*11:01;23.38,Epitope:RTIFSTGGK,HLA-A*03:01;17.84,HLA-A*11:01;12.62,Epitope:APPVRMSRTIF,HLA-B*07:02;40.59
		12	20	3	0.0918033	0.0381625	DDX18_FTFLKKNQK	ENSG00000088205	DDX18	NRKKKLMVF->NQKKKLMVF;FTFLKKNRK->FTFLKKNQK;FTFLKKNRKK->FTFLKKNQKK;RKKKLMVFF->QKKKLMVFF	DEAD-box helicase 18	TSNAdb_TCGA;TSNAdb_ICGC	Epitope:NRKKKLMVF,HLA-C*06:02;489.30,HLA-C*07:01;325.54,HLA-C*07:02;636.53,HLA-B*08:01;188.40,Epitope:FTFLKKNRK,HLA-A*03:01;318.68,HLA-A*11:01;122.34,HLA-A*33:03;278.66,Epitope:FTFLKKNRKK,HLA-A*03:01;611.64,HLA-A*11:01;526.75,Epitope:RKKKLMVFF,HLA-C*06:02;8413.82,HLA-C*07:01;5613.07,HLA-C*07:02;5793.05	Epitope:NQKKKLMVF,HLA-A*24:02;6191.77,HLA-C*06:02;7092.30,HLA-C*07:01;4759.64,HLA-C*07:02;3081.61,HLA-B*08:01;75.89,Epitope:FTFLKKNQK,HLA-A*03:01;298.55,HLA-A*11:01;91.59,HLA-A*33:03;230.69,Epitope:FTFLKKNQKK,HLA-A*03:01;644.56,HLA-A*11:01;245.21,Epitope:QKKKLMVFF,-	SNV1,chr2;117825004;G;A,AF=1.36854e-05;grpmax=eas;AF_XX=9.53216e-06;AF_XY=1.78804e-05;AF_afr=2.99043e-05;AF_amr=0;AF_asj=0;AF_eas=0.000252003;AF_fin=0;AF_mid=0.000173491;AF_nfe=3.59814e-06;AF_sas=2.31938e-05;
		13	18	3	0.1278	0.0394338	F13A1_TYILFNSW	ENSG00000124491	F13A1	TYILFNPW->TYILFNSW	coagulation factor XIII A chain	TSNAdb_ICGC	Epitope:TYILFNPW,HLA-A*24:02;306.44	Epitope:TYILFNSW,HLA-A*24:02;369.87
		14	17	1	0.0953652	0.0140558	ATAD3A_ALNLLHTLV	ENSG00000197785	ATAD3A	ALSLLHTLV->ALNLLHTLV;LEALSLLHTL->LEALNLLHTL;MRLEALSLL->MRLEALNLL;EALSLLHTL->EALNLLHTL	ATPase family AAA domain containing 3A	TSNAdb_ICGC	Epitope:ALSLLHTLV,HLA-A*02:01;76.02,Epitope:LEALSLLHTL,HLA-B*40:01;48.34,Epitope:MRLEALSLL,HLA-C*06:02;65.53,HLA-C*07:01;110.82,HLA-C*07:02;158.53,Epitope:EALSLLHTL,HLA-B*35:01;1146.20,HLA-B*51:01;1803.74,HLA-C*03:03;558.80,HLA-C*03:04;558.80,HLA-C*06:02;12231.74,HLA-C*08:01;7217.79,HLA-B*08:01;2077.78	Epitope:ALNLLHTLV,HLA-A*02:01;113.84,Epitope:LEALNLLHTL,HLA-B*40:01;53.98,Epitope:MRLEALNLL,HLA-C*06:02;89.77,HLA-C*07:01;144.45,HLA-C*07:02;189.98,Epitope:EALNLLHTL,HLA-B*35:01;1632.03,HLA-B*51:01;2269.54,HLA-C*03:03;675.03,HLA-C*03:04;675.03,HLA-C*06:02;11403.52,HLA-C*07:01;11923.63,HLA-C*08:01;7839.70,HLA-B*08:01;2071.11
		15	17	2	0.0963164	0.0320006	FAM131C_SAQRAGWEL	ENSG00000185519	FAM131C	SAQPAGWEL->SAQRAGWEL	family with sequence similarity 131 member C	TSNAdb_ICGC	Epitope:SAQPAGWEL,HLA-B*07:02;2579.51,HLA-B*35:01;1060.42,HLA-B*51:01;11072.45,HLA-C*01:02;1892.57,HLA-C*03:03;27.80,HLA-C*03:04;27.80,HLA-C*04:01;7829.62,HLA-C*06:02;5747.72,HLA-C*07:01;2037.02,HLA-C*07:02;2340.69,HLA-C*08:01;479.14	Epitope:SAQRAGWEL,HLA-B*07:02;2195.49,HLA-C*01:02;4264.24,HLA-C*03:03;110.57,HLA-C*03:04;110.57,HLA-C*04:01;10942.98,HLA-C*08:01;1545.16
		16	16	1	0.0932477	0.0114148	MUC12_ARSTISVLL	ENSG00000205277	MUC12	ARSTTSVLL->ARSTISVLL;LPARSTTSVL->LPARSTISVL;LPARSTTSV->LPARSTISV;IVLPARSTT->IVLPARSTI	mucin 12, cell surface associated	TSNAdb_ICGC	Epitope:ARSTTSVLL,HLA-C*06:02;255.76,HLA-C*07:01;128.32,HLA-C*07:02;474.52,Epitope:LPARSTTSVL,HLA-B*07:02;4.10,HLA-B*35:01;219.20,HLA-B*51:01;3796.96,HLA-B*08:01;760.75,Epitope:LPARSTTSV,HLA-B*07:02;12.97,HLA-B*35:01;281.17,HLA-B*51:01;520.38,HLA-C*04:01;9206.67,HLA-C*08:01;11741.19,HLA-B*08:01;1257.48,Epitope:IVLPARSTT,-	Epitope:ARSTISVLL,HLA-C*04:01;14311.48,HLA-C*06:02;112.73,HLA-C*07:01;67.71,HLA-C*07:02;319.15,Epitope:LPARSTISVL,HLA-B*07:02;6.26,HLA-B*35:01;311.19,HLA-B*51:01;2453.26,Epitope:LPARSTISV,HLA-B*07:02;19.46,HLA-B*35:01;160.77,HLA-B*51:01;336.53,HLA-C*04:01;9988.07,HLA-C*08:01;10395.81,HLA-B*08:01;1901.44,Epitope:IVLPARSTI,HLA-B*07:02;1542.19,HLA-B*51:01;3093.01,HLA-C*01:02;3070.87,HLA-C*03:03;298.…
		17	15	1	0.0862667	0.0158979	KIF19_APATEHSSL	ENSG00000196169	KIF19	LAPATERSSL->LAPATEHSSL;RSSLSLHSL->HSSLSLHSL;APATERSSLSL->APATEHSSLSL;APATERSSL->APATEHSSL	kinesin family member 19	TSNAdb_ICGC	Epitope:LAPATERSSL,HLA-B*07:02;13.37,HLA-B*35:01;4996.46,HLA-C*01:02;253.73,HLA-C*03:03;782.45,HLA-C*03:04;782.45,Epitope:RSSLSLHSL,HLA-B*07:02;955.41,HLA-C*01:02;1695.64,HLA-C*03:03;202.23,HLA-C*03:04;202.23,HLA-C*06:02;8611.56,HLA-C*07:01;3913.54,HLA-C*08:01;4732.16,Epitope:APATERSSLSL,HLA-B*07:02;21.30,Epitope:APATERSSL,HLA-B*07:02;3.83,HLA-B*35:01;3321.24,HLA-C*01:02;11655.25,HLA-C*03:03;7120…	Epitope:LAPATEHSSL,HLA-B*07:02;44.12,HLA-B*35:01;1977.45,HLA-C*01:02;110.98,HLA-C*03:03;270.69,HLA-C*03:04;270.69,Epitope:HSSLSLHSL,HLA-B*07:02;2750.02,HLA-C*01:02;2696.34,HLA-C*03:03;50.44,HLA-C*03:04;50.44,HLA-C*04:01;17275.57,HLA-C*06:02;5974.98,HLA-C*07:01;3459.63,HLA-C*08:01;2977.42,HLA-B*08:01;3534.50,Epitope:APATEHSSLSL,HLA-B*07:02;43.57,Epitope:APATEHSSL,HLA-B*07:02;6.41,HLA-B*35:01;1061.…
		18	15	2	0.0646033	0.0253687	CCND3_TPTDVTARHL	ENSG00000112576	CCND3	TPTDVTAIHL->TPTDVTARHL	cyclin D3	IEDB	Epitope:TPTDVTAIHL,HLA-B*07:02;739.99,HLA-B*35:01;1941.27,HLA-B*51:01;9352.56,HLA-C*04:01;14300.95	Epitope:TPTDVTARHL,HLA-B*07:02;787.92,HLA-B*35:01;5431.74,HLA-B*51:01;12024.93,HLA-C*04:01;15364.19
		19	15	2	0.0879957	0.0310579	GUCY2D_ALSSVFTVGV	ENSG00000132518	GUCY2D	QPPALSAVF->QPPALSSVF;ALSAVFTVGV->ALSSVFTVGV	guanylate cyclase 2D, retinal	TSNAdb_ICGC	Epitope:QPPALSAVF,HLA-B*07:02;573.16,HLA-B*35:01;174.42,HLA-B*51:01;7413.84,HLA-C*01:02;7253.25,Epitope:ALSAVFTVGV,HLA-A*02:01;17.86	Epitope:QPPALSSVF,HLA-B*07:02;499.48,HLA-B*35:01;247.34,HLA-B*51:01;8177.86,HLA-C*01:02;7250.82,HLA-C*04:01;17617.61,HLA-B*08:01;10958.27,Epitope:ALSSVFTVGV,HLA-A*02:01;16.75
		20	14	0	0.0890094	0	F13A1_QTSRNPETDTY	ENSG00000124491	F13A1	RTSRNPETDTY->QTSRNPETDTY;TPYGVLRTS->TPYGVLQTS	coagulation factor XIII A chain	TSNAdb_TCGA	Epitope:RTSRNPETDTY,HLA-A*01:01;1274.99,HLA-C*07:01;12126.72,HLA-C*07:02;13904.55,Epitope:TPYGVLRTS,HLA-B*07:02;1434.52,HLA-B*35:01;3728.97,HLA-B*51:01;10926.90	Epitope:QTSRNPETDTY,HLA-A*01:01;885.26,HLA-C*07:01;19009.94,HLA-C*07:02;19358.03,Epitope:TPYGVLQTS,HLA-B*07:02;2655.77,HLA-B*35:01;2050.76,HLA-B*51:01;9724.46
		21	13	3	0.0794283	0.0356476	RSU1_ALYLSDNDFEILTPDIGKLTKLQIL	ENSG00000148484	RSU1	ALYLSDNDFEILPPDIGKLTKLQIL->ALYLSDNDFEILTPDIGKLTKLQIL	Ras suppressor protein 1	IEDB	Epitope:ALYLSDNDFEILPPDIGKLTKLQIL,-	Epitope:ALYLSDNDFEILTPDIGKLTKLQIL,-
		22	12	1	0.0707649	0.0112632	ANGPT1_GVLLKGEKR	ENSG00000154188	ANGPT1	GVLLKGGKR->GVLLKGEKR	angiopoietin 1	TSNAdb_TCGA	Epitope:GVLLKGGKR,-	Epitope:GVLLKGEKR,HLA-A*33:03;1938.04
		23	12	1	0.0628904	0.0161027	MAGEC1_SPERSQSTF	ENSG00000155495	MAGEC1	SPERTQSTF->SPERSQSTF	MAGE family member C1	TSNAdb_ICGC	Epitope:SPERTQSTF,HLA-A*01:01;23482.39,HLA-B*07:02;127.11,HLA-B*35:01;335.52,HLA-B*51:01;13713.75,HLA-C*04:01;8726.37,HLA-C*08:01;20582.34,HLA-B*08:01;11197.26	Epitope:SPERSQSTF,HLA-B*07:02;132.08,HLA-B*35:01;402.29,HLA-B*51:01;15259.16,HLA-C*04:01;9128.71,HLA-C*08:01;21077.01,HLA-B*08:01;11244.00
		24	12	2	0.0684982	0.0307585	HRNR_SPSHGRHGSGL	ENSG00000197915	HRNR	SPSRGRHGSGL->SPSHGRHGSGL	hornerin	TSNAdb_ICGC	Epitope:SPSRGRHGSGL,HLA-B*07:02;33.47	Epitope:SPSHGRHGSGL,HLA-B*07:02;35.92
		25	12	2	0.0743617	0.0310835	MUC12_ATTTSSGVSK	ENSG00000205277	MUC12	TTTSSGVSE->TTTSSGVSK;ATTTSSGVSE->ATTTSSGVSK	mucin 12, cell surface associated	TSNAdb_ICGC	Epitope:TTTSSGVSE,-,Epitope:ATTTSSGVSE,-	Epitope:TTTSSGVSK,HLA-A*03:01;572.06,HLA-A*11:01;43.64,Epitope:ATTTSSGVSK,HLA-A*03:01;245.31,HLA-A*11:01;28.73
		26	12	2	0.0609427	0.0224577	TRIOBP_TSCARRDYPRASSPN	ENSG00000100106	TRIOBP	TSCARRDDPRASSPN->TSCARRDYPRASSPN	TRIO and F-actin binding protein	IEDB	Epitope:TSCARRDDPRASSPN,-	Epitope:TSCARRDYPRASSPN,-
		27	12	12	0.0627736	0.193634	TPT1_DSLIGGNASAEGREGEGTESTVITG	ENSG00000133112	TPT1	DSLIGGNASAEGPEGEGTESTVITG->DSLIGGNASAEGREGEGTESTVITG	tumor protein, translationally-controlled 1	IEDB	Epitope:DSLIGGNASAEGPEGEGTESTVITG,-	Epitope:DSLIGGNASAEGREGEGTESTVITG,-
		28	11	0	0.0536531	0	ADAMTS7_LPPPPIAPL	ENSG00000136378	ADAMTS7	SLLPPPIAPL->SLPPPPIAPL;LLPPPIAPL->LPPPPIAPL;VASLLPPPI->VASLPPPPI	ADAM metallopeptidase with thrombospondin type 1 motif 7	TSNAdb_ICGC	Epitope:SLLPPPIAPL,HLA-A*02:01;65.04,HLA-B*07:02;6323.39,HLA-C*01:02;105.84,HLA-C*03:03;3404.19,HLA-C*03:04;3404.19,HLA-C*08:01;17491.49,Epitope:LLPPPIAPL,HLA-A*02:01;26.73,HLA-A*24:02;4042.17,HLA-B*07:02;4346.13,HLA-C*01:02;11.41,HLA-C*03:03;242.28,HLA-C*03:04;242.28,HLA-C*04:01;8270.85,HLA-C*07:02;1180.47,HLA-C*08:01;4774.69,HLA-B*08:01;6362.78,Epitope:VASLLPPPI,HLA-B*51:01;1160.71,HLA-C*03:03;…	Epitope:SLPPPPIAPL,HLA-A*02:01;456.22,HLA-A*24:02;12193.56,HLA-B*07:02;143.02,HLA-B*51:01;9649.21,HLA-C*01:02;57.77,HLA-C*03:03;4684.53,HLA-C*03:04;4684.53,HLA-C*04:01;16296.20,HLA-C*07:02;7422.03,HLA-C*08:01;16642.42,Epitope:LPPPPIAPL,HLA-B*07:02;48.11,HLA-B*35:01;536.40,HLA-B*51:01;839.48,HLA-C*01:02;379.27,HLA-C*03:03;917.95,HLA-C*03:04;917.95,HLA-C*04:01;10055.19,HLA-C*07:02;6355.21,HLA-C*08:…
		29	11	0	0.0537695	0	F13A1_KETLQNVW	ENSG00000124491	F13A1	TLRNVWVHL->TLQNVWVHL;NPLKETLRNVW->NPLKETLQNVW;NPLKETLRNV->NPLKETLQNV;PLKETLRNV->PLKETLQNV;KETLRNVWV->KETLQNVWV;KETLRNVW->KETLQNVW	coagulation factor XIII A chain	TSNAdb_TCGA;TSNAdb_ICGC	Epitope:TLRNVWVHL,HLA-A*02:01;872.98,HLA-B*07:02;2507.22,HLA-B*08:01;868.34,Epitope:NPLKETLRNVW,HLA-B*35:01;8022.99,Epitope:NPLKETLRNV,HLA-B*51:01;4037.75,Epitope:PLKETLRNV,-,Epitope:KETLRNVWV,HLA-B*40:01;1192.14,Epitope:KETLRNVW,-	Epitope:TLQNVWVHL,HLA-A*02:01;135.12,HLA-A*24:02;5889.42,HLA-C*01:02;12109.02,HLA-C*04:01;14068.45,Epitope:NPLKETLQNVW,HLA-B*35:01;7662.17,Epitope:NPLKETLQNV,HLA-B*51:01;3947.56,Epitope:PLKETLQNV,HLA-A*02:01;3815.82,Epitope:KETLQNVWV,HLA-B*40:01;426.86,Epitope:KETLQNVW,-
		30	10	0	0.0526647	0	MUC12_AGLSEISTTFY	ENSG00000205277	MUC12	SEKSTTFY->SEISTTFY;LSEKSTTFYS->LSEISTTFYS;LSEKSTTFY->LSEISTTFY;GLSEKSTTF->GLSEISTTF;GLSEKSTTFY->GLSEISTTFY;AGLSEKSTTFY->AGLSEISTTFY	mucin 12, cell surface associated	TSNAdb_ICGC	Epitope:SEKSTTFY,HLA-A*01:01;1624.23,Epitope:LSEKSTTFYS,HLA-A*01:01;635.15,Epitope:LSEKSTTFY,HLA-A*01:01;12.27,HLA-B*35:01;2491.27,Epitope:GLSEKSTTF,HLA-A*02:01;4908.00,HLA-A*24:02;8318.87,HLA-C*01:02;11504.52,HLA-C*04:01;17201.90,HLA-C*07:02;10313.91,HLA-B*08:01;5454.05,Epitope:GLSEKSTTFY,HLA-A*01:01;128.95,HLA-A*03:01;718.74,Epitope:AGLSEKSTTFY,HLA-A*01:01;358.12	Epitope:SEISTTFY,HLA-A*01:01;791.23,Epitope:LSEISTTFYS,HLA-A*01:01;274.77,Epitope:LSEISTTFY,HLA-A*01:01;7.34,HLA-B*35:01;1435.24,Epitope:GLSEISTTF,HLA-A*02:01;732.58,HLA-A*24:02;4030.20,HLA-B*35:01;3404.37,HLA-C*01:02;12508.38,HLA-C*03:03;4817.82,HLA-C*03:04;4817.82,HLA-C*04:01;14100.75,HLA-C*07:02;7841.82,HLA-C*08:01;14367.18,Epitope:GLSEISTTFY,HLA-A*01:01;56.24,HLA-A*03:01;554.09,Epitope:AGLSEI…
		31	10	0	0.0540126	0	NBPF1_LLTPDEPEKSQGQDL	ENSG00000219481	NBPF1	LLTPDEPDKSQGQDL->LLTPDEPEKSQGQDL;QHLQALLTPDEPDKSQGQDLQEQLA->QHLQALLTPDEPEKSQGQDLQEQLA	NBPF member 1	IEDB	Epitope:LLTPDEPDKSQGQDL,-,Epitope:QHLQALLTPDEPDKSQGQDLQEQLA,-	Epitope:LLTPDEPEKSQGQDL,-,Epitope:QHLQALLTPDEPEKSQGQDLQEQLA,-	SNV1,chr1;16576349;G;C,AF=3.42067e-06;grpmax=sas;AF_XX=1.36137e-06;AF_XY=5.50094e-06;AF_afr=0;AF_amr=0;AF_asj=0;AF_eas=0;AF_fin=0;AF_mid=0;AF_nfe=0;AF_sas=5.79737e-05;
		32	10	1	0.0562359	0.0142364	C19orf54_LPLPPPPAATGPAPPHVFGLEKSQLLKEAF	ENSG00000188493	C19orf54	LPLPPPPAATGPAPRHVFGLEKSQLLKEAF->LPLPPPPAATGPAPPHVFGLEKSQLLKEAF	chromosome 19 open reading frame 54	IEDB	Epitope:LPLPPPPAATGPAPRHVFGLEKSQLLKEAF,-	Epitope:LPLPPPPAATGPAPPHVFGLEKSQLLKEAF,-
		33	10	1	0.0549099	0.0177419	CXCL5_ASLKNGKKI	ENSG00000163735	CXCL5	ASLKNGKEI->ASLKNGKKI	C-X-C motif chemokine ligand 5	TSNAdb_TCGA	Epitope:ASLKNGKEI,HLA-C*03:03;3622.04,HLA-C*03:04;3622.04	Epitope:ASLKNGKKI,-
		34	10	1	0.0482921	0.0102859	GOLGA6L4_QELERLQEL	ENSG00000184206	GOLGA6L4	QELERLREL->QELERLQEL;RELERLREL->QELERLREL	golgin A6 family like 4	TSNAdb_ICGC	Epitope:QELERLREL,HLA-B*40:01;155.78,HLA-C*06:02;16935.04,HLA-B*08:01;4408.07,Epitope:RELERLREL,HLA-B*40:01;53.53,HLA-C*04:01;16127.11,HLA-C*06:02;8894.13,HLA-C*07:01;9236.00,HLA-C*07:02;7198.60,HLA-C*08:01;23665.79,HLA-B*08:01;2526.20	Epitope:QELERLQEL,HLA-B*40:01;68.48,HLA-C*04:01;23991.93,HLA-B*08:01;4986.42,Epitope:QELERLREL,HLA-B*40:01;155.78,HLA-C*06:02;16935.04,HLA-B*08:01;4408.07
		35	10	1	0.0573307	0.0168997	MUC12_SPGLTQTM	ENSG00000205277	MUC12	TAYHSSPGS->TAYHSSPGL;SPGSTQTM->SPGLTQTM	mucin 12, cell surface associated	TSNAdb_ICGC	Epitope:TAYHSSPGS,-,Epitope:SPGSTQTM,HLA-B*07:02;599.20,HLA-B*35:01;7550.82,HLA-B*51:01;20986.66,HLA-C*01:02;5163.59	Epitope:TAYHSSPGL,HLA-B*35:01;1585.21,HLA-B*51:01;3676.21,HLA-C*01:02;1335.34,HLA-C*03:03;13.02,HLA-C*03:04;13.02,HLA-C*06:02;3581.55,HLA-C*07:01;4102.40,HLA-C*08:01;2662.80,Epitope:SPGLTQTM,HLA-B*07:02;563.81,HLA-B*35:01;6018.52,HLA-B*51:01;17402.96,HLA-C*01:02;8096.07
		36	10	2	0.0548414	0.0237374	OR4K15_LVEHKTISF	ENSG00000169488	OR4K15	LVERKTISF->LVEHKTISF;VERKTISF->VEHKTISF;MIADFLVERK->MIADFLVEHK;MIADFLVER->MIADFLVEH	olfactory receptor family 4 subfamily K member 15	TSNAdb_TCGA	Epitope:LVERKTISF,HLA-A*01:01;11772.48,HLA-B*35:01;3472.68,HLA-C*03:03;3684.09,HLA-C*03:04;3684.09,HLA-C*04:01;12642.68,HLA-C*08:01;13255.38,HLA-B*08:01;1277.14,Epitope:VERKTISF,HLA-B*40:01;11923.36,Epitope:MIADFLVERK,HLA-A*03:01;89.31,HLA-A*11:01;23.28,Epitope:MIADFLVER,HLA-A*03:01;798.62,HLA-A*11:01;53.88,HLA-A*33:03;10.46	Epitope:LVEHKTISF,HLA-A*01:01;10516.74,HLA-B*35:01;2101.79,HLA-C*01:02;13185.72,HLA-C*03:03;3152.67,HLA-C*03:04;3152.67,HLA-C*04:01;11722.28,HLA-C*08:01;12299.69,HLA-B*08:01;3980.54,Epitope:VEHKTISF,HLA-B*40:01;5542.52,Epitope:MIADFLVEHK,HLA-A*03:01;81.75,HLA-A*11:01;18.36,Epitope:MIADFLVEH,HLA-A*03:01;2075.06,HLA-A*11:01;883.71,HLA-B*35:01;523.43,HLA-A*33:03;1330.01
		37	10	6	0.0565003	0.129609	KLF2_DAPPGPAL	ENSG00000127528	KLF2	DAPLGPAL->DAPPGPAL	Kruppel like factor 2	TSNAdb_ICGC	Epitope:DAPLGPAL,HLA-B*51:01;4997.54,HLA-C*01:02;7431.83	Epitope:DAPPGPAL,HLA-B*51:01;5638.39,HLA-C*01:02;3832.58,HLA-C*03:03;11681.00,HLA-C*03:04;11681.00,HLA-C*08:01;25692.68
		38	9	0	0.0469557	0	OR4C5_AANSGLMFM	ENSG00000176540	OR4C5	VAANSGLMC->VAANSGLMF;AANSGLMCM->AANSGLMFM	olfactory receptor family 4 subfamily C member 5	TSNAdb_ICGC	Epitope:VAANSGLMC,-,Epitope:AANSGLMCM,HLA-B*35:01;1336.61,HLA-C*03:03;86.33,HLA-C*03:04;86.33,HLA-C*07:01;3706.32,HLA-C*08:01;2717.95	Epitope:VAANSGLMF,HLA-A*24:02;3347.03,HLA-B*35:01;172.87,HLA-B*51:01;10189.56,HLA-C*01:02;4885.17,HLA-C*03:03;36.04,HLA-C*03:04;36.04,HLA-C*04:01;10109.62,HLA-C*07:01;2393.50,HLA-C*07:02;2934.82,HLA-C*08:01;2579.40,Epitope:AANSGLMFM,HLA-B*35:01;1493.42,HLA-C*01:02;6076.17,HLA-C*03:03;49.65,HLA-C*03:04;49.65,HLA-C*06:02;2353.11,HLA-C*07:01;1414.35,HLA-C*08:01;1456.35
		39	9	0	0.049803	0	OR4C5_AEHFFGGVEI	ENSG00000176540	OR4C5	VEHFFGGVEII->AEHFFGGVEII;VEHFFGGVEI->AEHFFGGVEI	olfactory receptor family 4 subfamily C member 5	TSNAdb_ICGC	Epitope:VEHFFGGVEII,HLA-B*40:01;626.03,Epitope:VEHFFGGVEI,HLA-B*40:01;81.36	Epitope:AEHFFGGVEII,HLA-B*40:01;198.23,Epitope:AEHFFGGVEI,HLA-B*40:01;29.06
		40	9	0	0.049803	0	OR4C5_GRVEIILLV	ENSG00000176540	OR4C5	VEHFFGGVEI->VEHFFGRVEI;HFFGGVEII->HFFGRVEII;GGVEIILLV->GRVEIILLV	olfactory receptor family 4 subfamily C member 5	TSNAdb_ICGC	Epitope:VEHFFGGVEI,HLA-B*40:01;81.36,Epitope:HFFGGVEII,HLA-A*24:02;1466.46,HLA-C*06:02;2398.30,HLA-C*07:01;3635.62,HLA-C*07:02;2522.24,Epitope:GGVEIILLV,-	Epitope:VEHFFGRVEI,HLA-B*40:01;181.26,Epitope:HFFGRVEII,HLA-A*24:02;1712.25,HLA-C*06:02;920.07,HLA-C*07:01;1974.95,HLA-C*07:02;1533.46,HLA-B*08:01;4152.24,Epitope:GRVEIILLV,HLA-C*06:02;227.06,HLA-C*07:01;983.91,HLA-C*07:02;3284.29
		41	9	0	0.0510909	0	RP1L1_GDAQPESDGVEAQEAEEEAQEAEGE	ENSG00000183638	RP1L1	GDAQPESDGVEAPEAEEEAQEAEGE->GDAQPESDGVEAQEAEEEAQEAEGE	RP1 like 1	IEDB	Epitope:GDAQPESDGVEAPEAEEEAQEAEGE,-	Epitope:GDAQPESDGVEAQEAEEEAQEAEGE,-
		42	9	0	0.0486976	0	TONSL_EASQVHVRV	ENSG00000160949	TONSL	EASQAHVRV->EASQVHVRV;TRLPEASQA->TRLPEASQV;LPEASQAHV->LPEASQVHV	tonsoku like, DNA repair protein	TSNAdb_ICGC	Epitope:EASQAHVRV,HLA-B*51:01;3436.57,HLA-C*08:01;17849.58,Epitope:TRLPEASQA,HLA-C*06:02;8123.54,Epitope:LPEASQAHV,HLA-B*07:02;1792.63,HLA-B*51:01;1920.73,HLA-C*04:01;11919.88	Epitope:EASQVHVRV,HLA-B*51:01;2223.82,HLA-C*06:02;8510.23,HLA-C*08:01;17521.80,Epitope:TRLPEASQV,HLA-C*06:02;341.00,HLA-C*07:01;1823.43,HLA-C*07:02;5084.43,Epitope:LPEASQVHV,HLA-B*07:02;2717.48,HLA-B*35:01;3188.59,HLA-B*51:01;1490.02,HLA-C*04:01;12625.58
		43	9	1	0.056364	0.0140063	MUC12_GSTTMPGLSEK	ENSG00000205277	MUC12	STTTPGLSEK->STTMPGLSEK;GSTTTPGLSEK->GSTTMPGLSEK;TPGLSEKSTTF->MPGLSEKSTTF;TTTPGLSEK->TTMPGLSEK	mucin 12, cell surface associated	TSNAdb_ICGC	Epitope:STTTPGLSEK,HLA-A*03:01;149.97,HLA-A*11:01;21.86,Epitope:GSTTTPGLSEK,HLA-A*03:01;2163.61,HLA-A*11:01;240.87,Epitope:TPGLSEKSTTF,HLA-B*07:02;2249.50,HLA-B*35:01;3356.06,HLA-C*04:01;26991.82,HLA-B*08:01;8231.75,Epitope:TTTPGLSEK,HLA-A*03:01;483.19,HLA-A*11:01;34.36,HLA-A*33:03;1867.07	Epitope:STTMPGLSEK,HLA-A*03:01;52.24,HLA-A*11:01;7.51,Epitope:GSTTMPGLSEK,HLA-A*03:01;240.58,HLA-A*11:01;21.80,Epitope:MPGLSEKSTTF,HLA-B*07:02;656.14,HLA-B*35:01;118.72,HLA-B*51:01;8367.79,HLA-C*04:01;18893.27,HLA-B*08:01;1875.37,Epitope:TTMPGLSEK,HLA-A*03:01;53.44,HLA-A*11:01;6.00,HLA-A*33:03;264.50
		44	9	1	0.0540737	0.0122195	PCDHB7_RSWAAPVGR	ENSG00000113212	PCDHB7	RSRAAPVGR->RSWAAPVGR	protocadherin beta 7	TSNAdb_ICGC	Epitope:RSRAAPVGR,HLA-A*03:01;606.42,HLA-A*11:01;995.64,HLA-A*33:03;439.60	Epitope:RSWAAPVGR,HLA-A*03:01;343.45,HLA-A*11:01;94.80,HLA-A*33:03;268.37
		45	9	1	0.0452154	0.0137717	ZC3H12D_DLPSPPGLQL	ENSG00000178199	ZC3H12D	GDLPPPPGLQL->GDLPSPPGLQL;DLPPPPGLQL->DLPSPPGLQL;LPPPPGLQL->LPSPPGLQL	zinc finger CCCH-type containing 12D	TSNAdb_ICGC	Epitope:GDLPPPPGLQL,HLA-B*07:02;4656.29,HLA-B*40:01;18341.57,HLA-B*51:01;19441.99,HLA-C*01:02;16343.34,Epitope:DLPPPPGLQL,HLA-B*07:02;4015.36,HLA-B*51:01;9813.24,HLA-C*01:02;3905.20,HLA-C*04:01;21764.37,Epitope:LPPPPGLQL,HLA-B*07:02;151.91,HLA-B*35:01;1529.98,HLA-B*51:01;994.07,HLA-C*01:02;678.28,HLA-C*03:03;1646.65,HLA-C*03:04;1646.65,HLA-C*04:01;7253.64,HLA-C*06:02;17262.31,HLA-C*07:01;12933.23…	Epitope:GDLPSPPGLQL,HLA-B*07:02;847.78,HLA-B*40:01;17330.62,HLA-C*04:01;25671.01,Epitope:DLPSPPGLQL,HLA-B*07:02;801.97,HLA-B*35:01;6975.86,HLA-B*51:01;8776.74,HLA-C*01:02;4758.81,HLA-C*04:01;19043.08,Epitope:LPSPPGLQL,HLA-B*07:02;30.22,HLA-B*35:01;94.76,HLA-B*51:01;643.52,HLA-C*01:02;7317.18,HLA-C*03:03;816.68,HLA-C*03:04;816.68,HLA-C*04:01;5283.75,HLA-C*07:01;10577.22,HLA-C*07:02;9089.19,HLA-C*0…
		46	8	0	0.0402307	0	MUC5B_PTTRGSTVTPSSTPGTTHTATVLTT	ENSG00000117983	MUC5B	PTTRGSTVTPSSIPGTTHTATVLTT->PTTRGSTVTPSSTPGTTHTATVLTT	mucin 5B, oligomeric mucus/gel-forming	IEDB	Epitope:PTTRGSTVTPSSIPGTTHTATVLTT,-	Epitope:PTTRGSTVTPSSTPGTTHTATVLTT,-
		47	8	0	0.040818	0	MYH9_AMKAQFERDLQGQDEQSEEKKKQLV	ENSG00000100345	MYH9	AMKAQFERDLQGRDEQSEEKKKQLV->AMKAQFERDLQGQDEQSEEKKKQLV	myosin heavy chain 9	IEDB	Epitope:AMKAQFERDLQGRDEQSEEKKKQLV,-	Epitope:AMKAQFERDLQGQDEQSEEKKKQLV,-	SNV1,chr22;36288770;C;T,AF=0.000839017;grpmax=nfe;AF_XX=0.000807009;AF_XY=0.000871335;AF_afr=0.000179211;AF_amr=0.00015653;AF_asj=0.0324839;AF_eas=5.03778e-05;AF_fin=2.03079e-05;AF_mid=0;AF_nfe=0.000180758;AF_sas=0;
		48	8	0	0.044526	0	OR4C5_APKMIFNL	ENSG00000176540	OR4C5	MIFDLLTEK->MIFNLLTEK;APKMIFDLL->APKMIFNLL;APKMIFDL->APKMIFNL;KMIFDLLTEK->KMIFNLLTEK;MAPKMIFDL->MAPKMIFNL	olfactory receptor family 4 subfamily C member 5	TSNAdb_ICGC	Epitope:MIFDLLTEK,HLA-A*03:01;31.19,HLA-A*11:01;10.67,HLA-A*33:03;170.44,Epitope:APKMIFDLL,HLA-B*07:02;156.07,HLA-B*51:01;8446.75,HLA-B*08:01;824.62,Epitope:APKMIFDL,HLA-B*07:02;909.93,HLA-B*08:01;1218.11,Epitope:KMIFDLLTEK,HLA-A*03:01;12.74,HLA-A*11:01;20.92,Epitope:MAPKMIFDL,HLA-B*51:01;6371.12,HLA-C*01:02;139.39,HLA-C*03:03;316.12,HLA-C*03:04;316.12,HLA-C*08:01;4169.80	Epitope:MIFNLLTEK,HLA-A*03:01;14.56,HLA-A*11:01;8.09,HLA-A*33:03;143.46,Epitope:APKMIFNLL,HLA-B*07:02;57.16,HLA-B*35:01;10548.54,HLA-B*51:01;7303.57,HLA-B*08:01;246.57,Epitope:APKMIFNL,HLA-B*07:02;613.23,HLA-B*51:01;16862.09,HLA-B*08:01;703.97,Epitope:KMIFNLLTEK,HLA-A*03:01;8.04,HLA-A*11:01;17.87,Epitope:MAPKMIFNL,HLA-A*24:02;662.69,HLA-B*51:01;3010.17,HLA-C*01:02;97.84,HLA-C*03:03;239.30,HLA-C*0…
		49	8	0	0.045882	0	OR4C5_LTERKTISF	ENSG00000176540	OR4C5	MIFDLLTEKK->MIFDLLTERK;MIFDLLTEK->MIFDLLTER;LTEKKTISF->LTERKTISF	olfactory receptor family 4 subfamily C member 5	TSNAdb_ICGC	Epitope:MIFDLLTEKK,HLA-A*03:01;61.15,HLA-A*11:01;32.17,Epitope:MIFDLLTEK,HLA-A*03:01;31.19,HLA-A*11:01;10.67,HLA-A*33:03;170.44,Epitope:LTEKKTISF,HLA-A*01:01;2734.98,HLA-B*35:01;5301.39,HLA-C*01:02;11993.49,HLA-C*03:03;2560.65,HLA-C*03:04;2560.65,HLA-C*04:01;12295.70,HLA-C*07:01;7283.69,HLA-C*08:01;11104.61,HLA-B*08:01;3632.83	Epitope:MIFDLLTERK,HLA-A*03:01;51.45,HLA-A*11:01;30.59,Epitope:MIFDLLTER,HLA-A*03:01;565.68,HLA-A*11:01;88.34,HLA-A*33:03;10.61,Epitope:LTERKTISF,HLA-A*01:01;2416.90,HLA-C*03:03;3287.20,HLA-C*03:04;3287.20,HLA-C*04:01;11800.54,HLA-C*08:01;12224.33,HLA-B*08:01;2752.46
		50	8	0	0.0469907	0	TMEM184A_APRPGTHPG	ENSG00000164855	TMEM184A	APRPGTHPS->APRPGTHPG	transmembrane protein 184A	TSNAdb_ICGC	Epitope:APRPGTHPS,HLA-B*07:02;18.92	Epitope:APRPGTHPG,HLA-B*07:02;18.31
		51	8	0	0.0307025	0	WDR44_VSKKIIESIIEERQKVLQLEDDSLD	ENSG00000131725	WDR44	VSKKIIESIIEESQKVLQLEDDSLD->VSKKIIESIIEERQKVLQLEDDSLD	WD repeat domain 44	IEDB	Epitope:VSKKIIESIIEESQKVLQLEDDSLD,-	Epitope:VSKKIIESIIEERQKVLQLEDDSLD,-
		52	8	1	0.0434493	0.0158032	CSPG4_HTLNRGVLSY	ENSG00000173546	CSPG4	SVDQYPTHTS->SVDQYPTHTL;TSNRGVLSYL->TLNRGVLSYL;TSNRGVLSY->TLNRGVLSY;VDQYPTHTS->VDQYPTHTL;HTSNRGVLSY->HTLNRGVLSY;THTSNRGVL->THTLNRGVL	chondroitin sulfate proteoglycan 4	TSNAdb_TCGA	Epitope:SVDQYPTHTS,-,Epitope:TSNRGVLSYL,HLA-A*01:01;5578.86,Epitope:TSNRGVLSY,HLA-A*01:01;105.07,HLA-A*03:01;1563.29,HLA-A*11:01;372.65,HLA-B*35:01;228.41,HLA-C*06:02;6693.05,HLA-C*07:01;1119.94,HLA-C*07:02;3655.98,Epitope:VDQYPTHTS,-,Epitope:HTSNRGVLSY,HLA-A*01:01;153.93,HLA-A*03:01;1059.33,HLA-A*11:01;695.99,HLA-B*35:01;2901.35,Epitope:THTSNRGVL,-	Epitope:SVDQYPTHTL,HLA-A*01:01;11765.99,HLA-A*02:01;5527.67,HLA-B*07:02;4000.31,HLA-C*01:02;5072.12,HLA-C*03:03;2402.12,HLA-C*03:04;2402.12,HLA-C*04:01;10301.75,HLA-C*08:01;4344.76,Epitope:TLNRGVLSYL,HLA-A*02:01;97.73,Epitope:TLNRGVLSY,HLA-A*01:01;808.12,HLA-A*03:01;125.19,HLA-A*11:01;399.48,HLA-B*35:01;375.56,HLA-C*07:01;3812.31,HLA-C*07:02;4095.70,Epitope:VDQYPTHTL,HLA-B*40:01;6411.02,HLA-C*04:…
		53	8	1	0.0379444	0.0167522	DCHS1_TVSVTIMVR	ENSG00000166341	DCHS1	TVSVTITVR->TVSVTIMVR	dachsous cadherin-related 1	TSNAdb_ICGC	Epitope:TVSVTITVR,HLA-A*11:01;575.70,HLA-A*33:03;99.10	Epitope:TVSVTIMVR,HLA-A*03:01;2309.45,HLA-A*11:01;196.14,HLA-A*33:03;104.72
		54	8	1	0.0385193	0.0114148	FAM205A_HMPCVQVEANVNNPSLEEPCGPEPQ	ENSG00000205108	FAM205A	HMPCVQVEANVNKPSLEEPCGPEPQ->HMPCVQVEANVNNPSLEEPCGPEPQ	family with sequence similarity 205 member A	IEDB	Epitope:HMPCVQVEANVNKPSLEEPCGPEPQ,-	Epitope:HMPCVQVEANVNNPSLEEPCGPEPQ,-
		55	8	1	0.0602436	0.0152774	MYH9_KMIQLQEEL	ENSG00000100345	MYH9	EMIQLQEEL->KMIQLQEEL;KSMEAEMIQL->KSMEAKMIQL;MEAEMIQL->MEAKMIQL;SMEAEMIQL->SMEAKMIQL	myosin heavy chain 9	IEDB;TSNAdb_TCGA	Epitope:EMIQLQEEL,HLA-A*02:01;3511.52,HLA-C*08:01;20581.89,HLA-B*08:01;6295.47,Epitope:KSMEAEMIQL,-,Epitope:MEAEMIQL,HLA-B*40:01;106.51,Epitope:SMEAEMIQL,HLA-A*02:01;344.60,HLA-C*01:02;8754.08,HLA-C*04:01;12526.53,HLA-C*08:01;10491.97	Epitope:KMIQLQEEL,HLA-A*02:01;48.35,HLA-A*24:02;7378.39,HLA-C*01:02;5832.79,HLA-C*03:03;2296.37,HLA-C*03:04;2296.37,HLA-C*04:01;19426.63,HLA-C*08:01;13333.06,Epitope:KSMEAKMIQL,-,Epitope:MEAKMIQL,HLA-B*40:01;199.68,Epitope:SMEAKMIQL,HLA-A*02:01;579.03,HLA-C*01:02;4785.71,HLA-C*03:03;6042.66,HLA-C*03:04;6042.66,HLA-C*04:01;10733.55,HLA-C*08:01;12990.72,HLA-B*08:01;1297.07
		56	7	0	0.0392598	0	C12orf71_GTERIGRHM	ENSG00000214700	C12orf71	GTERIGRRM->GTERIGRHM	chromosome 12 open reading frame 71	TSNAdb_TCGA	Epitope:GTERIGRRM,-	Epitope:GTERIGRHM,-
		57	7	0	0.0387859	0	CENPU_SARRSKNTL	ENSG00000151725	CENPU	RPRPHRSEGA->RPRPHRSESA;RPRPHRSEG->RPRPHRSES;GARRSKNTL->SARRSKNTL	centromere protein U	TSNAdb_ICGC	Epitope:RPRPHRSEGA,HLA-B*07:02;11.57,Epitope:RPRPHRSEG,HLA-B*07:02;15.70,Epitope:GARRSKNTL,HLA-B*07:02;366.97,HLA-C*03:03;6024.32,HLA-C*03:04;6024.32,HLA-B*08:01;2740.52	Epitope:RPRPHRSESA,HLA-B*07:02;7.82,Epitope:RPRPHRSES,HLA-B*07:02;13.21,Epitope:SARRSKNTL,HLA-B*07:02;66.71,HLA-C*01:02;4187.47,HLA-C*03:03;659.00,HLA-C*03:04;659.00,HLA-C*06:02;8635.08,HLA-C*08:01;17336.99,HLA-B*08:01;396.06
		58	7	0	0.0325005	0	CYP2F1_ELYNIFPSL	ENSG00000197446	CYP2F1	ELYDIFPSL->ELYNIFPSL;LYDIFPSLL->LYNIFPSLL;GELYDIFPSL->GELYNIFPSL;PWGELYDIF->PWGELYNIF;SPWGELYDIF->SPWGELYNIF;SPWGELYDI->SPWGELYNI	cytochrome P450 family 2 subfamily F member 1	TSNAdb_ICGC	Epitope:ELYDIFPSL,HLA-A*02:01;48.46,HLA-B*35:01;4856.97,HLA-B*51:01;9489.45,HLA-C*01:02;5023.84,HLA-C*03:03;1036.11,HLA-C*03:04;1036.11,HLA-C*04:01;15742.31,HLA-C*06:02;5582.36,HLA-C*07:01;6724.26,HLA-C*07:02;3562.88,HLA-C*08:01;10950.33,HLA-B*08:01;1574.85,Epitope:LYDIFPSLL,HLA-A*24:02;442.21,HLA-C*01:02;4467.61,HLA-C*03:03;4922.52,HLA-C*03:04;4922.52,HLA-C*04:01;111.82,HLA-C*06:02;6817.52,HLA-C…	Epitope:ELYNIFPSL,HLA-A*02:01;119.07,HLA-B*51:01;10799.96,HLA-C*01:02;6370.22,HLA-C*03:03;1624.63,HLA-C*03:04;1624.63,HLA-C*04:01;18058.40,HLA-C*06:02;7488.42,HLA-C*07:02;4663.60,HLA-C*08:01;15952.86,HLA-B*08:01;511.68,Epitope:LYNIFPSLL,HLA-A*24:02;68.80,HLA-C*01:02;6303.65,HLA-C*04:01;6030.32,HLA-C*06:02;1063.39,HLA-C*07:01;616.56,HLA-C*07:02;138.15,Epitope:GELYNIFPSL,HLA-A*02:01;51.26,HLA-B*40:…
		59	7	0	0.0359575	0	FCN1_GATMARGLAVLLALFLHIKNLPAQA	ENSG00000085265	FCN1	GATMARGLAVLLVLFLHIKNLPAQA->GATMARGLAVLLALFLHIKNLPAQA	ficolin 1	IEDB	Epitope:GATMARGLAVLLVLFLHIKNLPAQA,-	Epitope:GATMARGLAVLLALFLHIKNLPAQA,-
		60	7	0	0.0326064	0	MUC6_TTSGTSHSR	ENSG00000184956	MUC6	TTSGTSQSR->TTSGTSHSR	mucin 6, oligomeric mucus/gel-forming	TSNAdb_ICGC	Epitope:TTSGTSQSR,HLA-A*11:01;850.39,HLA-A*33:03;206.10	Epitope:TTSGTSHSR,HLA-A*03:01;4688.89,HLA-A*11:01;297.22,HLA-A*33:03;60.35
		61	7	0	0.0383304	0	SLC7A1_KYAVAVGSLCALSSSLLGSMFPMPRVI	ENSG00000139514	SLC7A1	KYAVAVGSLCALSASLLGSMFPMPRVI->KYAVAVGSLCALSSSLLGSMFPMPRVI	solute carrier family 7 member 1	IEDB	Epitope:KYAVAVGSLCALSASLLGSMFPMPRVI,-	Epitope:KYAVAVGSLCALSSSLLGSMFPMPRVI,-
		62	7	0	0.0392106	0	TLN1_AVSPKSFTL	ENSG00000137076	TLN1	AASPKSFTL->AVSPKSFTL;KRWAASPKSF->KRWAVSPKSF;RWAASPKSF->RWAVSPKSF	talin 1	TSNAdb_TCGA	Epitope:AASPKSFTL,HLA-A*02:01;7621.66,HLA-A*24:02;13828.63,HLA-B*07:02;1659.92,HLA-B*35:01;6140.00,HLA-B*51:01;15230.30,HLA-C*01:02;1003.15,HLA-C*03:03;18.35,HLA-C*03:04;18.35,HLA-C*04:01;12729.01,HLA-C*06:02;3164.91,HLA-C*07:01;1367.46,HLA-C*07:02;2667.55,HLA-C*08:01;1027.27,HLA-B*08:01;2168.06,Epitope:KRWAASPKSF,HLA-A*24:02;1688.59,HLA-C*06:02;5777.58,HLA-C*07:01;2236.32,HLA-C*07:02;3216.49,Epi…	Epitope:AVSPKSFTL,HLA-A*02:01;1315.22,HLA-A*24:02;8620.04,HLA-B*07:02;1853.36,HLA-C*01:02;1783.23,HLA-C*03:03;280.80,HLA-C*03:04;280.80,HLA-C*04:01;14874.78,HLA-C*06:02;5487.74,HLA-C*07:01;2604.47,HLA-C*07:02;3468.47,HLA-C*08:01;5585.86,HLA-B*08:01;3101.02,Epitope:KRWAVSPKSF,HLA-A*24:02;1954.35,HLA-C*06:02;5593.84,HLA-C*07:01;2201.63,HLA-C*07:02;3289.94,Epitope:RWAVSPKSF,HLA-A*24:02;157.25,HLA-C*…
		63	7	0	0.0423605	0	TUBA1B_VISAEKAYHEQLTVAEITNACFEPA	ENSG00000123416	TUBA1B	VISAEKAYHEQLSVAEITNACFEPA->VISAEKAYHEQLTVAEITNACFEPA	tubulin alpha 1b	IEDB	Epitope:VISAEKAYHEQLSVAEITNACFEPA,-	Epitope:VISAEKAYHEQLTVAEITNACFEPA,-
		64	7	1	0.0340807	0.015058	ANKRD36C_TLAEMIACY	ENSG00000174501	ANKRD36C	TLAETIACY->TLAEMIACY	ankyrin repeat domain 36C	TSNAdb_ICGC	Epitope:TLAETIACY,HLA-A*01:01;1057.25,HLA-B*35:01;186.91	Epitope:TLAEMIACY,HLA-A*01:01;740.45,HLA-B*35:01;222.02
		65	7	1	0.0295335	0.0080523	ARHGAP30_VRLREGSREETESKEEKSKGQKKAD	ENSG00000186517	ARHGAP30	VRLREGSREETEAKEEKSKGQKKAD->VRLREGSREETESKEEKSKGQKKAD	Rho GTPase activating protein 30	IEDB	Epitope:VRLREGSREETEAKEEKSKGQKKAD,-	Epitope:VRLREGSREETESKEEKSKGQKKAD,-
		66	7	1	0.0378976	0.0131811	CALM2_EVDADGNDTI	ENSG00000143933	CALM2	EVDADGNGTI->EVDADGNDTI;GTIDFPEFL->DTIDFPEFL;NGTIDFPEFL->NDTIDFPEFL	calmodulin 2	TSNAdb_TCGA	Epitope:EVDADGNGTI,-,Epitope:GTIDFPEFL,HLA-A*02:01;235.85,HLA-C*01:02;9081.52,HLA-C*03:03;1720.87,HLA-C*03:04;1720.87,HLA-C*06:02;4154.98,HLA-C*07:01;3159.23,HLA-C*07:02;6836.80,HLA-C*08:01;5902.06,Epitope:NGTIDFPEFL,-	Epitope:EVDADGNDTI,-,Epitope:DTIDFPEFL,HLA-B*51:01;11084.31,HLA-C*06:02;7689.74,HLA-C*08:01;15707.59,Epitope:NDTIDFPEFL,-
		67	7	1	0.0394911	0.0141509	CAVIN2_ASVFVKQPVSGAMEGKEELPDENKS	ENSG00000168497	CAVIN2	ASVFVKQPVSGAVEGKEELPDENKS->ASVFVKQPVSGAMEGKEELPDENKS	caveolae associated protein 2	IEDB	Epitope:ASVFVKQPVSGAVEGKEELPDENKS,-	Epitope:ASVFVKQPVSGAMEGKEELPDENKS,-	SNV1,chr2;191836663;C;T,AF=3.48895e-05;grpmax=sas;AF_XX=2.17816e-05;AF_XY=4.81305e-05;AF_afr=0.000119481;AF_amr=0;AF_asj=0;AF_eas=0;AF_fin=0;AF_mid=0.00017337;AF_nfe=3.59727e-06;AF_sas=0.000487002;
		68	7	1	0.0391499	0.0142364	FMN2_LPPLPGAAI	ENSG00000155816	FMN2	PPPLPGAAI->LPPLPGAAI	formin 2	TSNAdb_ICGC	Epitope:PPPLPGAAI,HLA-B*07:02;3179.09,HLA-B*51:01;10749.48	Epitope:LPPLPGAAI,HLA-B*07:02;54.03,HLA-B*35:01;3171.87,HLA-B*51:01;451.61,HLA-C*01:02;1207.68,HLA-C*04:01;13454.94,HLA-B*08:01;6981.67
		69	7	1	0.03005	0.0145382	GNAQ_DVGGPRSER	ENSG00000156052	GNAQ	DVGGQRSER->DVGGPRSER;RMVDVGGQR->RMVDVGGPR	G protein subunit alpha q	TSNAdb_TCGA	Epitope:DVGGQRSER,HLA-A*33:03;200.24,Epitope:RMVDVGGQR,HLA-A*03:01;768.88,HLA-A*11:01;1883.89,HLA-A*33:03;356.67	Epitope:DVGGPRSER,HLA-A*33:03;93.21,Epitope:RMVDVGGPR,HLA-A*03:01;453.31,HLA-A*33:03;158.14
		70	7	1	0.0380668	0.0146638	NACAD_SVMTPPLPLQDTDLSSAPKPVAAAT	ENSG00000136274	NACAD	SVMTPPLPLQDTELSSAPKPVAAAT->SVMTPPLPLQDTDLSSAPKPVAAAT	NAC alpha domain containing	IEDB	Epitope:SVMTPPLPLQDTELSSAPKPVAAAT,-	Epitope:SVMTPPLPLQDTDLSSAPKPVAAAT,-
		71	7	1	0.0416056	0.011369	RAB27B_KQMEQCVEK	ENSG00000041353	RAB27B	LLDLIMKRM->LLDLIMKQM;TLLDLIMKRM->TLLDLIMKQM;KRMEQCVEK->KQMEQCVEK	RAB27B, member RAS oncogene family	TSNAdb_TCGA;TSNAdb_ICGC	Epitope:LLDLIMKRM,HLA-A*02:01;2663.28,HLA-C*04:01;11397.36,HLA-C*08:01;12229.89,Epitope:TLLDLIMKRM,HLA-A*02:01;153.65,Epitope:KRMEQCVEK,HLA-C*07:01;8769.24	Epitope:LLDLIMKQM,HLA-A*02:01;1410.66,HLA-C*04:01;11161.34,HLA-C*08:01;8195.57,Epitope:TLLDLIMKQM,HLA-A*02:01;90.67,Epitope:KQMEQCVEK,HLA-A*03:01;344.28,HLA-A*11:01;76.81	SNV1,chr18;54889307;G;A,AF=1.23187e-05;grpmax=afr;AF_XX=9.53278e-06;AF_XY=1.51331e-05;AF_afr=2.99133e-05;AF_amr=0;AF_asj=0;AF_eas=0;AF_fin=0;AF_mid=0;AF_nfe=1.43948e-05;AF_sas=1.15993e-05;
		72	7	1	0.0333381	0.0140951	SORD_TRSGGTLVL	ENSG00000140263	SORD	YATRSGGNL->YATRSGGTL;TRSGGNLVL->TRSGGTLVL	sorbitol dehydrogenase	TSNAdb_ICGC	Epitope:YATRSGGNL,HLA-C*01:02;1375.71,HLA-C*03:03;11.64,HLA-C*03:04;11.64,HLA-C*08:01;2173.56,Epitope:TRSGGNLVL,HLA-C*04:01;14818.08,HLA-C*06:02;284.65,HLA-C*07:01;111.90,HLA-C*07:02;268.02	Epitope:YATRSGGTL,HLA-B*07:02;1052.99,HLA-C*01:02;525.01,HLA-C*03:03;3.92,HLA-C*03:04;3.92,HLA-C*08:01;571.66,Epitope:TRSGGTLVL,HLA-C*04:01;15548.81,HLA-C*06:02;128.30,HLA-C*07:01;73.25,HLA-C*07:02;164.47
		73	7	5	0.0385498	0.0977213	ITGA5_GYSDLIVGSF	ENSG00000161638	ITGA5	YPDLIVGSF->YSDLIVGSF;GYPDLIVGSF->GYSDLIVGSF	integrin subunit alpha 5	TSNAdb_ICGC	Epitope:YPDLIVGSF,HLA-A*01:01;11630.68,HLA-B*07:02;269.92,HLA-B*35:01;10.59,HLA-B*51:01;2909.81,HLA-C*03:03;2020.63,HLA-C*03:04;2020.63,HLA-C*04:01;2122.27,HLA-C*07:01;13130.48,HLA-C*07:02;6938.82,HLA-C*08:01;2537.73,HLA-B*08:01;4164.57,Epitope:GYPDLIVGSF,HLA-A*24:02;206.97,HLA-B*07:02;2544.96,HLA-B*35:01;906.61,HLA-C*04:01;7257.57,HLA-C*07:01;12929.72,HLA-C*07:02;2310.52	Epitope:YSDLIVGSF,HLA-A*01:01;160.34,HLA-B*35:01;375.27,HLA-C*01:02;6377.05,HLA-C*03:03;86.40,HLA-C*03:04;86.40,HLA-C*04:01;2682.69,HLA-C*07:01;3593.62,HLA-C*07:02;2890.89,HLA-C*08:01;183.99,Epitope:GYSDLIVGSF,HLA-A*24:02;235.03,HLA-C*04:01;9551.77,HLA-C*07:02;3260.25
		74	7	7	0.036444	0.102787	GJA3_AADFKMLAL	ENSG00000121743	GJA3	AADFKLLAL->AADFKMLAL	gap junction protein alpha 3	TSNAdb_ICGC	Epitope:AADFKLLAL,HLA-A*01:01;6304.60,HLA-B*07:02;3783.22,HLA-C*01:02;2057.31,HLA-C*03:03;93.45,HLA-C*03:04;93.45,HLA-C*04:01;6683.35,HLA-C*07:01;7154.88,HLA-C*07:02;7171.78,HLA-C*08:01;247.91,HLA-B*08:01;3153.26	Epitope:AADFKMLAL,HLA-A*01:01;4877.67,HLA-B*07:02;3505.86,HLA-C*01:02;2170.38,HLA-C*03:03;77.46,HLA-C*03:04;77.46,HLA-C*04:01;6234.80,HLA-C*07:01;6648.45,HLA-C*07:02;7241.18,HLA-C*08:01;232.73,HLA-B*08:01;4030.16
		75	6	0	0.0314553	0	CCZ1_MDESLNIVKY	ENSG00000122674	CCZ1	NRMEESLNI->NRMDESLNI;RMEESLNIVK->RMDESLNIVK;RMEESLNIVKY->RMDESLNIVKY;RMEESLNIV->RMDESLNIV;MEESLNIVKY->MDESLNIVKY	CCZ1 homolog, vacuolar protein trafficking and biogenesis associated	TSNAdb_ICGC	Epitope:NRMEESLNI,HLA-C*06:02;223.51,HLA-C*07:01;880.37,HLA-C*07:02;1839.60,Epitope:RMEESLNIVK,HLA-A*03:01;122.11,HLA-A*11:01;255.68,Epitope:RMEESLNIVKY,HLA-A*01:01;6127.19,Epitope:RMEESLNIV,HLA-A*02:01;172.00,Epitope:MEESLNIVKY,HLA-A*01:01;6185.48	Epitope:NRMDESLNI,HLA-C*06:02;173.36,HLA-C*07:01;650.50,HLA-C*07:02;1514.59,Epitope:RMDESLNIVK,HLA-A*03:01;78.66,HLA-A*11:01;125.05,Epitope:RMDESLNIVKY,HLA-A*01:01;1560.66,Epitope:RMDESLNIV,HLA-A*02:01;18.85,HLA-C*01:02;6853.76,HLA-C*04:01;3730.22,HLA-C*08:01;4777.33,Epitope:MDESLNIVKY,HLA-A*01:01;3660.53
		76	6	0	0.0232878	0	FRMD4B_AKISSARSL	ENSG00000114541	FRMD4B	AKIPSARSL->AKISSARSL	FERM domain containing 4B	TSNAdb_TCGA	Epitope:AKIPSARSL,HLA-B*40:01;9620.02,HLA-C*03:03;2556.67,HLA-C*03:04;2556.67,HLA-C*06:02;1776.13,HLA-C*07:01;2709.15,HLA-C*07:02;2789.25	Epitope:AKISSARSL,HLA-B*40:01;8949.35,HLA-C*06:02;2600.97,HLA-C*07:01;3124.69,HLA-C*07:02;3613.70
		77	6	0	0.0309915	0	KLRG2_TVPVPESPAF	ENSG00000188883	KLRG2	RPSTRFLKV->RPSTRFLTV;LKVPVPESPAF->LTVPVPESPAF;SPRPSTRFLK->SPRPSTRFLT;SPRPSTRFLKV->SPRPSTRFLTV;KVPVPESPAF->TVPVPESPAF	killer cell lectin like receptor G2	TSNAdb_ICGC	Epitope:RPSTRFLKV,HLA-B*07:02;23.96,HLA-B*51:01;4392.03,HLA-C*04:01;10131.63,HLA-C*07:01;8668.96,HLA-C*08:01;19360.96,HLA-B*08:01;233.45,Epitope:LKVPVPESPAF,HLA-B*07:02;4418.96,HLA-B*35:01;68.20,HLA-B*51:01;9042.89,Epitope:SPRPSTRFLK,HLA-B*07:02;46.38,Epitope:SPRPSTRFLKV,HLA-B*07:02;86.05,HLA-B*51:01;8885.77,HLA-B*08:01;1403.78,Epitope:KVPVPESPAF,HLA-A*24:02;5971.17,HLA-B*07:02;536.23,HLA-B*35:01…	Epitope:RPSTRFLTV,HLA-B*07:02;7.86,HLA-B*51:01;2280.72,HLA-C*01:02;10589.13,HLA-C*04:01;7291.57,HLA-C*07:01;6247.76,HLA-C*08:01;10852.79,HLA-B*08:01;57.54,Epitope:LTVPVPESPAF,HLA-B*07:02;4428.73,HLA-B*35:01;68.20,HLA-B*51:01;8958.94,Epitope:SPRPSTRFLT,HLA-B*07:02;41.73,Epitope:SPRPSTRFLTV,HLA-B*07:02;19.68,HLA-B*51:01;4959.68,HLA-B*08:01;356.06,Epitope:TVPVPESPAF,HLA-A*24:02;10226.34,HLA-B*07:02;…
		78	6	0	0.0296247	0	LAMA5_LPPSLRWLF	ENSG00000130702	LAMA5	RLFPTGGSV->WLFPTGGSV;QLPPSLRRLF->QLPPSLRWLF;LPPSLRRLF->LPPSLRWLF	laminin subunit alpha 5	TSNAdb_ICGC	Epitope:RLFPTGGSV,HLA-A*02:01;123.94,HLA-C*01:02;4170.61,Epitope:QLPPSLRRLF,HLA-A*24:02;1859.00,HLA-B*07:02;4065.99,HLA-C*01:02;5820.50,Epitope:LPPSLRRLF,HLA-B*07:02;342.66,HLA-B*35:01;2214.96,HLA-B*51:01;4743.44,HLA-C*01:02;7764.74,HLA-C*07:02;6272.49,HLA-B*08:01;4214.33	Epitope:WLFPTGGSV,HLA-A*02:01;78.47,Epitope:QLPPSLRWLF,HLA-A*24:02;96.05,HLA-C*01:02;6556.65,Epitope:LPPSLRWLF,HLA-A*24:02;1543.44,HLA-B*07:02;1276.29,HLA-B*35:01;163.52,HLA-B*51:01;2067.85,HLA-B*08:01;2743.81
		79	6	0	0.0247764	0	MAX_DKRAHRNAL	ENSG00000125952	MAX	SAADKRAHH->SAADKRAHR;RAHHNALER->RAHRNALER;DKRAHHNAL->DKRAHRNAL	MYC associated factor X	TSNAdb_TCGA	Epitope:SAADKRAHH,-,Epitope:RAHHNALER,HLA-A*03:01;2732.90,HLA-A*11:01;990.82,HLA-A*33:03;1820.33,Epitope:DKRAHHNAL,HLA-B*08:01;81.29	Epitope:SAADKRAHR,HLA-A*11:01;2522.65,HLA-A*33:03;48.81,Epitope:RAHRNALER,HLA-A*03:01;2964.21,HLA-A*11:01;1313.87,Epitope:DKRAHRNAL,HLA-B*08:01;119.77
		80	6	0	0.0341047	0	MUC12_HISPGSTEI	ENSG00000205277	MUC12	RISPGSTEI->HISPGSTEI	mucin 12, cell surface associated	TSNAdb_ICGC	Epitope:RISPGSTEI,HLA-A*02:01;2429.35,HLA-B*07:02;2002.56,HLA-C*01:02;2972.60,HLA-C*03:03;962.06,HLA-C*03:04;962.06,HLA-C*04:01;13074.21,HLA-C*06:02;8351.78,HLA-C*08:01;8762.03	Epitope:HISPGSTEI,HLA-A*02:01;4620.20,HLA-B*07:02;5697.63,HLA-C*01:02;4853.19,HLA-C*03:03;499.35,HLA-C*03:04;499.35,HLA-C*04:01;14655.75,HLA-C*06:02;6850.20,HLA-C*08:01;6794.69
		81	6	0	0.0309864	0	NPIPB6_FVLLPPSPL	ENSG00000198156	NPIPB6	FVPLPPSPL->FVLLPPSPL	nuclear pore complex interacting protein family member B6	TSNAdb_ICGC	Epitope:FVPLPPSPL,HLA-B*07:02;2024.48,HLA-C*01:02;11.14,HLA-C*03:03;18.38,HLA-C*03:04;18.38,HLA-C*04:01;8045.42,HLA-C*06:02;5501.05,HLA-C*07:02;1510.88,HLA-C*08:01;1353.81,HLA-B*08:01;6257.64	Epitope:FVLLPPSPL,HLA-A*02:01;274.38,HLA-B*07:02;762.50,HLA-B*35:01;755.47,HLA-C*01:02;899.63,HLA-C*03:03;4.67,HLA-C*03:04;4.67,HLA-C*08:01;626.62,HLA-B*08:01;1809.18
		82	6	0	0.0312747	0	OR4C5_ASHITVVVL	ENSG00000176540	OR4C5	FHITVVVLF->SHITVVVLF;AFHITVVVL->ASHITVVVL	olfactory receptor family 4 subfamily C member 5	TSNAdb_ICGC	Epitope:FHITVVVLF,HLA-A*24:02;1898.70,HLA-C*04:01;19994.30,HLA-C*06:02;4881.63,HLA-C*07:01;4081.64,HLA-C*07:02;1248.72,Epitope:AFHITVVVL,HLA-A*24:02;6773.63,HLA-C*01:02;11904.80,HLA-C*04:01;20496.33,HLA-C*07:02;3941.41,HLA-B*08:01;7499.44	Epitope:SHITVVVLF,HLA-A*24:02;969.30,HLA-C*04:01;19201.15,HLA-C*06:02;6170.57,HLA-C*07:01;4055.22,HLA-C*07:02;1432.43,Epitope:ASHITVVVL,HLA-C*01:02;6023.34,HLA-C*03:03;220.73,HLA-C*03:04;220.73,HLA-C*06:02;8760.14,HLA-C*08:01;6108.00
		83	6	0	0.0220223	0	RBM33_GQYEGHKAEL	ENSG00000184863	RBM33	GQYEGHEAEL->GQYEGHKAEL;QYEGHEAEL->QYEGHKAEL	RNA binding motif protein 33	TSNAdb_TCGA	Epitope:GQYEGHEAEL,HLA-A*02:01;794.31,HLA-B*40:01;1197.78,Epitope:QYEGHEAEL,HLA-A*24:02;12943.58,HLA-C*01:02;15578.97,HLA-C*04:01;4226.48,HLA-C*07:01;12844.25,HLA-C*07:02;3237.23	Epitope:GQYEGHKAEL,HLA-A*02:01;1112.58,HLA-B*40:01;1772.44,Epitope:QYEGHKAEL,HLA-A*24:02;10898.80,HLA-C*01:02;14730.79,HLA-C*04:01;6018.19,HLA-C*07:01;10088.53,HLA-C*07:02;2219.42,HLA-B*08:01;13401.61
		84	6	0	0.0235198	0	RBPMS2_ALNGIRFDPK	ENSG00000166831	RBPMS2	IRFDPENPQTL->IRFDPKNPQTL;ENPQTLRLEF->KNPQTLRLEF;ALNGIRFDPE->ALNGIRFDPK;RFDPENPQTLR->RFDPKNPQTLR;RFDPENPQTL->RFDPKNPQTL	RNA binding protein, mRNA processing factor 2	TSNAdb_TCGA	Epitope:IRFDPENPQTL,HLA-C*01:02;11661.68,HLA-C*04:01;10694.95,HLA-C*06:02;681.15,HLA-C*07:01;1233.01,HLA-C*07:02;1396.99,Epitope:ENPQTLRLEF,HLA-B*07:02;2072.06,HLA-B*35:01;4358.75,Epitope:ALNGIRFDPE,-,Epitope:RFDPENPQTLR,HLA-C*04:01;11968.47,HLA-A*33:03;4179.60,Epitope:RFDPENPQTL,HLA-A*24:02;1651.59,HLA-B*07:02;14376.51,HLA-B*40:01;17472.76,HLA-C*01:02;1259.55,HLA-C*03:03;12205.04,HLA-C*03:04;122…	Epitope:IRFDPKNPQTL,HLA-C*04:01;11273.12,HLA-C*06:02;692.99,HLA-C*07:01;1191.11,HLA-C*07:02;1694.96,Epitope:KNPQTLRLEF,HLA-B*07:02;65.38,Epitope:ALNGIRFDPK,HLA-A*03:01;32.88,HLA-A*11:01;48.74,Epitope:RFDPKNPQTLR,HLA-C*04:01;12157.99,HLA-A*33:03;1122.86,Epitope:RFDPKNPQTL,HLA-A*24:02;1557.92,HLA-B*07:02;11140.10,HLA-C*01:02;2304.08,HLA-C*03:03;13216.86,HLA-C*03:04;13216.86,HLA-C*04:01;1253.00,HLA-…
		85	6	0	0.0297222	0	VWF_KLQQIEDLPTM	ENSG00000110799	VWF	QRIEDLPTM->QQIEDLPTM;KLQRIEDLPTM->KLQQIEDLPTM	von Willebrand factor	TSNAdb_ICGC	Epitope:QRIEDLPTM,HLA-C*06:02;950.00,HLA-C*07:01;1079.43,HLA-C*07:02;809.97,Epitope:KLQRIEDLPTM,HLA-A*02:01;68.72,HLA-C*07:01;11602.91,HLA-C*07:02;11035.97	Epitope:QQIEDLPTM,HLA-A*02:01;260.06,HLA-B*35:01;880.20,HLA-B*40:01;749.31,HLA-C*03:03;518.05,HLA-C*03:04;518.05,HLA-C*04:01;19907.95,HLA-C*06:02;13700.86,HLA-C*07:01;13410.02,HLA-C*07:02;7117.28,HLA-C*08:01;4800.75,Epitope:KLQQIEDLPTM,HLA-A*02:01;68.64
		86	6	1	0.0287001	0.0132999	ITGB3_EVCDLPEEL	ENSG00000259207	ITGB3	LEVRDLPEEL->LEVCDLPEEL;EVRDLPEEL->EVCDLPEEL	integrin subunit beta 3	TSNAdb_TCGA	Epitope:LEVRDLPEEL,HLA-B*40:01;160.45,Epitope:EVRDLPEEL,HLA-B*07:02;9013.48,HLA-B*35:01;12603.07,HLA-C*01:02;22029.95,HLA-C*03:03;10931.63,HLA-C*03:04;10931.63,HLA-C*08:01;26322.98,HLA-B*08:01;9195.52	Epitope:LEVCDLPEEL,HLA-B*40:01;108.89,Epitope:EVCDLPEEL,HLA-B*35:01;11472.08,HLA-C*08:01;23762.26
		87	6	1	0.0361406	0.0136475	LTBP1_SLSSASQV	ENSG00000049323	LTBP1	STSSASQV->SLSSASQV	latent transforming growth factor beta binding protein 1	IEDB	Epitope:STSSASQV,-	Epitope:SLSSASQV,-
		88	6	1	0.0325722	0.0116937	MYL12A_NRDGFIDKEDLHGMLASLGKNPTDE	ENSG00000101608	MYL12A	NRDGFIDKEDLHDMLASLGKNPTDE->NRDGFIDKEDLHGMLASLGKNPTDE	myosin light chain 12A	IEDB	Epitope:NRDGFIDKEDLHDMLASLGKNPTDE,-	Epitope:NRDGFIDKEDLHGMLASLGKNPTDE,-
		89	6	1	0.0333048	0.012519	NES_QAAELEREL	ENSG00000132688	NES	WLSSQVAEL->WLSSQAAEL;QVAELEREL->QAAELEREL	nestin	TSNAdb_ICGC	Epitope:WLSSQVAEL,HLA-A*02:01;12.05,HLA-C*01:02;2061.46,HLA-C*03:03;356.75,HLA-C*03:04;356.75,HLA-C*04:01;5218.92,HLA-C*07:02;2239.22,HLA-C*08:01;4068.06,HLA-B*08:01;929.03,Epitope:QVAELEREL,HLA-C*01:02;10545.23,HLA-C*03:03;1437.86,HLA-C*03:04;1437.86,HLA-C*06:02;9643.78,HLA-C*08:01;13962.75	Epitope:WLSSQAAEL,HLA-A*02:01;36.95,HLA-C*01:02;2588.23,HLA-C*03:03;430.89,HLA-C*03:04;430.89,HLA-C*04:01;5167.73,HLA-C*08:01;4800.39,HLA-B*08:01;1476.38,Epitope:QAAELEREL,HLA-B*35:01;3084.89,HLA-B*51:01;18343.76,HLA-C*01:02;8554.64,HLA-C*03:03;154.18,HLA-C*03:04;154.18,HLA-C*04:01;22476.82,HLA-C*06:02;6365.40,HLA-C*07:01;8131.54,HLA-C*08:01;5510.88
		90	6	1	0.0307522	0.0125964	OTOP1_AMPFSIFYPM	ENSG00000163982	OTOP1	AMPFSIFYRM->AMPFSIFYPM	otopetrin 1	IEDB	Epitope:AMPFSIFYRM,-	Epitope:AMPFSIFYPM,HLA-B*07:02;168.53
		91	6	1	0.0371649	0.0131811	POMP_DILNDPSQSK	ENSG00000132963	POMP	DILNDPSQSE->DILNDPSQSK;ILNDPSQSEV->ILNDPSQSKV;ILNDPSQSE->ILNDPSQSK;EVMGEPHLM->KVMGEPHLM;EVMGEPHLMV->KVMGEPHLMV	proteasome maturation protein	TSNAdb_TCGA;TSNAdb_ICGC	Epitope:DILNDPSQSE,-,Epitope:ILNDPSQSEV,HLA-A*02:01;98.63,HLA-C*04:01;10048.11,HLA-C*08:01;14708.49,Epitope:ILNDPSQSE,-,Epitope:EVMGEPHLM,HLA-B*35:01;941.81,HLA-C*03:03;5342.27,HLA-C*03:04;5342.27,HLA-C*06:02;11928.27,HLA-C*07:01;9482.17,HLA-C*08:01;19749.20,Epitope:EVMGEPHLMV,-	Epitope:DILNDPSQSK,HLA-A*03:01;907.97,HLA-A*11:01;2709.47,Epitope:ILNDPSQSKV,HLA-A*02:01;220.18,HLA-A*03:01;2165.22,HLA-C*04:01;12865.68,Epitope:ILNDPSQSK,HLA-A*03:01;45.82,HLA-A*11:01;100.14,Epitope:KVMGEPHLM,HLA-A*02:01;757.14,HLA-A*24:02;5042.30,HLA-B*35:01;5438.21,HLA-C*01:02;8910.02,HLA-C*03:03;615.32,HLA-C*03:04;615.32,HLA-C*04:01;13825.49,HLA-C*06:02;4744.37,HLA-C*07:01;2939.24,HLA-C*07:02…
		92	6	1	0.0266179	0.0124169	SRSF6_NLPLPVPPSK	ENSG00000124193	SRSF6	SQSRSNSPL->SQSRSNLPL;SRSQSRSNS->SRSQSRSNL;SRSNSPLPV->SRSNLPLPV;NSPLPVPPSK->NLPLPVPPSK;SPLPVPPSKA->LPLPVPPSKA	serine and arginine rich splicing factor 6	TSNAdb_TCGA	Epitope:SQSRSNSPL,HLA-B*40:01;1355.22,HLA-C*01:02;5007.83,Epitope:SRSQSRSNS,-,Epitope:SRSNSPLPV,HLA-C*06:02;244.32,HLA-C*07:01;373.69,HLA-C*07:02;1253.57,Epitope:NSPLPVPPSK,HLA-A*03:01;2003.19,HLA-A*11:01;245.44,Epitope:SPLPVPPSKA,HLA-B*07:02;1896.90,HLA-B*51:01;13775.77	Epitope:SQSRSNLPL,HLA-B*40:01;780.39,HLA-C*03:03;663.29,HLA-C*03:04;663.29,HLA-C*08:01;5469.36,Epitope:SRSQSRSNL,HLA-C*06:02;340.88,HLA-C*07:01;315.40,HLA-C*07:02;923.89,Epitope:SRSNLPLPV,HLA-C*06:02;146.00,HLA-C*07:01;222.23,HLA-C*07:02;782.08,Epitope:NLPLPVPPSK,HLA-A*03:01;470.29,HLA-A*11:01;573.40,Epitope:LPLPVPPSKA,HLA-B*07:02;3711.29,HLA-B*35:01;5227.40,HLA-B*51:01;4886.22
		93	6	1	0.0290921	0.0129022	TCF15_ETLRLASSY	ENSG00000125878	TCF15	ETVRLASSY->ETLRLASSY;KLSKIETVR->KLSKIETLR	transcription factor 15	TSNAdb_ICGC	Epitope:ETVRLASSY,HLA-A*01:01;1373.89,HLA-B*35:01;551.66,Epitope:KLSKIETVR,HLA-A*03:01;1197.89,HLA-A*33:03;2109.70	Epitope:ETLRLASSY,HLA-A*01:01;1460.17,HLA-B*35:01;811.56,Epitope:KLSKIETLR,HLA-A*03:01;475.70,HLA-A*11:01;1079.26,HLA-A*33:03;700.97	SNV1,chr20;609898;C;G,AF=0.999996;grpmax=nfe;AF_XX=0.999999;AF_XY=0.999993;AF_afr=0.999965;AF_amr=0.999971;AF_asj=1;AF_eas=0.999938;AF_fin=1;AF_mid=1;AF_nfe=1;AF_sas=0.999987;
		94	5	0	0.0285033	0	CEP164_RDPKSTPPPTYYGSL	ENSG00000110274	CEP164	RDPKSTPTPTYYGSL->RDPKSTPPPTYYGSL	centrosomal protein 164	IEDB	Epitope:RDPKSTPTPTYYGSL,-	Epitope:RDPKSTPPPTYYGSL,-
		95	5	0	0.0273965	0	CTBP2_ARLSPTHPL	ENSG00000175029	CTBP2	ARLSPTYPL->ARLSPTHPL;YPLQAGVALT->HPLQAGVALT;YPLQAGVAL->HPLQAGVAL;TYPLQAGVAL->THPLQAGVAL	C-terminal binding protein 2	TSNAdb_ICGC	Epitope:ARLSPTYPL,HLA-C*06:02;1712.88,HLA-C*07:01;660.18,HLA-C*07:02;457.28,Epitope:YPLQAGVALT,HLA-B*07:02;278.40,HLA-B*35:01;447.17,Epitope:YPLQAGVAL,HLA-B*07:02;9.54,HLA-B*35:01;5.75,HLA-B*51:01;1337.50,HLA-C*01:02;6227.31,HLA-C*03:03;153.69,HLA-C*03:04;153.69,HLA-C*04:01;5779.52,HLA-C*08:01;1603.76,HLA-B*08:01;767.18,Epitope:TYPLQAGVAL,HLA-A*24:02;1058.12,HLA-B*07:02;49.09,HLA-B*35:01;311.18,H…	Epitope:ARLSPTHPL,HLA-C*06:02;1475.02,HLA-C*07:01;698.44,HLA-C*07:02;508.31,Epitope:HPLQAGVALT,HLA-B*07:02;227.84,HLA-B*35:01;1610.12,Epitope:HPLQAGVAL,HLA-B*07:02;7.72,HLA-B*35:01;11.48,HLA-B*51:01;3976.92,HLA-C*01:02;13787.10,HLA-C*03:03;1047.46,HLA-C*03:04;1047.46,HLA-C*04:01;9154.23,HLA-C*08:01;5682.42,HLA-B*08:01;1755.45,Epitope:THPLQAGVAL,HLA-B*07:02;49.55,HLA-B*35:01;718.02
		96	5	0	0.0246919	0	MAP2K2_HECNLPYIV	ENSG00000126934	MAP2K2	VLHECNSPYI->VLHECNLPYI;VLHECNSPY->VLHECNLPY;RELQVLHECNS->RELQVLHECNL;HECNSPYIV->HECNLPYIV;NSPYIVGFY->NLPYIVGFY	mitogen-activated protein kinase kinase 2	TSNAdb_TCGA	Epitope:VLHECNSPYI,HLA-A*02:01;61.42,Epitope:VLHECNSPY,HLA-A*01:01;4952.86,HLA-B*35:01;210.00,Epitope:RELQVLHECNS,-,Epitope:HECNSPYIV,HLA-B*40:01;264.25,Epitope:NSPYIVGFY,HLA-A*01:01;426.72,HLA-C*07:01;1524.77	Epitope:VLHECNLPYI,HLA-A*02:01;24.02,Epitope:VLHECNLPY,HLA-A*01:01;2559.46,HLA-A*03:01;273.98,HLA-B*35:01;144.51,Epitope:RELQVLHECNL,HLA-B*40:01;229.55,Epitope:HECNLPYIV,HLA-B*40:01;198.97,Epitope:NLPYIVGFY,HLA-A*01:01;2338.87
		97	5	0	0.0298589	0	MBOAT2_AVRCMPSLLEY	ENSG00000143797	MBOAT2	RRMPSLLEY->RCMPSLLEY;VRRMPSLLEY->VRCMPSLLEY;AVRRMPSLLEY->AVRCMPSLLEY	membrane bound O-acyltransferase domain containing 2	TSNAdb_TCGA	Epitope:RRMPSLLEY,HLA-A*01:01;17447.08,HLA-A*03:01;6980.99,HLA-C*04:01;12843.00,HLA-C*06:02;196.19,HLA-C*07:01;36.29,HLA-C*07:02;36.80,Epitope:VRRMPSLLEY,HLA-C*06:02;1563.72,HLA-C*07:01;485.55,HLA-C*07:02;353.14,Epitope:AVRRMPSLLEY,HLA-A*01:01;7960.65,HLA-A*03:01;733.31,HLA-A*11:01;92.61,HLA-C*06:02;7870.22,HLA-C*07:01;2488.41,HLA-C*07:02;1996.76	Epitope:RCMPSLLEY,HLA-A*01:01;6534.55,HLA-A*03:01;1435.72,HLA-A*11:01;1396.06,HLA-B*35:01;713.26,HLA-C*07:01;3794.62,HLA-C*07:02;4444.42,Epitope:VRCMPSLLEY,HLA-A*01:01;8582.73,HLA-C*06:02;1874.31,HLA-C*07:01;530.66,HLA-C*07:02;378.63,Epitope:AVRCMPSLLEY,HLA-A*01:01;6898.40,HLA-A*03:01;726.40,HLA-A*11:01;92.61
		98	5	0	0.0208708	0	MYH9_ELDDTRTSR	ENSG00000100345	MYH9	ELDDTRASR->ELDDTRTSR;RELDDTRAS->RELDDTRTS;TRASREEIL->TRTSREEIL	myosin heavy chain 9	TSNAdb_TCGA	Epitope:ELDDTRASR,HLA-A*33:03;202.85,Epitope:RELDDTRAS,HLA-B*40:01;6258.25,Epitope:TRASREEIL,HLA-C*06:02;950.67,HLA-C*07:01;759.51,HLA-C*07:02;1732.12	Epitope:ELDDTRTSR,HLA-A*33:03;346.21,Epitope:RELDDTRTS,HLA-B*40:01;7517.23,Epitope:TRTSREEIL,HLA-C*06:02;1879.69,HLA-C*07:01;1269.70,HLA-C*07:02;2668.27	SNV1,chr22;36286804;C;T,AF=4.11068e-06;grpmax=afr;AF_XX=2.727e-06;AF_XY=5.50808e-06;AF_afr=2.98686e-05;AF_amr=0;AF_asj=0;AF_eas=2.51889e-05;AF_fin=0;AF_mid=0;AF_nfe=3.59715e-06;AF_sas=0;
		99	5	0	0.0281265	0	NTSR2_ALSVHVVLK	ENSG00000169006	NTSR2	GAAGNALSA->GAAGNALSV;NALSAHVVL->NALSVHVVL;NALSAHVV->NALSVHVV;ALSAHVVLK->ALSVHVVLK	neurotensin receptor 2	TSNAdb_ICGC	Epitope:GAAGNALSA,-,Epitope:NALSAHVVL,HLA-B*07:02;2948.57,HLA-B*35:01;243.16,HLA-B*51:01;3784.61,HLA-C*01:02;3127.57,HLA-C*03:03;12.66,HLA-C*03:04;12.66,HLA-C*04:01;12231.21,HLA-C*06:02;7629.16,HLA-C*07:01;3973.40,HLA-C*07:02;3074.02,HLA-C*08:01;561.38,HLA-B*08:01;1761.11,Epitope:NALSAHVV,HLA-B*51:01;1945.62,Epitope:ALSAHVVLK,HLA-A*03:01;9.64,HLA-A*11:01;14.82	Epitope:GAAGNALSV,HLA-C*03:03;331.72,HLA-C*03:04;331.72,HLA-C*08:01;4078.54,Epitope:NALSVHVVL,HLA-B*07:02;4516.41,HLA-B*35:01;227.38,HLA-B*51:01;2606.84,HLA-C*01:02;5993.76,HLA-C*03:03;19.54,HLA-C*03:04;19.54,HLA-C*04:01;13558.25,HLA-C*06:02;6259.20,HLA-C*07:01;3636.25,HLA-C*07:02;3162.38,HLA-C*08:01;704.78,HLA-B*08:01;1237.12,Epitope:NALSVHVV,HLA-B*51:01;1350.83,HLA-C*08:01;18681.46,Epitope:ALSV…	SNV1,chr2;11669969;G;A,AF=0.997752;grpmax=eas;AF_XX=0.997535;AF_XY=0.997974;AF_afr=0.927516;AF_amr=0.994231;AF_asj=0.992982;AF_eas=0.999971;AF_fin=1;AF_mid=0.995938;AF_nfe=0.999783;AF_sas=0.999446;
		100	5	0	0.0196923	0	NUP214_YKRPLDPKSEAQRQEIRRLHQYVKF	ENSG00000126883	NUP214	YKRPLDPKSEAQLQEIRRLHQYVKF->YKRPLDPKSEAQRQEIRRLHQYVKF	nucleoporin 214	IEDB	Epitope:YKRPLDPKSEAQLQEIRRLHQYVKF,-	Epitope:YKRPLDPKSEAQRQEIRRLHQYVKF,-
		101	5	0	0.0280006	0	PIDD1_FPVTPRGCSV	ENSG00000177595	PIDD1	TPQGCSVTLA->TPRGCSVTLA;TPQGCSVTL->TPRGCSVTL;FPVTPQGCSV->FPVTPRGCSV;VTPQGCSVTL->VTPRGCSVTL	p53-induced death domain protein 1	TSNAdb_ICGC	Epitope:TPQGCSVTLA,-,Epitope:TPQGCSVTL,HLA-B*07:02;29.67,HLA-B*35:01;123.64,HLA-B*51:01;8745.08,HLA-C*04:01;10906.70,HLA-B*08:01;6910.06,Epitope:FPVTPQGCSV,HLA-B*07:02;237.56,HLA-B*35:01;990.47,HLA-B*51:01;803.36,Epitope:VTPQGCSVTL,HLA-B*07:02;135.75,HLA-C*01:02;126.94	Epitope:TPRGCSVTLA,HLA-B*07:02;37.86,Epitope:TPRGCSVTL,HLA-B*07:02;3.87,HLA-B*35:01;241.70,HLA-B*51:01;7567.18,HLA-C*04:01;12682.14,HLA-B*08:01;1649.61,Epitope:FPVTPRGCSV,HLA-B*07:02;37.34,HLA-B*51:01;998.69,HLA-B*08:01;523.26,Epitope:VTPRGCSVTL,HLA-B*07:02;7.91,HLA-C*01:02;173.00
		102	5	0	0.0294901	0	PLEKHB2_FAGKMAPSL	ENSG00000115762	PLEKHB2	KRAPSLPTA->KMAPSLPTA;FAGKRAPSL->FAGKMAPSL	pleckstrin homology domain containing B2	TSNAdb_ICGC	Epitope:KRAPSLPTA,HLA-C*06:02;2598.95,HLA-C*07:01;3018.06,HLA-C*07:02;5209.11,Epitope:FAGKRAPSL,HLA-B*07:02;1117.68,HLA-B*51:01;8040.29,HLA-C*01:02;1192.95,HLA-C*03:03;11.63,HLA-C*03:04;11.63,HLA-C*04:01;12216.27,HLA-C*06:02;2580.37,HLA-C*07:01;1886.50,HLA-C*07:02;2877.75,HLA-C*08:01;2005.77,HLA-B*08:01;33.86	Epitope:KMAPSLPTA,HLA-A*02:01;12.88,Epitope:FAGKMAPSL,HLA-B*35:01;1129.49,HLA-B*51:01;4357.57,HLA-C*01:02;1784.70,HLA-C*03:03;10.71,HLA-C*03:04;10.71,HLA-C*04:01;12773.71,HLA-C*08:01;1141.19,HLA-B*08:01;1018.38
		103	5	0	0.025829	0	ROCK1_VEMEPVQEA	ENSG00000067900	ROCK1	VEMEPVQQA->VEMEPVQEA	Rho associated coiled-coil containing protein kinase 1	TSNAdb_ICGC	Epitope:VEMEPVQQA,HLA-B*40:01;1722.23	Epitope:VEMEPVQEA,HLA-B*40:01;1115.38
		104	5	0	0.0245608	0	SLC40A1_IGCGFILGW	ENSG00000138449	SLC40A1	ISGWNLVSM->ILGWNLVSM;SPVIGCGFIS->SPVIGCGFIL;IGCGFISGW->IGCGFILGW	solute carrier family 40 member 1	TSNAdb_TCGA	Epitope:ISGWNLVSM,HLA-C*01:02;2897.81,HLA-C*03:03;173.17,HLA-C*03:04;173.17,Epitope:SPVIGCGFIS,-,Epitope:IGCGFISGW,-	Epitope:ILGWNLVSM,HLA-A*02:01;125.91,HLA-C*01:02;4273.89,Epitope:SPVIGCGFIL,HLA-B*07:02;100.57,Epitope:IGCGFILGW,-
		105	5	0	0.0254471	0	SPARC_KLDENNTPM	ENSG00000113140	SPARC	ELDENNTPM->KLDENNTPM	secreted protein acidic and cysteine rich	TSNAdb_TCGA	Epitope:ELDENNTPM,HLA-A*01:01;6268.89,HLA-A*02:01;2069.26,HLA-B*35:01;720.03,HLA-C*01:02;9515.05,HLA-C*04:01;7184.67,HLA-C*08:01;4519.88,HLA-B*08:01;9861.25	Epitope:KLDENNTPM,HLA-A*01:01;7072.99,HLA-A*02:01;37.39,HLA-C*01:02;2398.51,HLA-C*03:03;1019.99,HLA-C*03:04;1019.99,HLA-C*04:01;2186.55,HLA-C*08:01;1023.58
		106	5	0	0.0259862	0	SRSF4_NSKLKPNL	ENSG00000116350	SRSF4	RSRSNSKSK->RSRSNSKLK;NSKSKPNL->NSKLKPNL	serine and arginine rich splicing factor 4	TSNAdb_TCGA	Epitope:RSRSNSKSK,HLA-A*03:01;325.55,HLA-A*11:01;1338.40,Epitope:NSKSKPNL,HLA-B*08:01;1135.36	Epitope:RSRSNSKLK,HLA-A*03:01;178.68,HLA-A*11:01;768.04,Epitope:NSKLKPNL,HLA-B*08:01;468.73
		107	5	0	0.0281191	0	UQCRFS1_HTDVKVPDF	ENSG00000169021	UQCRFS1	SVCYSHTDIK->SVCYSHTDVK;HTDIKVPDF->HTDVKVPDF	ubiquinol-cytochrome c reductase, Rieske iron-sulfur polypeptide 1	TSNAdb_ICGC	Epitope:SVCYSHTDIK,HLA-A*03:01;67.11,HLA-A*11:01;23.60,Epitope:HTDIKVPDF,HLA-A*01:01;1198.93,HLA-C*03:03;6851.17,HLA-C*03:04;6851.17,HLA-C*04:01;10454.46,HLA-C*07:01;10794.47,HLA-C*08:01;8911.47	Epitope:SVCYSHTDVK,HLA-A*03:01;71.01,HLA-A*11:01;24.48,Epitope:HTDVKVPDF,HLA-A*01:01;1171.89,HLA-C*03:03;6040.11,HLA-C*03:04;6040.11,HLA-C*04:01;9690.85,HLA-C*07:01;10299.07,HLA-C*07:02;12428.65,HLA-C*08:01;7984.12
		108	5	1	0.0194013	0.00903545	FYB1_TPASLTTRDPEANVGFLKPVGPKPI	ENSG00000082074	FYB1	TPASLTTRDPEAKVGFLKPVGPKPI->TPASLTTRDPEANVGFLKPVGPKPI	FYN binding protein 1	IEDB	Epitope:TPASLTTRDPEAKVGFLKPVGPKPI,-	Epitope:TPASLTTRDPEANVGFLKPVGPKPI,-
		109	5	1	0.0277648	0.0129022	KRT19_FVSSSSSGGY	ENSG00000171345	KRT19	SSSGAYGGGY->SSSGGYGGGY;SSSSGAYGGGY->SSSSGGYGGGY;FVSSSSSGAY->FVSSSSSGGY;VSSSSSGAY->VSSSSSGGY;SSGAYGGGY->SSGGYGGGY	keratin 19	TSNAdb_ICGC	Epitope:SSSGAYGGGY,HLA-A*01:01;504.17,Epitope:SSSSGAYGGGY,HLA-A*01:01;1037.99,Epitope:FVSSSSSGAY,HLA-A*01:01;80.34,HLA-B*35:01;68.11,Epitope:VSSSSSGAY,HLA-A*01:01;96.67,HLA-B*35:01;342.72,Epitope:SSGAYGGGY,HLA-A*01:01;470.43	Epitope:SSSGGYGGGY,HLA-A*01:01;647.11,Epitope:SSSSGGYGGGY,HLA-A*01:01;1108.08,Epitope:FVSSSSSGGY,HLA-A*01:01;112.79,HLA-B*35:01;909.62,Epitope:VSSSSSGGY,HLA-A*01:01;136.56,Epitope:SSGGYGGGY,HLA-A*01:01;658.50
		110	5	1	0.0339805	0.0107961	PEF1_NVYGFSALW	ENSG00000162517	PEF1	TKSGRIDVY->TKSGRINVY;RIDVYGFSALW->RINVYGFSALW;DVYGFSALW->NVYGFSALW;DVYGFSALWK->NVYGFSALWK;IDVYGFSALW->INVYGFSALW;KTKSGRIDVY->KTKSGRINVY;KTKSGRIDV->KTKSGRINV;KSGRIDVY->KSGRINVY;KSGRIDVYGF->KSGRINVYGF;GRIDVYGF->GRINVYGF;GRIDVYGFSAL->GRINVYGFSAL;GRIDVYGFSA->GRINVYGFSA	penta-EF-hand domain containing 1	TSNAdb_TCGA	Epitope:TKSGRIDVY,HLA-C*06:02;10483.68,HLA-C*07:01;5319.43,HLA-C*07:02;4003.39,Epitope:RIDVYGFSALW,-,Epitope:DVYGFSALW,HLA-B*35:01;3120.27,HLA-B*51:01;8417.73,Epitope:DVYGFSALWK,HLA-A*03:01;491.77,HLA-A*11:01;188.83,Epitope:IDVYGFSALW,-,Epitope:KTKSGRIDVY,HLA-A*01:01;2818.10,Epitope:KTKSGRIDV,-,Epitope:KSGRIDVY,-,Epitope:KSGRIDVYGF,-,Epitope:GRIDVYGF,HLA-C*07:01;9766.11,HLA-C*07:02;8622.47,Epitop…	Epitope:TKSGRINVY,HLA-C*06:02;4331.15,HLA-C*07:01;1941.60,HLA-C*07:02;2048.56,Epitope:RINVYGFSALW,-,Epitope:NVYGFSALW,HLA-A*24:02;1671.83,HLA-B*35:01;1906.42,Epitope:NVYGFSALWK,HLA-A*03:01;26.95,HLA-A*11:01;16.08,Epitope:INVYGFSALW,-,Epitope:KTKSGRINVY,HLA-A*01:01;5273.01,HLA-A*03:01;1997.95,Epitope:KTKSGRINV,-,Epitope:KSGRINVY,-,Epitope:KSGRINVYGF,-,Epitope:GRINVYGF,HLA-C*07:01;8527.65,HLA-C*07:…	SNV1,chr1;31632606;C;T,AF=5.40412e-05;grpmax=amr;AF_XX=5.44499e-05;AF_XY=5.36283e-05;AF_afr=2.98704e-05;AF_amr=8.94454e-05;AF_asj=0;AF_eas=0;AF_fin=0;AF_mid=0;AF_nfe=6.65472e-05;AF_sas=0;
		111	5	1	0.0292025	0.014043	PROSER1_APVSCGSSASL	ENSG00000120685	PROSER1	VPVSCGSSASL->APVSCGSSASL	proline and serine rich 1	TSNAdb_ICGC	Epitope:VPVSCGSSASL,HLA-B*07:02;74.86,HLA-B*35:01;3797.86	Epitope:APVSCGSSASL,HLA-B*07:02;38.38	SNV1,chr13;39013540;A;G,AF=0.165244;grpmax=afr;AF_XX=0.162837;AF_XY=0.167675;AF_afr=0.446087;AF_amr=0.142726;AF_asj=0.167508;AF_eas=0.202594;AF_fin=0.157792;AF_mid=0.211338;AF_nfe=0.148214;AF_sas=0.25669;
		112	5	4	0.0324813	0.0663283	MRPS34_DSQIYAVDY	ENSG00000074071	MRPS34	LYAVDYETL->IYAVDYETL;RPRDSQLYA->RPRDSQIYA;RPRDSQLYAV->RPRDSQIYAV;DSQLYAVDY->DSQIYAVDY	mitochondrial ribosomal protein S34	TSNAdb_ICGC	Epitope:LYAVDYETL,HLA-A*24:02;78.06,HLA-C*04:01;15310.59,HLA-C*07:02;1035.37,Epitope:RPRDSQLYA,HLA-B*07:02;29.52,Epitope:RPRDSQLYAV,HLA-B*07:02;6.08,Epitope:DSQLYAVDY,HLA-A*01:01;852.88,HLA-B*35:01;1968.32	Epitope:IYAVDYETL,HLA-A*24:02;43.29,HLA-C*01:02;6529.68,HLA-C*04:01;13499.85,HLA-C*07:02;690.36,Epitope:RPRDSQIYA,HLA-B*07:02;37.04,Epitope:RPRDSQIYAV,HLA-B*07:02;6.84,HLA-B*51:01;11377.40,Epitope:DSQIYAVDY,HLA-A*01:01;957.38,HLA-B*35:01;2239.88
		113	5	5	0.0275107	0.0861678	CCDC102A_AQMEKTMRW	ENSG00000135736	CCDC102A	RRWSDCTANW->RWWSDCTANW;AQMEKTMRR->AQMEKTMRW	coiled-coil domain containing 102A	TSNAdb_ICGC	Epitope:RRWSDCTANW,HLA-A*24:02;779.92,Epitope:AQMEKTMRR,HLA-A*03:01;886.12,HLA-A*11:01;163.30,HLA-C*07:01;12205.56,HLA-A*33:03;976.45	Epitope:RWWSDCTANW,HLA-A*24:02;116.75,Epitope:AQMEKTMRW,HLA-A*24:02;1175.88,HLA-B*40:01;10123.19,HLA-C*06:02;8343.11,HLA-C*07:01;9005.78,HLA-C*07:02;9513.71
		114	5	5	0.0226246	0.0971625	GBP4_QERSFQENM	ENSG00000162654	GBP4	QERSFQEYM->QERSFQENM;SFQEYMAQM->SFQENMAQM	guanylate binding protein 4	TSNAdb_ICGC	Epitope:QERSFQEYM,HLA-B*40:01;305.42,Epitope:SFQEYMAQM,HLA-A*24:02;2968.42,HLA-C*01:02;5168.24,HLA-C*04:01;5213.62,HLA-C*06:02;4019.75,HLA-C*07:01;2791.24,HLA-C*07:02;305.60,HLA-B*08:01;6387.82	Epitope:QERSFQENM,HLA-B*40:01;662.76,Epitope:SFQENMAQM,HLA-A*24:02;3202.42,HLA-C*01:02;5346.72,HLA-C*04:01;5052.95,HLA-C*06:02;5277.69,HLA-C*07:01;3654.91,HLA-C*07:02;470.39
		115	5	9	0.0243225	0.115953	SAMD3_KEAVCFDSEL	ENSG00000164483	SAMD3	EEAVCFDSEL->KEAVCFDSEL	sterile alpha motif domain containing 3	TSNAdb_ICGC	Epitope:EEAVCFDSEL,HLA-B*40:01;550.47	Epitope:KEAVCFDSEL,HLA-B*40:01;56.65
		116	4	0	0.0226077	0	ABHD17A_GESWGTGAAL	ENSG00000129968	ABHD17A	GKSWGTGAAL->GESWGTGAAL;KSWGTGAAL->ESWGTGAAL	abhydrolase domain containing 17A, depalmitoylase	TSNAdb_ICGC	Epitope:GKSWGTGAAL,-,Epitope:KSWGTGAAL,HLA-B*07:02;466.54,HLA-C*01:02;1673.48,HLA-C*03:03;28.05,HLA-C*03:04;28.05,HLA-C*08:01;2081.45	Epitope:GESWGTGAAL,HLA-B*40:01;11.07,Epitope:ESWGTGAAL,HLA-B*35:01;1335.10,HLA-C*01:02;6181.33,HLA-C*03:03;162.22,HLA-C*03:04;162.22,HLA-C*08:01;6443.42	SNV1,chr19;1880951;T;C,AF=0.624855;grpmax=amr;AF_XX=0.624409;AF_XY=0.625306;AF_afr=0.641662;AF_amr=0.671469;AF_asj=0.657363;AF_eas=0.646791;AF_fin=0.572781;AF_mid=0.655274;AF_nfe=0.62189;AF_sas=0.638864;
		117	4	0	0.0124279	0	ACBD3_EERERLQKEEEKHRREEEERLRREE	ENSG00000182827	ACBD3	EERERLQKEEEKRRREEEERLRREE->EERERLQKEEEKHRREEEERLRREE	acyl-CoA binding domain containing 3	IEDB	Epitope:EERERLQKEEEKRRREEEERLRREE,-	Epitope:EERERLQKEEEKHRREEEERLRREE,-
		118	4	0	0.0173665	0	B2M_RVNHVTLSQPKIVKWDRDT	ENSG00000166710	B2M	RVNHVTLSQPKIVKWDRDM->RVNHVTLSQPKIVKWDRDT	beta-2-microglobulin	IEDB	Epitope:RVNHVTLSQPKIVKWDRDM,-	Epitope:RVNHVTLSQPKIVKWDRDT,-
		119	4	0	0.0239908	0	CLMP_ITYSSHHVY	ENSG00000166250	CLMP	ITYSSRHVY->ITYSSHHVY;VITYSSRHVY->VITYSSHHVY	CXADR like membrane protein	TSNAdb_ICGC	Epitope:ITYSSRHVY,HLA-A*01:01;691.36,HLA-A*03:01;258.16,HLA-A*11:01;164.90,HLA-B*35:01;145.07,HLA-C*03:03;604.36,HLA-C*03:04;604.36,HLA-C*06:02;1570.82,HLA-C*07:01;208.42,HLA-C*07:02;651.87,Epitope:VITYSSRHVY,HLA-A*01:01;2933.52,HLA-A*03:01;482.19,HLA-A*11:01;763.73	Epitope:ITYSSHHVY,HLA-A*01:01;227.07,HLA-A*03:01;203.91,HLA-A*11:01;91.93,HLA-B*35:01;42.53,HLA-C*03:03;276.74,HLA-C*03:04;276.74,HLA-C*06:02;1258.71,HLA-C*07:01;164.75,HLA-C*07:02;360.54,HLA-C*08:01;8154.45,Epitope:VITYSSHHVY,HLA-A*01:01;1296.37,HLA-A*03:01;500.50,HLA-A*11:01;477.35,HLA-B*35:01;1757.81,HLA-C*07:01;2723.58
		120	4	0	0.0233967	0	EIF2AK1_LQENGLAGLSASTIVEQQLPLRRNS	ENSG00000086232	EIF2AK1	LQENGLAGLSASSIVEQQLPLRRNS->LQENGLAGLSASTIVEQQLPLRRNS	eukaryotic translation initiation factor 2 alpha kinase 1	IEDB	Epitope:LQENGLAGLSASSIVEQQLPLRRNS,-	Epitope:LQENGLAGLSASTIVEQQLPLRRNS,-
		121	4	0	0.0251463	0	FAM110D_GPLTPRPCNEL	ENSG00000197245	FAM110D	TPHPCNEL->TPRPCNEL;GPLTPHPCNEL->GPLTPRPCNEL	family with sequence similarity 110 member D	TSNAdb_ICGC	Epitope:TPHPCNEL,HLA-B*07:02;593.68,HLA-B*35:01;9517.01,HLA-B*51:01;12091.48,HLA-C*01:02;6052.54,HLA-B*08:01;8050.47,Epitope:GPLTPHPCNEL,HLA-B*07:02;949.36	Epitope:TPRPCNEL,HLA-B*07:02;52.58,HLA-B*51:01;15385.98,HLA-C*01:02;6474.45,HLA-B*08:01;3712.86,Epitope:GPLTPRPCNEL,HLA-B*07:02;299.72
		122	4	0	0.0284321	0	GP1BA_CEILYFHRW	ENSG00000185245	GP1BA	NCEILYFRRW->NCEILYFHRW;CEILYFRRW->CEILYFHRW	glycoprotein Ib platelet subunit alpha	TSNAdb_TCGA	Epitope:NCEILYFRRW,-,Epitope:CEILYFRRW,-	Epitope:NCEILYFHRW,-,Epitope:CEILYFHRW,-
		123	4	0	0.0174606	0	HIPK3_QTQSSAFCSVKKLKAEPSSC	ENSG00000110422	HIPK3	VKKLKVEPSSCVFQERNYPR->VKKLKAEPSSCVFQERNYPR;QTQSSAFCSVKKLKVEPSSC->QTQSSAFCSVKKLKAEPSSC	homeodomain interacting protein kinase 3	IEDB	Epitope:VKKLKVEPSSCVFQERNYPR,-,Epitope:QTQSSAFCSVKKLKVEPSSC,-	Epitope:VKKLKAEPSSCVFQERNYPR,-,Epitope:QTQSSAFCSVKKLKAEPSSC,-
		124	4	0	0.0198693	0	HRNR_GSGHSSSYK	ENSG00000197915	HRNR	GSGHSSSYE->GSGHSSSYK	hornerin	TSNAdb_ICGC	Epitope:GSGHSSSYE,-	Epitope:GSGHSSSYK,HLA-A*03:01;132.42,HLA-A*11:01;28.38
		125	4	0	0.0189158	0	KPRP_LRPEPSISL	ENSG00000203786	KPRP	RPRLRPEPCI->RPRLRPEPSI;RPEPCISL->RPEPSISL;LRPEPCISL->LRPEPSISL	keratinocyte proline rich protein	TSNAdb_ICGC	Epitope:RPRLRPEPCI,HLA-B*07:02;14.25,Epitope:RPEPCISL,HLA-B*07:02;169.11,HLA-B*51:01;17913.82,HLA-C*01:02;4444.95,HLA-C*04:01;13222.01,Epitope:LRPEPCISL,HLA-C*01:02;2681.85,HLA-C*04:01;14112.20,HLA-C*06:02;448.92,HLA-C*07:01;593.57,HLA-C*07:02;154.73	Epitope:RPRLRPEPSI,HLA-B*07:02;8.82,HLA-B*08:01;318.00,Epitope:RPEPSISL,HLA-B*07:02;80.16,HLA-B*35:01;14352.88,HLA-B*51:01;17477.11,HLA-C*01:02;2148.45,HLA-C*04:01;12826.75,HLA-C*06:02;16108.28,HLA-C*07:02;9213.45,HLA-C*08:01;22297.81,HLA-B*08:01;11386.88,Epitope:LRPEPSISL,HLA-C*01:02;1889.11,HLA-C*03:03;6792.41,HLA-C*03:04;6792.41,HLA-C*04:01;13843.16,HLA-C*06:02;240.23,HLA-C*07:01;325.14,HLA-C*…
		126	4	0	0.0204361	0	MAGEC1_IPVSPSSSSTL	ENSG00000155495	MAGEC1	SFSSTLVSL->SSSSTLVSL;IPVSPSFSSTL->IPVSPSSSSTL;SPSFSSTLV->SPSSSSTLV;SPSFSSTLVSL->SPSSSSTLVSL;SPSFSSTL->SPSSSSTL	MAGE family member C1	TSNAdb_ICGC	Epitope:SFSSTLVSL,HLA-A*24:02;1876.52,HLA-C*01:02;2492.02,HLA-C*03:03;2626.17,HLA-C*03:04;2626.17,HLA-C*04:01;7439.80,HLA-C*06:02;4476.08,HLA-C*07:01;2940.03,HLA-C*07:02;689.83,HLA-C*08:01;14215.95,HLA-B*08:01;7807.54,Epitope:IPVSPSFSSTL,HLA-B*07:02;194.92,HLA-B*35:01;1854.38,HLA-B*51:01;3279.89,HLA-C*01:02;260.22,Epitope:SPSFSSTLV,HLA-B*07:02;99.21,HLA-B*35:01;2971.28,HLA-B*51:01;2129.01,Epitope…	Epitope:SSSSTLVSL,HLA-B*07:02;3651.00,HLA-C*01:02;1131.91,HLA-C*03:03;40.05,HLA-C*03:04;40.05,HLA-C*06:02;4080.05,HLA-C*07:01;2525.44,HLA-C*08:01;2009.18,Epitope:IPVSPSSSSTL,HLA-B*07:02;106.37,HLA-B*35:01;3347.90,HLA-B*51:01;6468.36,HLA-C*01:02;266.27,Epitope:SPSSSSTLV,HLA-B*07:02;130.40,HLA-B*35:01;3978.17,HLA-B*51:01;2895.18,HLA-C*04:01;10586.95,Epitope:SPSSSSTLVSL,HLA-B*07:02;62.28,HLA-B*35:01…
		127	4	0	0.0168514	0	MUC12_GLVEESMAY	ENSG00000205277	MUC12	TSGLVEESTAY->TSGLVEESMAY;GLVEESTAY->GLVEESMAY;LVEESTAY->LVEESMAY	mucin 12, cell surface associated	TSNAdb_ICGC	Epitope:TSGLVEESTAY,HLA-A*01:01;3217.50,HLA-B*35:01;2695.03,Epitope:GLVEESTAY,HLA-A*01:01;8956.13,HLA-B*35:01;922.77,Epitope:LVEESTAY,HLA-A*01:01;5075.69,HLA-B*35:01;4525.60	Epitope:TSGLVEESMAY,HLA-A*01:01;1634.66,HLA-B*35:01;1838.90,Epitope:GLVEESMAY,HLA-A*01:01;4652.25,HLA-B*35:01;560.99,Epitope:LVEESMAY,HLA-A*01:01;3122.90,HLA-B*35:01;3159.20
		128	4	0	0.0179974	0	MUC12_SASSTTFGR	ENSG00000205277	MUC12	SASSTTLGR->SASSTTFGR	mucin 12, cell surface associated	TSNAdb_ICGC	Epitope:SASSTTLGR,HLA-A*03:01;2289.42,HLA-A*11:01;144.32,HLA-A*33:03;173.34	Epitope:SASSTTFGR,HLA-A*11:01;97.93,HLA-A*33:03;34.92
		129	4	0	0.0208732	0	MYH9_RKKLEMDLKDLEVHIDSANKNRDEA	ENSG00000100345	MYH9	RKKLEMDLKDLEAHIDSANKNRDEA->RKKLEMDLKDLEVHIDSANKNRDEA	myosin heavy chain 9	IEDB	Epitope:RKKLEMDLKDLEAHIDSANKNRDEA,-	Epitope:RKKLEMDLKDLEVHIDSANKNRDEA,-
		130	4	0	0.0190318	0	NBPF19_GSSFHALEEK	ENSG00000271383	NBPF19	QPYGSSFYAL->QPYGSSFHAL;GSSFYALEEK->GSSFHALEEK;SSFYALEEK->SSFHALEEK	NBPF member 19	IEDB	Epitope:QPYGSSFYAL,HLA-A*24:02;350.32,HLA-B*07:02;38.53,HLA-B*35:01;256.10,HLA-B*51:01;3727.39,Epitope:GSSFYALEEK,HLA-A*03:01;237.43,HLA-A*11:01;27.75,Epitope:SSFYALEEK,HLA-A*03:01;287.83,HLA-A*11:01;14.40	Epitope:QPYGSSFHAL,HLA-A*24:02;1051.97,HLA-B*07:02;23.62,HLA-B*35:01;304.95,HLA-B*51:01;4414.99,HLA-B*08:01;1860.55,Epitope:GSSFHALEEK,HLA-A*03:01;227.47,HLA-A*11:01;33.66,Epitope:SSFHALEEK,HLA-A*03:01;260.53,HLA-A*11:01;12.89
		131	4	0	0.0224854	0	NEFH_EEAKSPAKV	ENSG00000100285	NEFH	EEAKSPAEV->EEAKSPAKV;EVKSPEKAK->KVKSPEKAK	neurofilament heavy chain	TSNAdb_TCGA	Epitope:EEAKSPAEV,HLA-B*40:01;1700.49,Epitope:EVKSPEKAK,HLA-A*33:03;2813.56	Epitope:EEAKSPAKV,HLA-B*40:01;3669.21,Epitope:KVKSPEKAK,HLA-A*03:01;196.31,HLA-A*11:01;1353.77
		132	4	0	0.0192756	0	OR4A5_FCDKKTIFF	ENSG00000221840	OR4A5	LFCDKKTISF->LFCDKKTIFF;LFCDKKTIS->LFCDKKTIF;SFQGCMGQLF->FFQGCMGQLF;ISFQGCMGQLF->IFFQGCMGQLF;FCDKKTISF->FCDKKTIFF;KTISFQGCM->KTIFFQGCM	olfactory receptor family 4 subfamily A member 5	TSNAdb_TCGA;TSNAdb_ICGC	Epitope:LFCDKKTISF,HLA-A*24:02;1554.39,HLA-C*04:01;3654.32,HLA-C*07:02;5774.52,HLA-B*08:01;5043.72,Epitope:LFCDKKTIS,-,Epitope:SFQGCMGQLF,HLA-A*24:02;67.43,Epitope:ISFQGCMGQLF,HLA-A*24:02;1658.62,Epitope:FCDKKTISF,HLA-A*01:01;6229.47,HLA-B*07:02;14691.47,HLA-B*35:01;1536.86,HLA-C*01:02;9640.65,HLA-C*03:03;889.13,HLA-C*03:04;889.13,HLA-C*04:01;4125.68,HLA-C*07:01;8341.04,HLA-C*07:02;6535.47,HLA-C*…	Epitope:LFCDKKTIFF,HLA-A*24:02;1234.91,HLA-C*04:01;3217.36,Epitope:LFCDKKTIF,HLA-A*24:02;3144.53,HLA-C*07:02;4214.88,Epitope:FFQGCMGQLF,HLA-A*24:02;82.15,HLA-C*04:01;3889.10,Epitope:IFFQGCMGQLF,HLA-A*24:02;118.15,Epitope:FCDKKTIFF,HLA-A*01:01;3310.44,HLA-A*24:02;17989.56,HLA-B*35:01;4644.31,HLA-C*01:02;13306.69,HLA-C*03:03;2862.19,HLA-C*03:04;2862.19,HLA-C*04:01;3801.03,HLA-C*07:01;9249.01,HLA-C*…
		133	4	0	0.0186062	0	OR4C3_FTYMHPFSTL	ENSG00000176547	OR4C3	TYVHPFSTL->TYMHPFSTL;IFTYVHPFSTL->IFTYMHPFSTL;FTYVHPFSTL->FTYMHPFSTL	olfactory receptor family 4 subfamily C member 3	TSNAdb_ICGC	Epitope:TYVHPFSTL,HLA-A*24:02;45.89,HLA-C*01:02;1796.91,HLA-C*03:03;1760.89,HLA-C*03:04;1760.89,HLA-C*04:01;9778.27,HLA-C*06:02;3012.42,HLA-C*07:01;2161.06,HLA-C*07:02;159.73,HLA-B*08:01;12196.59,Epitope:IFTYVHPFSTL,HLA-A*24:02;587.93,Epitope:FTYVHPFSTL,HLA-A*24:02;310.12,HLA-C*01:02;716.75,HLA-C*03:03;22.61,HLA-C*03:04;22.61,HLA-C*06:02;1469.68,HLA-C*07:02;579.29,HLA-C*08:01;3269.61	Epitope:TYMHPFSTL,HLA-A*24:02;12.84,HLA-B*07:02;5135.12,HLA-C*01:02;1071.62,HLA-C*03:03;985.84,HLA-C*03:04;985.84,HLA-C*04:01;5897.78,HLA-C*06:02;1726.28,HLA-C*07:01;1274.83,HLA-C*07:02;76.25,HLA-C*08:01;13645.23,HLA-B*08:01;3294.54,Epitope:IFTYMHPFSTL,HLA-A*24:02;95.23,Epitope:FTYMHPFSTL,HLA-A*24:02;53.93,HLA-C*01:02;498.22,HLA-C*03:03;14.73,HLA-C*03:04;14.73,HLA-C*06:02;1063.24,HLA-C*07:02;302.…
		134	4	0	0.0201926	0	OR4C3_HFIVFALFF	ENSG00000176547	OR4C3	HFIVVALFF->HFIVFALFF	olfactory receptor family 4 subfamily C member 3	TSNAdb_ICGC	Epitope:HFIVVALFF,HLA-A*24:02;657.88,HLA-C*07:02;4151.88	Epitope:HFIVFALFF,HLA-A*24:02;722.93,HLA-C*07:02;3101.28
		135	4	0	0.0181697	0	OR4C3_SADGRRKAL	ENSG00000176547	OR4C3	SADGRCKAL->SADGRRKAL	olfactory receptor family 4 subfamily C member 3	TSNAdb_ICGC	Epitope:SADGRCKAL,HLA-B*07:02;3221.64,HLA-C*01:02;2503.89,HLA-C*03:03;156.00,HLA-C*03:04;156.00,HLA-C*04:01;7951.53,HLA-C*07:01;8576.97,HLA-C*08:01;1517.89,HLA-B*08:01;2945.76	Epitope:SADGRRKAL,HLA-B*07:02;373.07,HLA-C*01:02;2725.76,HLA-C*03:03;133.60,HLA-C*03:04;133.60,HLA-C*04:01;9015.05,HLA-C*06:02;11167.86,HLA-C*07:01;6776.92,HLA-C*07:02;8528.85,HLA-C*08:01;2478.36,HLA-B*08:01;1220.88
		136	4	0	0.0179176	0	OR4C5_IFVYLRPMITF	ENSG00000176540	OR4C5	ILVYLRPMITF->IFVYLRPMITF;LVYLRPMITF->FVYLRPMITF	olfactory receptor family 4 subfamily C member 5	TSNAdb_ICGC	Epitope:ILVYLRPMITF,HLA-A*24:02;158.29,Epitope:LVYLRPMITF,HLA-A*24:02;38.76,HLA-B*08:01;1232.15	Epitope:IFVYLRPMITF,HLA-A*24:02;152.07,Epitope:FVYLRPMITF,HLA-A*24:02;39.89,HLA-C*03:03;497.72,HLA-C*03:04;497.72,HLA-C*07:02;1770.62,HLA-B*08:01;506.23
		137	4	0	0.020758	0	OR4C5_SFSACMTQLF	ENSG00000176540	OR4C5	SFSGCMTQLF->SFSACMTQLF	olfactory receptor family 4 subfamily C member 5	TSNAdb_ICGC	Epitope:SFSGCMTQLF,HLA-A*24:02;41.43	Epitope:SFSACMTQLF,HLA-A*24:02;34.43
		138	4	0	0.0223095	0	OR52E2_HRFGQNVPR	ENSG00000176787	OR52E2	MTHRFGRNVPR->MTHRFGQNVPR;MTHRFGRNV->MTHRFGQNV;RFGRNVPRY->RFGQNVPRY;HRFGRNVPRYI->HRFGQNVPRYI;HRFGRNVPRY->HRFGQNVPRY;HRFGRNVPR->HRFGQNVPR	olfactory receptor family 52 subfamily E member 2	TSNAdb_TCGA;TSNAdb_ICGC	Epitope:MTHRFGRNVPR,HLA-A*11:01;256.45,HLA-A*33:03;12.94,Epitope:MTHRFGRNV,HLA-C*06:02;822.65,Epitope:RFGRNVPRY,HLA-A*24:02;4753.87,HLA-C*07:02;4100.14,Epitope:HRFGRNVPRYI,HLA-C*06:02;364.00,HLA-C*07:01;1442.16,Epitope:HRFGRNVPRY,HLA-C*06:02;1502.64,HLA-C*07:01;798.72,HLA-C*07:02;807.46,Epitope:HRFGRNVPR,HLA-C*07:01;3843.62,HLA-C*07:02;5265.71,HLA-A*33:03;485.48	Epitope:MTHRFGQNVPR,HLA-A*11:01;253.68,HLA-A*33:03;25.16,Epitope:MTHRFGQNV,-,Epitope:RFGQNVPRY,HLA-A*24:02;5638.39,HLA-C*07:01;8039.33,HLA-C*07:02;3107.36,Epitope:HRFGQNVPRYI,HLA-C*06:02;501.06,HLA-C*07:01;1850.55,Epitope:HRFGQNVPRY,HLA-C*06:02;2543.56,HLA-C*07:01;1386.36,HLA-C*07:02;1255.84,Epitope:HRFGQNVPR,HLA-C*07:01;6732.42,HLA-A*33:03;1054.12
		139	4	0	0.0224415	0	ORM1_ATLDQITGK	ENSG00000229314	ORM1	TLDRITGKWFY->TLDQITGKWFY;NATLDRITGK->NATLDQITGK;ATLDRITGK->ATLDQITGK	orosomucoid 1	TSNAdb_ICGC	Epitope:TLDRITGKWFY,HLA-A*01:01;95.69,HLA-C*07:01;5897.97,HLA-C*07:02;6863.86,Epitope:NATLDRITGK,HLA-A*03:01;842.41,HLA-A*11:01;236.61,Epitope:ATLDRITGK,HLA-A*03:01;37.38,HLA-A*11:01;7.21,HLA-A*33:03;1636.04	Epitope:TLDQITGKWFY,HLA-A*01:01;102.30,Epitope:NATLDQITGK,HLA-A*03:01;1759.92,HLA-A*11:01;193.00,Epitope:ATLDQITGK,HLA-A*03:01;76.67,HLA-A*11:01;7.83
		140	4	0	0.023566	0	PDE5A_KQFLEAFVI	ENSG00000138735	PDE5A	NDEQFLEAF->NDKQFLEAF;NRNDEQFLEAF->NRNDKQFLEAF;KPFNRNDEQF->KPFNRNDKQF;KVKPFNRNDE->KVKPFNRNDK;EQFLEAFVIF->KQFLEAFVIF;EQFLEAFVI->KQFLEAFVI	phosphodiesterase 5A	TSNAdb_TCGA	Epitope:NDEQFLEAF,-,Epitope:NRNDEQFLEAF,HLA-C*07:01;5719.31,HLA-C*07:02;4034.65,Epitope:KPFNRNDEQF,HLA-A*24:02;3876.54,HLA-B*07:02;716.94,HLA-B*35:01;2510.89,Epitope:KVKPFNRNDE,-,Epitope:EQFLEAFVIF,HLA-A*24:02;1921.71,Epitope:EQFLEAFVI,HLA-B*40:01;882.06,HLA-B*51:01;6160.10	Epitope:NDKQFLEAF,-,Epitope:NRNDKQFLEAF,HLA-C*06:02;7608.56,HLA-C*07:01;4399.97,HLA-C*07:02;3546.53,Epitope:KPFNRNDKQF,HLA-B*07:02;495.31,HLA-B*35:01;7179.55,Epitope:KVKPFNRNDK,HLA-A*03:01;187.49,HLA-A*11:01;758.33,Epitope:KQFLEAFVIF,HLA-A*24:02;173.05,Epitope:KQFLEAFVI,HLA-A*02:01;139.58,HLA-B*40:01;492.88
		141	4	0	0.0227302	0	PLA2G3_GWTMPGTVW	ENSG00000100078	PLA2G3	GWTMPGTLW->GWTMPGTVW	phospholipase A2 group III	TSNAdb_ICGC	Epitope:GWTMPGTLW,HLA-A*24:02;1473.30	Epitope:GWTMPGTVW,HLA-A*24:02;2826.55
		142	4	0	0.016241	0	PRDX6_EIIRVVISL	ENSG00000117592	PRDX6	LRVVISLQL->IRVVISLQL;RNFDEILRV->RNFDEIIRV;NFDEILRVV->NFDEIIRVV;EILRVVISL->EIIRVVISL;GRNFDEILRV->GRNFDEIIRV;GRNFDEILR->GRNFDEIIR	peroxiredoxin 6	TSNAdb_TCGA	Epitope:LRVVISLQL,HLA-C*06:02;471.66,HLA-C*07:01;568.78,HLA-C*07:02;656.67,Epitope:RNFDEILRV,HLA-C*06:02;2380.20,HLA-C*07:01;4648.68,HLA-C*08:01;17354.07,Epitope:NFDEILRVV,HLA-C*01:02;15373.17,HLA-C*04:01;1422.73,HLA-C*06:02;5318.45,HLA-C*07:01;4402.40,HLA-C*07:02;2548.49,HLA-C*08:01;14154.56,HLA-B*08:01;9848.77,Epitope:EILRVVISL,HLA-B*08:01;1426.89,Epitope:GRNFDEILRV,HLA-C*06:02;3546.96,Epitope:…	Epitope:IRVVISLQL,HLA-C*06:02;295.39,HLA-C*07:01;320.58,HLA-C*07:02;396.05,Epitope:RNFDEIIRV,HLA-A*02:01;3920.36,HLA-C*06:02;3570.64,HLA-C*07:01;6818.63,HLA-C*08:01;19003.77,Epitope:NFDEIIRVV,HLA-A*02:01;6433.88,HLA-A*24:02;14489.10,HLA-B*51:01;18551.13,HLA-C*01:02;15353.56,HLA-C*04:01;1364.86,HLA-C*06:02;3814.21,HLA-C*07:01;3119.32,HLA-C*07:02;2046.94,HLA-C*08:01;13221.58,HLA-B*08:01;9465.97,Epi…
		143	4	0	0.0157647	0	RAB21_GQERFHALGPIYCRDSNGAILVYDI	ENSG00000080371	RAB21	GQERFHALGPIYYRDSNGAILVYDI->GQERFHALGPIYCRDSNGAILVYDI	RAB21, member RAS oncogene family	IEDB	Epitope:GQERFHALGPIYYRDSNGAILVYDI,-	Epitope:GQERFHALGPIYCRDSNGAILVYDI,-
		144	4	0	0.021724	0	RHPN2_RLYDHMPEG	ENSG00000131941	RHPN2	QLYDHMPEGL->RLYDHMPEGL;QLYDHMPEG->RLYDHMPEG	rhophilin Rho GTPase binding protein 2	TSNAdb_ICGC	Epitope:QLYDHMPEGL,HLA-A*02:01;46.42,HLA-C*04:01;10334.24,Epitope:QLYDHMPEG,HLA-A*02:01;1115.82	Epitope:RLYDHMPEGL,HLA-A*02:01;17.30,HLA-A*24:02;6408.24,HLA-C*01:02;3958.85,HLA-C*04:01;6126.20,HLA-C*07:02;3627.88,Epitope:RLYDHMPEG,HLA-A*02:01;292.94
		145	4	0	0.0163446	0	SCN10A_IYFIFGMSSF	ENSG00000185313	SCN10A	YSIFGMSSF->YFIFGMSSF;IYSIFGMSSF->IYFIFGMSSF	sodium voltage-gated channel alpha subunit 10	TSNAdb_ICGC	Epitope:YSIFGMSSF,HLA-A*24:02;1014.07,HLA-B*35:01;28.28,HLA-C*01:02;2836.51,HLA-C*03:03;7.20,HLA-C*03:04;7.20,HLA-C*07:02;1294.87,HLA-C*08:01;1127.03,Epitope:IYSIFGMSSF,HLA-A*24:02;21.45,HLA-C*07:02;1148.62	Epitope:YFIFGMSSF,HLA-A*24:02;102.51,HLA-B*35:01;195.49,HLA-C*03:03;1019.21,HLA-C*03:04;1019.21,HLA-C*04:01;7117.44,HLA-C*07:01;6122.62,HLA-C*07:02;570.34,Epitope:IYFIFGMSSF,HLA-A*24:02;23.72,HLA-C*07:02;1304.49
		146	4	0	0.0165855	0	SH3BGRL_QYCGDYDAF	ENSG00000131171	SH3BGRL	QYRGDYDAFF->QYCGDYDAFF;QYRGDYDAF->QYCGDYDAF;SQYRGDYDAF->SQYCGDYDAF	SH3 domain binding glutamate rich protein like	TSNAdb_TCGA	Epitope:QYRGDYDAFF,HLA-A*24:02;111.13,Epitope:QYRGDYDAF,HLA-A*24:02;490.88,HLA-C*07:02;1977.69,Epitope:SQYRGDYDAF,HLA-A*24:02;673.90	Epitope:QYCGDYDAFF,HLA-A*24:02;87.61,Epitope:QYCGDYDAF,HLA-A*24:02;390.67,HLA-C*07:02;6033.06,Epitope:SQYCGDYDAF,HLA-A*24:02;566.50
		147	4	0	0.0227813	0	SNX3_FLLQLPFRG	ENSG00000112335	SNX3	FLRQLPFRG->FLLQLPFRG	sorting nexin 3	IEDB	Epitope:FLRQLPFRG,-	Epitope:FLLQLPFRG,-
		148	4	0	0.0166265	0	SPARC_CKYIPPCLDSELNEFPLRMRDWLKN	ENSG00000113140	SPARC	CKYIPPCLDSELTEFPLRMRDWLKN->CKYIPPCLDSELNEFPLRMRDWLKN	secreted protein acidic and cysteine rich	IEDB	Epitope:CKYIPPCLDSELTEFPLRMRDWLKN,-	Epitope:CKYIPPCLDSELNEFPLRMRDWLKN,-
		149	4	0	0.0232943	0	SPARC_KLRVKKIHENEKHLEAGDHPVELLA	ENSG00000113140	SPARC	KLRVKKIHENEKRLEAGDHPVELLA->KLRVKKIHENEKHLEAGDHPVELLA	secreted protein acidic and cysteine rich	IEDB	Epitope:KLRVKKIHENEKRLEAGDHPVELLA,-	Epitope:KLRVKKIHENEKHLEAGDHPVELLA,-
		150	4	0	0.0191332	0	SPATA31A6_QLFWGLLSL	ENSG00000185775	SPATA31A6	QLFWGLPSL->QLFWGLLSL	SPATA31 subfamily A member 6	TSNAdb_ICGC	Epitope:QLFWGLPSL,HLA-A*02:01;6.97,HLA-C*01:02;3159.74,HLA-C*03:03;443.11,HLA-C*03:04;443.11,HLA-C*04:01;13722.96,HLA-C*07:02;3832.25,HLA-C*08:01;8408.09,HLA-B*08:01;3640.62	Epitope:QLFWGLLSL,HLA-A*02:01;9.18,HLA-C*01:02;6986.89,HLA-C*03:03;977.20,HLA-C*03:04;977.20,HLA-B*08:01;2677.93	SNV1,chr9;42186961;C;T,AF=0.447764;grpmax=eas;AF_XX=0.450108;AF_XY=0.445396;AF_afr=0.317466;AF_amr=0.455225;AF_asj=0.498271;AF_eas=0.660737;AF_fin=0.460928;AF_mid=0.415846;AF_nfe=0.447913;AF_sas=0.373602;
		151	4	0	0.0175217	0	SRGN_EEKGPMFKL	ENSG00000122862	SRGN	ELLPGESNKI->KLLPGESNKI;ELLPGESNK->KLLPGESNK;LEEKGPMFEL->LEEKGPMFKL;EEKGPMFEL->EEKGPMFKL	serglycin	TSNAdb_TCGA	Epitope:ELLPGESNKI,-,Epitope:ELLPGESNK,HLA-A*03:01;2537.82,HLA-A*11:01;2037.66,Epitope:LEEKGPMFEL,HLA-B*40:01;131.66,Epitope:EEKGPMFEL,HLA-B*40:01;207.93	Epitope:KLLPGESNKI,HLA-A*02:01;582.09,HLA-A*03:01;1470.14,Epitope:KLLPGESNK,HLA-A*03:01;34.26,HLA-A*11:01;198.57,Epitope:LEEKGPMFKL,HLA-B*40:01;337.31,Epitope:EEKGPMFKL,HLA-B*40:01;645.06
		152	4	0	0.0191077	0	SSC5D_YPTTTPHPTM	ENSG00000179954	SSC5D	HPTTTPHPTM->YPTTTPHPTM;TTTPHPTTTPH->TTTPHPTTTPY	scavenger receptor cysteine rich family member with 5 domains	TSNAdb_ICGC	Epitope:HPTTTPHPTM,HLA-B*07:02;71.02,HLA-B*35:01;140.14,HLA-B*51:01;10055.94,HLA-C*03:03;3083.78,HLA-C*03:04;3083.78,HLA-C*04:01;17527.30,Epitope:TTTPHPTTTPH,HLA-B*07:02;10814.22,HLA-B*35:01;8629.94	Epitope:YPTTTPHPTM,HLA-B*07:02;56.15,HLA-B*35:01;24.47,HLA-B*51:01;3006.40,HLA-C*03:03;235.55,HLA-C*03:04;235.55,HLA-C*04:01;9777.74,HLA-C*08:01;7709.49,HLA-B*08:01;4214.15,Epitope:TTTPHPTTTPY,HLA-A*01:01;1740.17,HLA-B*07:02;6269.09,HLA-B*35:01;165.99
		153	4	0	0.0231968	0	SYTL3_ENLFLSLATHVKELSKSQNDMTSEK	ENSG00000164674	SYTL3	ENLFLSLATHVKKLSKSQNDMTSEK->ENLFLSLATHVKELSKSQNDMTSEK	synaptotagmin like 3	IEDB	Epitope:ENLFLSLATHVKKLSKSQNDMTSEK,-	Epitope:ENLFLSLATHVKELSKSQNDMTSEK,-
		154	4	0	0.0201699	0	TLN1_AATSALVKAASAAHRELVAQ	ENSG00000137076	TLN1	KAASAAQRELVAQGKVGAIP->KAASAAHRELVAQGKVGAIP;AATSALVKAASAAQRELVAQ->AATSALVKAASAAHRELVAQ	talin 1	IEDB	Epitope:KAASAAQRELVAQGKVGAIP,-,Epitope:AATSALVKAASAAQRELVAQ,-	Epitope:KAASAAHRELVAQGKVGAIP,-,Epitope:AATSALVKAASAAHRELVAQ,-
		155	4	0	0.0205477	0	TLN1_GVEEHEMLL	ENSG00000137076	TLN1	GVEEHETLL->GVEEHEMLL;HETLLLRRKF->HEMLLLRRKF;REQGVEEHETL->REQGVEEHEML;REQGVEEHET->REQGVEEHEM;VEEHETLLL->VEEHEMLLL	talin 1	TSNAdb_TCGA	Epitope:GVEEHETLL,HLA-C*01:02;16960.53,HLA-C*03:03;11226.25,HLA-C*03:04;11226.25,HLA-C*04:01;14846.16,HLA-C*08:01;12218.78,Epitope:HETLLLRRKF,-,Epitope:REQGVEEHETL,HLA-B*40:01;54.59,Epitope:REQGVEEHET,-,Epitope:VEEHETLLL,HLA-B*40:01;68.57	Epitope:GVEEHEMLL,HLA-A*02:01;3893.48,HLA-C*03:03;8328.77,HLA-C*03:04;8328.77,HLA-C*04:01;13079.01,HLA-C*08:01;8449.77,Epitope:HEMLLLRRKF,HLA-B*40:01;3540.40,Epitope:REQGVEEHEML,HLA-B*40:01;100.53,Epitope:REQGVEEHEM,HLA-B*40:01;295.98,Epitope:VEEHEMLLL,HLA-B*40:01;87.54
		156	4	0	0.0167926	0	TMX4_IWHLHNYFTVTLVIPAWCSYVFFVI	ENSG00000125827	TMX4	IWHLHNYFTVTLGIPAWCSYVFFVI->IWHLHNYFTVTLVIPAWCSYVFFVI	thioredoxin related transmembrane protein 4	IEDB	Epitope:IWHLHNYFTVTLGIPAWCSYVFFVI,-	Epitope:IWHLHNYFTVTLVIPAWCSYVFFVI,-
		157	4	0	0.0157257	0	TRIM58_NPEQFDTW	ENSG00000162722	TRIM58	NPERFDTW->NPEQFDTW;RFDTWPCIL->QFDTWPCIL;VPNNPERFDTW->VPNNPEQFDTW	tripartite motif containing 58	TSNAdb_TCGA;TSNAdb_ICGC	Epitope:NPERFDTW,-,Epitope:RFDTWPCIL,HLA-A*24:02;2623.84,HLA-C*01:02;6822.02,HLA-C*04:01;461.66,HLA-C*07:01;3336.91,HLA-C*07:02;1645.51,Epitope:VPNNPERFDTW,-	Epitope:NPEQFDTW,-,Epitope:QFDTWPCIL,HLA-C*04:01;766.56,HLA-C*07:02;3915.19,HLA-B*08:01;11379.12,Epitope:VPNNPEQFDTW,HLA-B*35:01;9216.24
		158	4	0	0.0185355	0	TSC22D1_VLKEQIEEL	ENSG00000102804	TSC22D1	VLKEQIKEL->VLKEQIEEL	TSC22 domain family member 1	IEDB	Epitope:VLKEQIKEL,HLA-A*02:01;752.84,HLA-C*01:02;6782.57,HLA-C*03:03;6642.62,HLA-C*03:04;6642.62,HLA-C*04:01;20385.09,HLA-C*06:02;3058.30,HLA-C*07:01;4578.00,HLA-C*07:02;4134.08,HLA-B*08:01;340.76	Epitope:VLKEQIEEL,HLA-A*02:01;58.00,HLA-C*01:02;5035.65,HLA-C*03:03;4351.12,HLA-C*03:04;4351.12,HLA-C*04:01;15999.71,HLA-C*06:02;5970.91,HLA-C*07:01;5584.71,HLA-C*07:02;3441.89,HLA-C*08:01;19766.08,HLA-B*08:01;1011.50
		159	4	0	0.0228688	0	UNC93B1_KLAMLLVTL	ENSG00000110057	UNC93B1	LAVLLVTLV->LAMLLVTLV;KLAVLLVTL->KLAMLLVTL	unc-93 homolog B1, TLR signaling regulator	TSNAdb_ICGC	Epitope:LAVLLVTLV,HLA-B*51:01;1538.64,Epitope:KLAVLLVTL,HLA-A*02:01;17.47,HLA-C*01:02;10427.12	Epitope:LAMLLVTLV,HLA-B*51:01;489.40,Epitope:KLAMLLVTL,HLA-A*02:01;15.80,HLA-C*01:02;8675.06,HLA-B*08:01;3567.82
		160	4	1	0.0240137	0.011454	GPX1_CRNNVAWNF	ENSG00000233276	GPX1	SPVCRNDVA->SPVCRNNVA;SPVCRNDVAW->SPVCRNNVAW;CRNDVAWNF->CRNNVAWNF;VCRNDVAWNF->VCRNNVAWNF;DVAWNFEKF->NVAWNFEKF	glutathione peroxidase 1	TSNAdb_TCGA	Epitope:SPVCRNDVA,HLA-B*07:02;453.94,Epitope:SPVCRNDVAW,HLA-B*35:01;877.99,Epitope:CRNDVAWNF,HLA-C*06:02;441.64,HLA-C*07:01;198.95,HLA-C*07:02;327.89,Epitope:VCRNDVAWNF,HLA-C*06:02;4142.63,HLA-C*07:01;1774.32,HLA-C*07:02;3285.39,Epitope:DVAWNFEKF,HLA-A*24:02;3334.16,HLA-B*35:01;724.98	Epitope:SPVCRNNVA,HLA-B*07:02;91.68,Epitope:SPVCRNNVAW,HLA-B*07:02;802.30,HLA-B*35:01;1072.75,Epitope:CRNNVAWNF,HLA-C*06:02;629.86,HLA-C*07:01;249.96,HLA-C*07:02;414.81,Epitope:VCRNNVAWNF,HLA-C*07:01;2226.47,Epitope:NVAWNFEKF,HLA-A*24:02;784.58,HLA-B*35:01;422.29
		161	4	1	0.0240583	0.0117732	TMEM132C_DADSSPGRDY	ENSG00000181234	TMEM132C	DADSSPGGDY->DADSSPGRDY	transmembrane protein 132C	TSNAdb_ICGC	Epitope:DADSSPGGDY,HLA-A*01:01;1150.36,HLA-B*35:01;6867.42	Epitope:DADSSPGRDY,HLA-A*01:01;1053.72,HLA-B*35:01;6376.57
		162	4	3	0.0287577	0.0688144	PANK2_RRNPTQGGL	ENSG00000125779	PANK2	RRNPTLGGL->RRNPTQGGL	pantothenate kinase 2	TSNAdb_ICGC	Epitope:RRNPTLGGL,HLA-C*06:02;737.64,HLA-C*07:01;392.98,HLA-C*07:02;1406.00	Epitope:RRNPTQGGL,HLA-C*06:02;1320.84,HLA-C*07:01;603.32,HLA-C*07:02;2569.81	SNV1,chr20;3889432;T;A,AF=0.0601122;grpmax=amr;AF_XX=0.0613396;AF_XY=0.0588604;AF_afr=0.0606313;AF_amr=0.166831;AF_asj=0.063044;AF_eas=0.119784;AF_fin=0.0785449;AF_mid=0.0817732;AF_nfe=0.0555025;AF_sas=0.0287917;
		163	4	3	0.0254141	0.0583521	PLPP7_EMSPSLLDY	ENSG00000160539	PLPP7	YETSPSLLDYL->YEMSPSLLDYL;YETSPSLLDY->YEMSPSLLDY;YETSPSLL->YEMSPSLL;RGPYETSPSL->RGPYEMSPSL;PYETSPSLL->PYEMSPSLL;PYETSPSL->PYEMSPSL;RRGPYETSPSL->RRGPYEMSPSL;ETSPSLLDY->EMSPSLLDY;GPYETSPSLL->GPYEMSPSLL;GPYETSPSL->GPYEMSPSL	phospholipid phosphatase 7 (inactive)	TSNAdb_ICGC	Epitope:YETSPSLLDYL,HLA-A*01:01;2602.38,HLA-B*40:01;69.78,HLA-C*01:02;3962.06,Epitope:YETSPSLLDY,HLA-A*01:01;30.11,HLA-B*40:01;6103.24,Epitope:YETSPSLL,HLA-B*40:01;252.35,HLA-C*04:01;12528.83,Epitope:RGPYETSPSL,HLA-B*07:02;20.03,HLA-B*35:01;3180.29,HLA-B*51:01;6211.97,HLA-C*01:02;476.43,HLA-C*03:03;4210.14,HLA-C*03:04;4210.14,HLA-C*08:01;15080.58,Epitope:PYETSPSLL,HLA-A*24:02;3917.60,HLA-C*04:01;…	Epitope:YEMSPSLLDYL,HLA-B*40:01;18.86,HLA-C*01:02;3918.15,Epitope:YEMSPSLLDY,HLA-A*01:01;274.90,HLA-B*40:01;1920.29,Epitope:YEMSPSLL,HLA-B*40:01;55.94,HLA-C*04:01;10584.67,Epitope:RGPYEMSPSL,HLA-B*07:02;18.45,HLA-B*35:01;3921.12,HLA-B*51:01;5987.99,HLA-C*01:02;645.39,Epitope:PYEMSPSLL,HLA-A*24:02;2730.69,HLA-C*04:01;8281.87,Epitope:PYEMSPSL,HLA-B*07:02;2308.05,HLA-B*51:01;4288.02,Epitope:RRGPYEMS…
		164	4	4	0.024815	0.0544367	OTOP1_APRCPESPA	ENSG00000163982	OTOP1	APRSPESPA->APRCPESPA	otopetrin 1	TSNAdb_ICGC	Epitope:APRSPESPA,HLA-B*07:02;11.23	Epitope:APRCPESPA,HLA-B*07:02;14.20
		165	4	6	0.023536	0.108734	NCF2_VVIPVGRLF	ENSG00000116701	NCF2	VVIPVGKLFR->VVIPVGRLFR;VVIPVGKLF->VVIPVGRLF	neutrophil cytosolic factor 2	TSNAdb_ICGC	Epitope:VVIPVGKLFR,HLA-A*03:01;693.60,HLA-A*11:01;83.71,HLA-A*33:03;49.54,Epitope:VVIPVGKLF,HLA-A*24:02;2042.39,HLA-B*35:01;3309.76,HLA-C*03:03;902.97,HLA-C*03:04;902.97,HLA-C*04:01;20816.83,HLA-C*06:02;7518.29,HLA-C*07:01;5177.92,HLA-C*07:02;4779.56,HLA-C*08:01;18865.90	Epitope:VVIPVGRLFR,HLA-A*03:01;461.04,HLA-A*11:01;67.70,HLA-A*33:03;25.41,Epitope:VVIPVGRLF,HLA-A*24:02;1210.57,HLA-B*35:01;2352.63,HLA-C*01:02;10444.96,HLA-C*03:03;411.91,HLA-C*03:04;411.91,HLA-C*04:01;17811.38,HLA-C*06:02;3394.37,HLA-C*07:01;2378.35,HLA-C*07:02;2327.54,HLA-C*08:01;14845.52
		166	3	0	0.0169644	0	ABLIM3_YIDSPTYSRQGMPPTFSRSPHHYYR	ENSG00000173210	ABLIM3	YIDSPTYSRQGMSPTFSRSPHHYYR->YIDSPTYSRQGMPPTFSRSPHHYYR	actin binding LIM protein family member 3	IEDB	Epitope:YIDSPTYSRQGMSPTFSRSPHHYYR,-	Epitope:YIDSPTYSRQGMPPTFSRSPHHYYR,-
		167	3	0	0.0151964	0	ADAMTS7_MGLDEQSAL	ENSG00000136378	ADAMTS7	VGLDEQSAL->MGLDEQSAL	ADAM metallopeptidase with thrombospondin type 1 motif 7	TSNAdb_ICGC	Epitope:VGLDEQSAL,HLA-C*01:02;8509.58,HLA-C*03:03;1212.82,HLA-C*03:04;1212.82,HLA-C*08:01;9548.67	Epitope:MGLDEQSAL,HLA-C*01:02;6954.15,HLA-C*03:03;242.08,HLA-C*03:04;242.08,HLA-C*08:01;4293.55
		168	3	0	0.0141386	0	ADIPOR1_SNLQEFRYGLEGSCTDDTLL	ENSG00000159346	ADIPOR1	SNLQEFRYGLEGGCTDDTLL->SNLQEFRYGLEGSCTDDTLL	adiponectin receptor 1	IEDB	Epitope:SNLQEFRYGLEGGCTDDTLL,-	Epitope:SNLQEFRYGLEGSCTDDTLL,-
		169	3	0	0.0160593	0	AKR1B1_DPRIKAITA	ENSG00000085662	AKR1B1	DPRIKAIAA->DPRIKAITA;KAIAAKHNK->KAITAKHNK	aldo-keto reductase family 1 member B	TSNAdb_TCGA	Epitope:DPRIKAIAA,HLA-B*07:02;1960.99,HLA-B*51:01;12955.63,HLA-B*08:01;311.31,Epitope:KAIAAKHNK,HLA-A*03:01;530.26,HLA-A*11:01;130.10	Epitope:DPRIKAITA,HLA-B*07:02;3565.23,HLA-B*51:01;9893.84,HLA-B*08:01;470.73,Epitope:KAITAKHNK,HLA-A*03:01;760.84,HLA-A*11:01;168.18
		170	3	0	0.0158569	0	AP3S1_ALARAVSAV	ENSG00000177879	AP3S1	SEAGLAGAP->SEAGLAGAL;KSEAGLAGAP->KSEAGLAGAL;GLAGAPARAV->GLAGALARAV;GLAGAPARA->GLAGALARA;APARAVSAV->ALARAVSAV;APARAVSAVK->ALARAVSAVK	adaptor related protein complex 3 subunit sigma 1	TSNAdb_ICGC	Epitope:SEAGLAGAP,-,Epitope:KSEAGLAGAP,-,Epitope:GLAGAPARAV,HLA-A*02:01;155.16,Epitope:GLAGAPARA,HLA-A*02:01;464.14,Epitope:APARAVSAV,HLA-B*07:02;7.34,HLA-B*35:01;2467.39,HLA-B*51:01;6376.02,HLA-C*04:01;12213.09,Epitope:APARAVSAVK,HLA-B*07:02;453.28	Epitope:SEAGLAGAL,HLA-B*40:01;8.71,Epitope:KSEAGLAGAL,HLA-B*40:01;50.32,Epitope:GLAGALARAV,HLA-A*02:01;16.25,Epitope:GLAGALARA,HLA-A*02:01;38.23,Epitope:ALARAVSAV,HLA-A*02:01;15.38,Epitope:ALARAVSAVK,HLA-A*03:01;24.93,HLA-A*11:01;129.43	SNV1,chr5;115913381;C;T,AF=0.478989;grpmax=sas;AF_XX=0.477355;AF_XY=0.48056;AF_afr=0.487539;AF_amr=0.490712;AF_asj=0.490163;AF_eas=0.452957;AF_fin=0.493759;AF_mid=0.316874;AF_nfe=0.477522;AF_sas=0.491495;
		171	3	0	0.0133572	0	CAP1_SQAGAAPYV	ENSG00000131236	CAP1	SKAGAAPYV->SQAGAAPYV	cyclase associated actin cytoskeleton regulatory protein 1	IEDB	Epitope:SKAGAAPYV,HLA-C*06:02;1832.09	Epitope:SQAGAAPYV,HLA-A*02:01;21.53,HLA-B*40:01;2573.24,HLA-C*06:02;2017.89,HLA-C*07:01;4118.32,HLA-C*08:01;5577.29
		172	3	0	0.0137046	0	CASP9_VLLSRELFR	ENSG00000132906	CASP9	LQVDQLWDA->LQVDQLWDV;ALLSRELFR->VLLSRELFR;QLWDALLSR->QLWDVLLSR	caspase 9	TSNAdb_ICGC	Epitope:LQVDQLWDA,HLA-A*02:01;193.94,Epitope:ALLSRELFR,HLA-A*03:01;132.84,HLA-A*11:01;158.73,HLA-A*33:03;218.20,Epitope:QLWDALLSR,HLA-A*03:01;806.68,HLA-A*11:01;657.54,HLA-A*33:03;140.56	Epitope:LQVDQLWDV,HLA-A*02:01;14.96,Epitope:VLLSRELFR,HLA-A*03:01;177.84,HLA-A*11:01;232.90,HLA-A*33:03;90.37,Epitope:QLWDVLLSR,HLA-A*03:01;694.59,HLA-A*11:01;671.38,HLA-A*33:03;86.04
		173	3	0	0.014329	0	CTBS_RPQLRRWLL	ENSG00000117151	CTBS	RPQLRRWRL->RPQLRRWLL	chitobiase	TSNAdb_ICGC	Epitope:RPQLRRWRL,HLA-B*07:02;10.54,HLA-C*04:01;10447.67,HLA-B*08:01;26.18	Epitope:RPQLRRWLL,HLA-B*07:02;8.61,HLA-C*04:01;7281.56,HLA-B*08:01;19.32
		174	3	0	0.0140333	0	CYP4F8_NDLAQLPFL	ENSG00000186526	CYP4F8	DDLAQLPFL->NDLAQLPFL;KEIEWDDLAQL->KEIEWNDLAQL;KEIEWDDLA->KEIEWNDLA;KEIEWDDL->KEIEWNDL;IEWDDLAQL->IEWNDLAQL;EWDDLAQLPF->EWNDLAQLPF	cytochrome P450 family 4 subfamily F member 8	TSNAdb_TCGA	Epitope:DDLAQLPFL,-,Epitope:KEIEWDDLAQL,HLA-B*40:01;93.96,Epitope:KEIEWDDLA,HLA-B*40:01;1123.76,Epitope:KEIEWDDL,HLA-B*40:01;952.63,Epitope:IEWDDLAQL,HLA-B*40:01;31.32,Epitope:EWDDLAQLPF,HLA-A*24:02;3050.60,HLA-C*04:01;3876.95	Epitope:NDLAQLPFL,-,Epitope:KEIEWNDLAQL,HLA-B*40:01;72.23,Epitope:KEIEWNDLA,HLA-B*40:01;551.87,Epitope:KEIEWNDL,HLA-B*40:01;412.32,Epitope:IEWNDLAQL,HLA-B*40:01;32.74,Epitope:EWNDLAQLPF,HLA-A*24:02;1029.48
		175	3	0	0.00870881	0	DENND4A_PYGRPTNI	ENSG00000174485	DENND4A	PYGRPANI->PYGRPTNI;TPYGRPANI->TPYGRPTNI;STPYGRPANI->STPYGRPTNI	DENN domain containing 4A	TSNAdb_TCGA	Epitope:PYGRPANI,HLA-B*51:01;6935.45,Epitope:TPYGRPANI,HLA-B*07:02;89.41,HLA-B*35:01;6965.23,HLA-B*51:01;350.79,HLA-C*01:02;11741.19,HLA-C*03:03;6281.99,HLA-C*03:04;6281.99,HLA-C*04:01;16833.47,HLA-C*06:02;9185.48,HLA-C*07:01;10072.17,HLA-B*08:01;1438.38,Epitope:STPYGRPANI,HLA-B*07:02;292.47,HLA-B*51:01;5342.91,HLA-C*01:02;1560.62	Epitope:PYGRPTNI,HLA-B*51:01;6260.35,Epitope:TPYGRPTNI,HLA-B*07:02;87.02,HLA-B*35:01;6235.41,HLA-B*51:01;281.24,HLA-C*01:02;12307.94,HLA-C*03:03;5897.84,HLA-C*03:04;5897.84,HLA-C*04:01;15670.76,HLA-C*06:02;8102.03,HLA-C*07:01;9117.26,HLA-C*07:02;13372.07,HLA-C*08:01;20261.95,HLA-B*08:01;1234.56,Epitope:STPYGRPTNI,HLA-B*07:02;269.96,HLA-B*51:01;4645.62,HLA-C*01:02;1840.33,HLA-B*08:01;6167.57	SNV1,chr15;65752555;C;T,AF=4.7952e-06;grpmax=sas;AF_XX=4.08881e-06;AF_XY=5.509e-06;AF_afr=0;AF_amr=0;AF_asj=0;AF_eas=0;AF_fin=0;AF_mid=0;AF_nfe=5.40104e-06;AF_sas=1.16217e-05;
		176	3	0	0.0134259	0	DOCK2_RYPRYLYKL	ENSG00000134516	DOCK2	MYIRYLYKL->RYPRYLYKL	dedicator of cytokinesis 2	IEDB	Epitope:MYIRYLYKL,HLA-A*24:02;7.02,HLA-C*06:02;2831.76,HLA-C*07:01;2172.87,HLA-C*07:02;155.05,HLA-B*08:01;938.39	Epitope:RYPRYLYKL,HLA-A*24:02;7.81,HLA-C*01:02;2082.35,HLA-C*04:01;7434.73,HLA-C*06:02;3466.29,HLA-C*07:01;2397.42,HLA-C*07:02;147.29
		177	3	0	0.0155654	0	DSE_ATGQSAFAQVIADCHKILFDRNSAIKS	ENSG00000111817	DSE	ATGQSAFAQVIADRHKILFDRNSAIKS->ATGQSAFAQVIADCHKILFDRNSAIKS	dermatan sulfate epimerase	IEDB	Epitope:ATGQSAFAQVIADRHKILFDRNSAIKS,-	Epitope:ATGQSAFAQVIADCHKILFDRNSAIKS,-
		178	3	0	0.00958059	0	EFCAB13_VAGCYLKYKNKNSLS	ENSG00000178852	EFCAB13	VAGCYLKYKKKNSLS->VAGCYLKYKNKNSLS	EF-hand calcium binding domain 13	IEDB	Epitope:VAGCYLKYKKKNSLS,-	Epitope:VAGCYLKYKNKNSLS,-
		179	3	0	0.0131788	0	EHD3_AHKLDISDEL	ENSG00000013016	EHD3	DEFSEVIKA->DELSEVIKA;DEFSEVIKAL->DELSEVIKAL;AHKLDISDEF->AHKLDISDEL;SDEFSEVIKA->SDELSEVIKA;KLDISDEFSEV->KLDISDELSEV;KLDISDEF->KLDISDEL;HKLDISDEF->HKLDISDEL;EFSEVIKALK->ELSEVIKALK;EFSEVIKAL->ELSEVIKAL;DISDEFSEV->DISDELSEV;ISDEFSEVI->ISDELSEVI;LDISDEFSEV->LDISDELSEV	EH domain containing 3	TSNAdb_TCGA	Epitope:DEFSEVIKA,HLA-B*40:01;12514.88,Epitope:DEFSEVIKAL,HLA-B*40:01;1117.71,Epitope:AHKLDISDEF,-,Epitope:SDEFSEVIKA,HLA-B*40:01;5119.92,Epitope:KLDISDEFSEV,HLA-A*02:01;99.97,Epitope:KLDISDEF,HLA-C*04:01;12793.49,Epitope:HKLDISDEF,HLA-B*35:01;3970.78,HLA-C*07:01;11343.47,HLA-C*07:02;5900.65,Epitope:EFSEVIKALK,HLA-A*33:03;243.50,Epitope:EFSEVIKAL,HLA-A*24:02;14631.51,HLA-C*01:02;16965.49,HLA-C*04…	Epitope:DELSEVIKA,-,Epitope:DELSEVIKAL,HLA-B*40:01;2753.32,Epitope:AHKLDISDEL,-,Epitope:SDELSEVIKA,-,Epitope:KLDISDELSEV,HLA-A*02:01;88.93,Epitope:KLDISDEL,HLA-A*02:01;1914.34,HLA-C*04:01;12710.29,HLA-C*08:01;19518.07,Epitope:HKLDISDEL,HLA-B*40:01;6769.96,HLA-C*06:02;10468.84,HLA-C*07:01;11761.53,HLA-C*07:02;7213.88,Epitope:ELSEVIKALK,-,Epitope:ELSEVIKAL,HLA-A*02:01;1536.00,HLA-C*01:02;14959.83,H…
[truncated: 81 more rows]

## Sheet: Benchmark_Neopitopes
Table S6a. Common neoepitopes discovered by all tools in the in the GSE142987 dataset
[truncated: 87 more rows]

## Sheet: Fusions
Table S7a. Summary to Chimer_KB fusions detected per cancer type in the merged dataset
[truncated: 28 more rows]

[truncated: 7 more sheets: TEs, circularRNAs, classifier_neoepitope, classifiers_TE, classifiers_circ, classifiers_merged_3, classifier_batchWise]
